# Supplementary material for: Crystal structure of 2-hydroxy-N-(2-hydroxyethyl)-N-{2-hydroxy-3-[(E)-N-hydroxyethanimidoyl]-5-methylbenzyl}ethanaminium acetate monohydrate
Source: Acta Crystallogr E Crystallogr Commun. 2015 Feb 18;71(Pt 3):o186–7. doi: 10.1107/S2056989015002418 (PMC4350734; doi:10.1107/S2056989015002418)
Supplement: Supplementary file 1 [file e-71-0o186-sup1.cif]

##############################################################################
#                                                                            #
# This CIF contains the data in a paper accepted for publication in          #
# Acta Crystallographica Section E. It conforms to the requirements of       #
# Notes for Authors for Acta Crystallographica Section E, and has been       #
# peer reviewed under the auspices of the IUCr Commission on Journals.       #
#                                                                            #
# Full details of the Crystallographic Information File format               #
# are given in the paper "The Crystallographic Information File (CIF):       #
# a New Standard Archive File for Crystallography" by S. R. Hall, F. H.      #
# Allen and I. D. Brown [Acta Cryst. (1991), A47, 655-685].                  #
#                                                                            #
# The current version of the core CIF dictionary is obtainable from          #
# ftp://ftp.iucr.org/pub/cif_core.dic.                                       #
#                                                                            #
# Software is freely available for graphical display of the structure(s)     #
# in this CIF. For information consult the CIF software page                 #
# http://www.iucr.org/resources/cif/software.                                #
#                                                                            #
# This file may be used for bona fide research purposes within the           #
# scientific community so long as proper attribution is given to the journal # 
# article from which it was obtained.                                        #
#                                                                            #
##############################################################################
data_I
_database_code_depnum_ccdc_archive 'CCDC 1047385'
_audit_creation_method
;
Olex2 1.2-beta
(compiled 2014.11.28 svn.r3106 for OlexSys, GUI svn.r4959)
;
_journal_date_recd_electronic     2015-01-08
_journal_date_accepted     2015-02-04
_journal_name_full     'Acta Crystallographica, Section E'
_journal_year     2015
_journal_volume     71
_journal_issue      3
_journal_page_first     o186
_journal_page_last     o187
_journal_paper_category     HO
_journal_paper_doi     10.1107/S2056989015002418
_journal_coeditor_code     HB7350
_publ_contact_author_name     'Nichol, G.S.'
_publ_contact_author_address
;
School of Chemistry
The University of Edinburgh
Joseph Black Building
David Brewster Road
Edinburgh EH9 3FJ
Scotland
;
_publ_contact_author_email     g.s.nichol@ed.ac.uk
_publ_contact_author_phone     '+44 131 658 4806'
_publ_section_title
;\
Crystal structure of
2-hydroxy-<i>N</i>-(2-hydroxyethyl)-<i>N</i>-{2-hydroxy-3-[(<i>E</i>)-\
<i>N</i>-hydroxyethanimidoyl]-5-methylbenzyl}ethanaminium acetate monohydrate
;
loop_
    _publ_author_name
    _publ_author_address
    'Nichol, Gary S.'
;
School of Chemistry
The University of Edinburgh
Joseph Black Building
David Brewster Road
Edinburgh EH9 3FJ
Scotland
;
    'Frost, Jamie M.'
;
School of Chemistry
The University of Edinburgh
Joseph Black Building
David Brewster Road
Edinburgh EH9 3FJ
Scotland
;
    'Sanz, Sergio'
;
School of Chemistry
The University of Edinburgh
Joseph Black Building
David Brewster Road
Edinburgh EH9 3FJ
Scotland
;
    'Brechin, Euan K.'
;
School of Chemistry
The University of Edinburgh
Joseph Black Building
David Brewster Road
Edinburgh EH9 3FJ
Scotland
;
_chemical_name_systematic
;\
2-Hydroxy-<i>N</i>-(2-hydroxyethyl)-<i>N</i>-{2-hydroxy-3-[(<i>E</i>)-\
<i>N</i>-hydroxyethanimidoyl]-5-methylbenzyl}ethanaminium acetate monohydrate
;
_chemical_name_common
;
3-((Bis(2-hydroxyethyl)amino)methyl)-2-hydroxy-5-methylsalicylaldoxime
;
_chemical_formula_moiety     'C14 H23 N2 O4 +, C2 H3 O2 -, H2 O'
_chemical_formula_sum     'C16 H28 N2 O7'
_chemical_formula_iupac     'C14 H23 N2 O4 +, C2 H3 O2 -, H2 O'
_chemical_formula_weight     360.40
_chemical_melting_point     ?
_shelx_space_group_comment
;
The symmetry employed for this shelxl refinement is uniquely defined
by the following loop, which should always be used as a source of
symmetry information in preference to the above space-group names.
They are only intended as comments.
;
_space_group_crystal_system     monoclinic
_space_group_name_H-M_alt     'P 21/c'
_space_group_name_Hall     '-P 2ybc'
loop_
    _space_group_symop_operation_xyz
    'x, y, z'
    '-x, y+1/2, -z+1/2'
    '-x, -y, -z'
    'x, -y-1/2, z-1/2'
_cell_length_a     14.4338(5)
_cell_length_b     10.4786(3)
_cell_length_c     12.4045(4)
_cell_angle_alpha     90
_cell_angle_beta     101.593(3)
_cell_angle_gamma     90
_cell_volume     1837.86(10)
_cell_formula_units_Z     4
_cell_measurement_reflns_used     10187
_cell_measurement_theta_min     3.4610
_cell_measurement_theta_max     30.1790
_cell_measurement_temperature     120.0
_exptl_crystal_description     block
_exptl_crystal_colour     colourless
_exptl_crystal_size_max     0.479
_exptl_crystal_size_mid     0.3829
_exptl_crystal_size_min     0.1776
_exptl_crystal_density_diffrn     1.303
_exptl_crystal_density_meas     ?
_exptl_crystal_density_method     ?
_exptl_crystal_F_000     776
loop_
    _exptl_crystal_face_index_h
    _exptl_crystal_face_index_k
    _exptl_crystal_face_index_l
    _exptl_crystal_face_perp_dist
    -20 0 0 0.1209
    7 -5 -16 0.1951
    16 -4 -12 0.1591
    -4 5 16 0.2496
    -6 14 -2 0.0689
    -2 -9 -13 0.2172
    5 -14 -1 0.1280
    7 -13 5 0.0830
    7 -2 15 0.1928
    -16 -9 3 0.1385
    -2 2 17 0.2350
    13 8 6 0.2056
    12 4 -15 0.1791
    14 -7 7 0.0836
_exptl_absorpt_coefficient_mu     0.102
_exptl_absorpt_correction_type     gaussian
_exptl_absorpt_process_details
;
(CrysAlis PRO; Agilent, 2014)
;
_shelx_estimated_absorpt_T_min     ?
_shelx_estimated_absorpt_T_max     ?
_exptl_absorpt_correction_T_min     0.942
_exptl_absorpt_correction_T_max     0.975
_diffrn_ambient_temperature     120.0
_diffrn_radiation_type     MoK\a
_diffrn_radiation_wavelength     0.71073
_diffrn_radiation_monochromator     mirror
_diffrn_measurement_device_type     'Agilent SuperNova'
_diffrn_measurement_device     'four-circle diffractometer'
_diffrn_measurement_method     '\w scans'
_diffrn_detector_area_resol_mean     5.1574
_diffrn_reflns_number     38067
_diffrn_reflns_av_R_equivalents     0.0537
_diffrn_reflns_theta_min     3.104
_diffrn_reflns_theta_max     31.118
_diffrn_reflns_theta_full     25.242
_diffrn_measured_fraction_theta_max     0.939
_diffrn_measured_fraction_theta_full     0.998
_diffrn_reflns_limit_h_min     -20
_diffrn_reflns_limit_h_max     20
_diffrn_reflns_limit_k_min     -15
_diffrn_reflns_limit_k_max     13
_diffrn_reflns_limit_l_min     -18
_diffrn_reflns_limit_l_max     17
_refine_special_details
;
All H atoms were located in a difference Fourier map and refined freely.
;
_reflns_number_total     5542
_reflns_number_gt     4362
_reflns_threshold_expression     I>2\s(I)
_refine_ls_structure_factor_coef     Fsqd
_refine_ls_matrix_type     full
_refine_ls_R_factor_all     0.0722
_refine_ls_R_factor_gt     0.0537
_refine_ls_wR_factor_gt     0.1208
_refine_ls_wR_factor_ref     0.1293
_refine_ls_goodness_of_fit_ref     1.088
_refine_ls_restrained_S_all     1.088
_refine_ls_number_reflns     5542
_refine_ls_number_parameters     338
_refine_ls_number_restraints     0
_refine_ls_hydrogen_treatment     refall
_refine_ls_weighting_scheme     calc
_refine_ls_weighting_details
              'w=1/[\s^2^(Fo^2^)+(0.0431P)^2^+0.9291P] where P=(Fo^2^+2Fc^2^)/3'
_atom_sites_solution_hydrogens     difmap
_atom_sites_solution_primary     direct
_atom_sites_solution_secondary     ?
_refine_ls_shift/su_max     0.000
_refine_ls_shift/su_mean     0.000
_refine_diff_density_max     0.333
_refine_diff_density_min     -0.242
_refine_ls_extinction_method     none
_refine_ls_extinction_coef     .
loop_
    _atom_type_symbol
    _atom_type_description
    _atom_type_scat_dispersion_real
    _atom_type_scat_dispersion_imag
    _atom_type_scat_source
    'C' 'C' 0.0033 0.0016
                         'International Tables Vol C Tables 4.2.6.8 and 6.1.1.4'
    'H' 'H' 0.0000 0.0000
                         'International Tables Vol C Tables 4.2.6.8 and 6.1.1.4'
    'N' 'N' 0.0061 0.0033
                         'International Tables Vol C Tables 4.2.6.8 and 6.1.1.4'
    'O' 'O' 0.0106 0.0060
                         'International Tables Vol C Tables 4.2.6.8 and 6.1.1.4'
_computing_data_collection
;
CrysAlis PRO (Agilent, 2014)
;
_computing_cell_refinement
;
CrysAlis PRO (Agilent, 2014)
;
_computing_data_reduction
;
CrysAlis PRO (Agilent, 2014)
;
_computing_structure_solution
;
SHELXS97 (Sheldrick, 2008)
;
_computing_structure_refinement
;
SHELXL2014 (Sheldrick, 2015)
;
_computing_molecular_graphics
;
OLEX2 (Dolomanov <i>et al.</i>,  2009)
;
_computing_publication_material
;
OLEX2 (Dolomanov <i>et al.</i>,  2009)
;
loop_
    _atom_site_type_symbol
    _atom_site_label
    _atom_site_fract_x
    _atom_site_fract_y
    _atom_site_fract_z
    _atom_site_U_iso_or_equiv
    _atom_site_adp_type
    _atom_site_calc_flag
    _atom_site_occupancy
    _atom_site_disorder_assembly
    _atom_site_disorder_group
    O O1 0.25286(7) -0.10957(10) 0.65849(9) 0.0229(2) Uani d 1 . .
    H H1 0.2395(15) -0.050(2) 0.6990(18) 0.046(6) Uiso d 1 . .
    O O2 0.14106(9) 0.14279(11) 0.81376(9) 0.0320(3) Uani d 1 . .
    H H2 0.2011(17) 0.160(2) 0.8484(19) 0.054(7) Uiso d 1 . .
    O O3 0.24215(8) 0.03539(12) 0.40801(10) 0.0304(3) Uani d 1 . .
    H H3 0.2659(18) 0.107(3) 0.418(2) 0.060(7) Uiso d 1 . .
    O O4 0.45674(8) -0.04092(11) 0.61916(10) 0.0300(3) Uani d 1 . .
    H H4 0.4552(16) -0.026(2) 0.686(2) 0.055(7) Uiso d 1 . .
    N N1 0.15152(9) 0.03976(12) 0.74689(10) 0.0232(3) Uani d 1 . .
    N N2 0.32127(9) -0.19342(12) 0.47375(10) 0.0220(3) Uani d 1 . .
    H H2A 0.3117(13) -0.1223(18) 0.5112(15) 0.028(5) Uiso d 1 . .
    C C1 0.16920(10) -0.16143(13) 0.60648(11) 0.0202(3) Uani d 1 . .
    C C2 0.17518(10) -0.26194(13) 0.53438(12) 0.0223(3) Uani d 1 . .
    C C3 0.09294(11) -0.32024(14) 0.47871(12) 0.0246(3) Uani d 1 . .
    H H3A 0.0993(13) -0.3890(18) 0.4276(15) 0.029(5) Uiso d 1 . .
    C C4 0.00394(11) -0.27997(14) 0.49290(12) 0.0243(3) Uani d 1 . .
    C C5 -0.00027(10) -0.17826(14) 0.56389(11) 0.0213(3) Uani d 1 . .
    H H5 -0.0609(13) -0.1492(17) 0.5733(14) 0.024(4) Uiso d 1 . .
    C C6 0.08079(10) -0.11679(13) 0.62184(11) 0.0192(3) Uani d 1 . .
    C C7 0.07274(10) -0.00789(14) 0.69504(11) 0.0203(3) Uani d 1 . .
    C C8 -0.02208(11) 0.04239(17) 0.70539(14) 0.0264(3) Uani d 1 . .
    H H8A -0.0567(16) 0.073(2) 0.638(2) 0.053(6) Uiso d 1 . .
    H H8B -0.0153(17) 0.104(2) 0.757(2) 0.058(7) Uiso d 1 . .
    H H8C -0.0601(16) -0.026(2) 0.7244(18) 0.052(6) Uiso d 1 . .
    C C9 -0.08552(13) -0.34031(18) 0.43012(14) 0.0323(4) Uani d 1 . .
    H H9A -0.1036(15) -0.305(2) 0.3569(18) 0.042(6) Uiso d 1 . .
    H H9B -0.1359(18) -0.334(2) 0.474(2) 0.063(7) Uiso d 1 . .
    H H9C -0.0770(15) -0.429(2) 0.4181(18) 0.048(6) Uiso d 1 . .
    C C10 0.27174(11) -0.30209(14) 0.51927(14) 0.0261(3) Uani d 1 . .
    H H10A 0.2691(13) -0.3701(19) 0.4675(16) 0.032(5) Uiso d 1 . .
    H H10B 0.3144(13) -0.3244(17) 0.5908(15) 0.027(5) Uiso d 1 . .
    C C11 0.27852(12) -0.16896(15) 0.35473(12) 0.0259(3) Uani d 1 . .
    H H11A 0.2117(13) -0.1940(17) 0.3425(14) 0.024(4) Uiso d 1 . .
    H H11B 0.3108(13) -0.2206(19) 0.3119(15) 0.032(5) Uiso d 1 . .
    C C12 0.28636(12) -0.02870(16) 0.33149(13) 0.0294(3) Uani d 1 . .
    H H12A 0.3503(14) -0.0019(18) 0.3386(15) 0.032(5) Uiso d 1 . .
    H H12B 0.2514(13) -0.0128(18) 0.2536(15) 0.030(5) Uiso d 1 . .
    C C13 0.42648(11) -0.21255(17) 0.49313(14) 0.0288(3) Uani d 1 . .
    H H13A 0.4494(12) -0.1530(17) 0.4413(14) 0.025(4) Uiso d 1 . .
    H H13B 0.4385(12) -0.3021(18) 0.4792(14) 0.027(4) Uiso d 1 . .
    C C14 0.47242(12) -0.17376(17) 0.60884(14) 0.0298(3) Uani d 1 . .
    H H14A 0.5399(14) -0.1927(18) 0.6200(15) 0.034(5) Uiso d 1 . .
    H H14B 0.4445(13) -0.2225(18) 0.6635(15) 0.030(5) Uiso d 1 . .
    O O5 0.30047(8) 0.22604(11) 0.92796(9) 0.0297(3) Uani d 1 . .
    O O6 0.38120(9) 0.06607(11) 1.01687(10) 0.0349(3) Uani d 1 . .
    C C15 0.34399(10) 0.17389(14) 1.01535(13) 0.0242(3) Uani d 1 . .
    C C16 0.35169(15) 0.24691(19) 1.12192(15) 0.0347(4) Uani d 1 . .
    H H16A 0.409(2) 0.234(3) 1.167(3) 0.098(11) Uiso d 1 . .
    H H16B 0.348(2) 0.337(3) 1.110(3) 0.101(11) Uiso d 1 . .
    H H16C 0.307(2) 0.221(3) 1.162(3) 0.108(12) Uiso d 1 . .
    O O7 0.46060(14) 0.00383(17) 0.83335(12) 0.0569(5) Uani d 1 . .
    H H7A 0.4274(18) 0.028(3) 0.873(2) 0.059(8) Uiso d 1 . .
    H H7B 0.5160(19) -0.016(3) 0.875(2) 0.064(8) Uiso d 1 . .
loop_
    _atom_site_aniso_label
    _atom_site_aniso_U_11
    _atom_site_aniso_U_22
    _atom_site_aniso_U_33
    _atom_site_aniso_U_12
    _atom_site_aniso_U_13
    _atom_site_aniso_U_23
    O1 0.0198(5) 0.0238(5) 0.0247(5) 0.0018(4) 0.0037(4) -0.0027(4)
    O2 0.0276(6) 0.0354(6) 0.0320(6) 0.0025(5) 0.0035(5) -0.0167(5)
    O3 0.0300(6) 0.0243(6) 0.0361(6) -0.0018(5) 0.0048(5) -0.0022(5)
    O4 0.0306(6) 0.0328(6) 0.0282(6) 0.0025(5) 0.0099(5) -0.0019(5)
    N1 0.0251(6) 0.0229(6) 0.0216(6) 0.0016(5) 0.0051(5) -0.0044(5)
    N2 0.0225(6) 0.0208(6) 0.0233(6) 0.0035(5) 0.0062(5) -0.0030(5)
    C1 0.0223(7) 0.0177(6) 0.0208(6) 0.0002(5) 0.0046(5) 0.0031(5)
    C2 0.0268(7) 0.0167(6) 0.0251(7) 0.0020(5) 0.0096(6) 0.0036(5)
    C3 0.0343(8) 0.0166(6) 0.0247(7) -0.0023(6) 0.0098(6) 0.0001(5)
    C4 0.0291(8) 0.0232(7) 0.0218(6) -0.0063(6) 0.0077(6) 0.0005(5)
    C5 0.0214(7) 0.0226(7) 0.0208(6) -0.0016(5) 0.0070(5) 0.0025(5)
    C6 0.0223(7) 0.0180(6) 0.0178(6) -0.0002(5) 0.0053(5) 0.0029(5)
    C7 0.0223(7) 0.0218(7) 0.0177(6) 0.0008(5) 0.0061(5) 0.0017(5)
    C8 0.0227(8) 0.0304(8) 0.0271(7) 0.0018(6) 0.0075(6) -0.0024(6)
    C9 0.0333(9) 0.0343(9) 0.0303(8) -0.0124(7) 0.0085(7) -0.0093(7)
    C10 0.0301(8) 0.0185(7) 0.0312(8) 0.0048(6) 0.0097(6) 0.0005(6)
    C11 0.0294(8) 0.0282(8) 0.0204(6) -0.0018(6) 0.0057(6) -0.0049(6)
    C12 0.0313(9) 0.0310(8) 0.0251(7) -0.0038(6) 0.0039(6) 0.0016(6)
    C13 0.0217(8) 0.0337(9) 0.0326(8) 0.0081(6) 0.0091(6) -0.0046(7)
    C14 0.0224(8) 0.0337(9) 0.0331(8) 0.0074(6) 0.0050(6) -0.0006(7)
    O5 0.0302(6) 0.0252(6) 0.0310(6) -0.0027(4) -0.0003(5) 0.0003(4)
    O6 0.0394(7) 0.0216(6) 0.0417(7) 0.0006(5) 0.0032(5) -0.0002(5)
    C15 0.0192(7) 0.0219(7) 0.0311(7) -0.0064(5) 0.0043(6) -0.0005(6)
    C16 0.0391(10) 0.0332(9) 0.0309(8) -0.0034(7) 0.0044(7) -0.0042(7)
    O7 0.0679(11) 0.0706(11) 0.0285(7) 0.0369(9) 0.0011(7) -0.0062(7)
_geom_special_details
;
All e.s.d.'s (except the e.s.d. in the dihedral angle between two l.s. planes)
are estimated using the full covariance matrix. The cell e.s.d.'s are taken
into account individually in the estimation of e.s.d.'s in distances, angles
and torsion angles; correlations between e.s.d.'s in cell parameters are only
used when they are defined by crystal symmetry. An approximate (isotropic)
treatment of cell e.s.d.'s is used for estimating e.s.d.'s involving l.s.
planes.
;
loop_
    _geom_bond_atom_site_label_1
    _geom_bond_atom_site_label_2
    _geom_bond_site_symmetry_2
    _geom_bond_distance
    _geom_bond_publ_flag
    O1 H1 . 0.85(2) ?
    O1 C1 . 1.3625(17) ?
    O2 H2 . 0.91(2) ?
    O2 N1 . 1.3880(16) ?
    O3 H3 . 0.82(3) ?
    O3 C12 . 1.415(2) ?
    O4 H4 . 0.85(2) ?
    O4 C14 . 1.420(2) ?
    N1 C7 . 1.2891(19) ?
    N2 H2A . 0.903(19) ?
    N2 C10 . 1.513(2) ?
    N2 C11 . 1.5034(19) ?
    N2 C13 . 1.503(2) ?
    C1 C2 . 1.396(2) ?
    C1 C6 . 1.408(2) ?
    C2 C3 . 1.389(2) ?
    C2 C10 . 1.503(2) ?
    C3 H3A . 0.976(19) ?
    C3 C4 . 1.396(2) ?
    C4 C5 . 1.392(2) ?
    C4 C9 . 1.506(2) ?
    C5 H5 . 0.955(18) ?
    C5 C6 . 1.401(2) ?
    C6 C7 . 1.4773(19) ?
    C7 C8 . 1.496(2) ?
    C8 H8A . 0.95(2) ?
    C8 H8B . 0.91(3) ?
    C8 H8C . 0.96(2) ?
    C9 H9A . 0.97(2) ?
    C9 H9B . 0.99(3) ?
    C9 H9C . 0.96(2) ?
    C10 H10A . 0.95(2) ?
    C10 H10B . 1.001(18) ?
    C11 H11A . 0.982(18) ?
    C11 H11B . 0.94(2) ?
    C11 C12 . 1.506(2) ?
    C12 H12A . 0.952(19) ?
    C12 H12B . 1.009(18) ?
    C13 H13A . 0.999(18) ?
    C13 H13B . 0.976(19) ?
    C13 C14 . 1.511(2) ?
    C14 H14A . 0.98(2) ?
    C14 H14B . 0.996(19) ?
    O5 C15 . 1.2628(18) ?
    O6 C15 . 1.2495(19) ?
    C15 C16 . 1.512(2) ?
    C16 H16A . 0.91(3) ?
    C16 H16B . 0.96(4) ?
    C16 H16C . 0.92(4) ?
    O7 H7A . 0.79(3) ?
    O7 H7B . 0.89(3) ?
loop_
    _geom_angle_atom_site_label_1
    _geom_angle_atom_site_label_2
    _geom_angle_atom_site_label_3
    _geom_angle_site_symmetry_1
    _geom_angle_site_symmetry_3
    _geom_angle
    _geom_angle_publ_flag
    C1 O1 H1 . . 106.8(15) ?
    N1 O2 H2 . . 103.4(15) ?
    C12 O3 H3 . . 107.3(18) ?
    C14 O4 H4 . . 107.4(17) ?
    C7 N1 O2 . . 114.11(12) ?
    C10 N2 H2A . . 107.2(12) ?
    C11 N2 H2A . . 106.8(11) ?
    C11 N2 C10 . . 111.31(12) ?
    C13 N2 H2A . . 106.4(11) ?
    C13 N2 C10 . . 112.21(12) ?
    C13 N2 C11 . . 112.46(12) ?
    O1 C1 C2 . . 116.19(13) ?
    O1 C1 C6 . . 123.00(13) ?
    C2 C1 C6 . . 120.80(13) ?
    C1 C2 C10 . . 118.00(13) ?
    C3 C2 C1 . . 119.59(14) ?
    C3 C2 C10 . . 122.41(13) ?
    C2 C3 H3A . . 117.7(11) ?
    C2 C3 C4 . . 121.35(14) ?
    C4 C3 H3A . . 120.9(11) ?
    C3 C4 C9 . . 121.51(14) ?
    C5 C4 C3 . . 118.00(14) ?
    C5 C4 C9 . . 120.44(15) ?
    C4 C5 H5 . . 118.6(11) ?
    C4 C5 C6 . . 122.59(14) ?
    C6 C5 H5 . . 118.8(11) ?
    C1 C6 C7 . . 121.69(13) ?
    C5 C6 C1 . . 117.66(13) ?
    C5 C6 C7 . . 120.65(13) ?
    N1 C7 C6 . . 115.82(13) ?
    N1 C7 C8 . . 123.45(13) ?
    C6 C7 C8 . . 120.73(13) ?
    C7 C8 H8A . . 112.0(14) ?
    C7 C8 H8B . . 110.1(15) ?
    C7 C8 H8C . . 109.7(14) ?
    H8A C8 H8B . . 110(2) ?
    H8A C8 H8C . . 104.4(19) ?
    H8B C8 H8C . . 110(2) ?
    C4 C9 H9A . . 111.6(13) ?
    C4 C9 H9B . . 109.7(14) ?
    C4 C9 H9C . . 111.5(13) ?
    H9A C9 H9B . . 113.5(19) ?
    H9A C9 H9C . . 104.1(18) ?
    H9B C9 H9C . . 106(2) ?
    N2 C10 H10A . . 105.6(11) ?
    N2 C10 H10B . . 104.7(10) ?
    C2 C10 N2 . . 110.81(12) ?
    C2 C10 H10A . . 112.3(11) ?
    C2 C10 H10B . . 112.1(10) ?
    H10A C10 H10B . . 110.8(15) ?
    N2 C11 H11A . . 107.6(10) ?
    N2 C11 H11B . . 107.6(11) ?
    N2 C11 C12 . . 108.81(12) ?
    H11A C11 H11B . . 109.9(15) ?
    C12 C11 H11A . . 109.9(10) ?
    C12 C11 H11B . . 112.7(12) ?
    O3 C12 C11 . . 105.86(13) ?
    O3 C12 H12A . . 111.0(11) ?
    O3 C12 H12B . . 111.0(10) ?
    C11 C12 H12A . . 112.2(12) ?
    C11 C12 H12B . . 107.6(11) ?
    H12A C12 H12B . . 109.2(15) ?
    N2 C13 H13A . . 105.6(10) ?
    N2 C13 H13B . . 108.1(10) ?
    N2 C13 C14 . . 110.65(12) ?
    H13A C13 H13B . . 113.1(15) ?
    C14 C13 H13A . . 107.7(10) ?
    C14 C13 H13B . . 111.5(10) ?
    O4 C14 C13 . . 107.57(13) ?
    O4 C14 H14A . . 111.1(12) ?
    O4 C14 H14B . . 110.4(11) ?
    C13 C14 H14A . . 108.3(11) ?
    C13 C14 H14B . . 110.4(11) ?
    H14A C14 H14B . . 109.1(15) ?
    O5 C15 C16 . . 117.90(14) ?
    O6 C15 O5 . . 122.85(15) ?
    O6 C15 C16 . . 119.25(15) ?
    C15 C16 H16A . . 111(2) ?
    C15 C16 H16B . . 112(2) ?
    C15 C16 H16C . . 113(2) ?
    H16A C16 H16B . . 105(3) ?
    H16A C16 H16C . . 106(3) ?
    H16B C16 H16C . . 111(3) ?
    H7A O7 H7B . . 107(2) ?
loop_
    _geom_torsion_atom_site_label_1
    _geom_torsion_atom_site_label_2
    _geom_torsion_atom_site_label_3
    _geom_torsion_atom_site_label_4
    _geom_torsion_site_symmetry_1
    _geom_torsion_site_symmetry_2
    _geom_torsion_site_symmetry_3
    _geom_torsion_site_symmetry_4
    _geom_torsion
    _geom_torsion_publ_flag
    O1 C1 C2 C3 . . . . 179.65(12) ?
    O1 C1 C2 C10 . . . . -0.96(19) ?
    O1 C1 C6 C5 . . . . -179.83(12) ?
    O1 C1 C6 C7 . . . . 1.0(2) ?
    O2 N1 C7 C6 . . . . 179.25(11) ?
    O2 N1 C7 C8 . . . . -0.1(2) ?
    N2 C11 C12 O3 . . . . -55.59(16) ?
    N2 C13 C14 O4 . . . . -63.57(17) ?
    C1 C2 C3 C4 . . . . 0.3(2) ?
    C1 C2 C10 N2 . . . . -60.94(17) ?
    C1 C6 C7 N1 . . . . -2.68(19) ?
    C1 C6 C7 C8 . . . . 176.67(13) ?
    C2 C1 C6 C5 . . . . 1.1(2) ?
    C2 C1 C6 C7 . . . . -178.03(12) ?
    C2 C3 C4 C5 . . . . 0.7(2) ?
    C2 C3 C4 C9 . . . . 178.13(14) ?
    C3 C2 C10 N2 . . . . 118.43(15) ?
    C3 C4 C5 C6 . . . . -0.8(2) ?
    C4 C5 C6 C1 . . . . -0.1(2) ?
    C4 C5 C6 C7 . . . . 179.07(13) ?
    C5 C6 C7 N1 . . . . 178.18(13) ?
    C5 C6 C7 C8 . . . . -2.5(2) ?
    C6 C1 C2 C3 . . . . -1.3(2) ?
    C6 C1 C2 C10 . . . . 178.13(13) ?
    C9 C4 C5 C6 . . . . -178.27(14) ?
    C10 N2 C11 C12 . . . . 148.01(13) ?
    C10 N2 C13 C14 . . . . -81.01(16) ?
    C10 C2 C3 C4 . . . . -179.04(14) ?
    C11 N2 C10 C2 . . . . -72.47(15) ?
    C11 N2 C13 C14 . . . . 152.57(14) ?
    C13 N2 C10 C2 . . . . 160.50(12) ?
    C13 N2 C11 C12 . . . . -85.09(16) ?
loop_
    _geom_hbond_atom_site_label_D
    _geom_hbond_atom_site_label_H
    _geom_hbond_atom_site_label_A
    _geom_hbond_site_symmetry_A
    _geom_hbond_distance_DH
    _geom_hbond_distance_HA
    _geom_hbond_distance_DA
    _geom_hbond_angle_DHA
    _geom_hbond_publ_flag
    O1 H1 N1 . 0.85(2) 1.78(2) 2.5368(16) 148(2) y
    O2 H2 O5 . 0.91(2) 1.71(2) 2.5985(16) 165(2) y
    O3 H3 O5 4_565 0.82(3) 1.82(3) 2.6335(17) 171(3) y
    O4 H4 O7 . 0.85(2) 1.84(2) 2.6875(19) 176(2) y
    N2 H2A O1 . 0.903(19) 2.168(18) 2.8121(16) 127.6(15) y
    O7 H7A O6 . 0.79(3) 2.07(3) 2.823(2) 159(3) y
    O7 H7B O6 3_657 0.89(3) 1.86(3) 2.738(2) 169(2) y
_shelx_hkl_file
;
   3   0   0 47035.5 1221.42   7
  -3   0   0 46188.4 1240.23   7
  -3   0   0 42521.1 1433.31   2
  -3   0   0 45624.9 1466.13   9
  -4   0   0 44125.5 1278.81   7
   4   0   0 45976.8 1255.10   7
  -4   0   0 44308.7 1569.87   9
  -4   0   0 44646.9 1551.14   2
  -5   0   0 110609. 3200.02   2
  -5   0   0 107214. 2809.10   7
  -5   0   0 110501. 3223.71   9
   5   0   0 110970. 2766.77   7
   6   0   0 241.377 69.2646   7
  -6   0   0 174.166 78.4926   7
  -6   0   0 147.944 87.0142   2
  -6   0   0 107.391 106.594   9
   7   0   0 76099.8 2095.27   7
  -7   0   0 75787.3 2199.80   7
  -7   0   0 73497.1 2682.34   9
  -7   0   0 79034.0 2686.36   2
   8   0   0 249.932 91.7392   7
  -8   0   0 281.193 163.035   9
  -8   0   0 320.914 121.015   7
  -8   0   0 215.337 115.152   2
  -9   0   0 727.034 252.044   2
   9   0   0 528.877 127.943   7
  -9   0   0 983.318 199.978   7
  -9   0   0 813.286 298.050   9
  10   0   0 17600.7 1253.17   2
 -10   0   0 17775.8 893.665   7
 -10   0   0 17574.3 1261.14   2
 -10   0   0 14886.5 1012.59   5
  10   0   0 17684.4 1287.61   9
  10   0   0 16787.6 777.251   7
 -11   0   0 57901.7 2017.07   7
  11   0   0 59440.3 2634.63   2
 -12   0   0 20266.2 1040.36   7
  12   0   0 21510.7 1524.77   2
  13   0   0 34339.9 2067.08   2
 -13   0   0 33325.9 1440.56   7
  14   0   0 2904.06 581.185   2
 -14   0   0 2063.79 324.449   7
  15   0   0 2559.77 585.868   2
 -15   0   0 2024.41 320.119   7
  16   0   0 1486.46 479.373   2
 -17   0   0 563.186 241.180   3
  17   0   0 213.332 130.421   4
  17   0   0 472.066 322.261   2
 -18   0   0 1237.24 345.741   3
  18   0   0 2136.21 605.560   2
  -2   1   0 8947.75 376.443   4
  -2  -1   0 9670.82 459.348   2
   2  -1   0 8489.41 317.775   3
  -3   1   0 13018.1 508.377   7
  -3   1   0 13007.1 604.570   2
  -3  -1   0 13673.5 650.154   2
   3  -1   0 13255.9 550.869   5
   3   1   0 12892.5 415.053   6
  -3   1   0 11956.9 609.342   9
   3  -1   0 12387.5 508.340   7
  -3  -1   0 12395.8 476.604   7
  -3   1   0 11606.5 409.268   6
   4   1   0 29514.7 818.044   6
  -4   1   0 28493.7 1176.15   9
  -4  -1   0 32437.9 963.676   7
  -4   1   0 30006.3 1166.92   2
   4  -1   0 32209.7 1080.46   5
  -4   1   0 30015.9 980.821   7
  -4  -1   0 28615.7 1167.21   2
   4  -1   0 30099.7 975.955   7
  -4   1   0 30227.5 829.539   6
  -5   1   0 179310. 4367.66   6
  -5   1   0 181740. 5020.13   9
   5   1   0 185771. 4367.66   6
  -5   1   0 194869. 4637.08   7
   5  -1   0 191990. 4791.66   5
  -5  -1   0 188956. 4605.89   7
   5  -1   0 186596. 4611.72   7
  -5   1   0 193376. 4996.49   2
  -5  -1   0 179553. 5036.36   2
  -6   1   0 21876.6 865.793   7
  -6   1   0 23092.1 1139.09   2
  -6  -1   0 22113.9 845.956   7
  -6   1   0 22729.2 1158.57   9
   6  -1   0 21094.9 829.003   7
  -6  -1   0 20288.8 1101.16   2
  -7   1   0 9239.46 533.855   7
  -7   1   0 9278.89 765.911   9
   7  -1   0 9103.90 510.333   7
  -7  -1   0 10248.8 788.946   2
  -7   1   0 7838.10 691.125   2
  -7  -1   0 9302.18 531.625   7
   8  -1   0 4198.19 513.444   2
   8  -1   0 3831.55 331.869   7
  -8   1   0 4360.57 541.794   2
  -8  -1   0 4682.85 385.580   7
  -8   1   0 4231.50 548.842   9
  -8  -1   0 3803.39 511.631   2
  -8   1   0 4050.13 356.598   7
  -9  -1   0 6776.77 497.726   7
   9  -1   0 5721.83 632.305   2
  -9   1   0 6227.39 714.390   9
   9  -1   0 5915.79 423.877   7
  -9  -1   0 6538.12 708.549   2
  -9   1   0 6189.06 680.546   2
  -9   1   0 6283.73 475.320   7
  10  -1   0 7496.79 772.661   2
  10   1   0 7967.35 822.905   2
 -10  -1   0 7067.04 545.787   7
 -10   1   0 7887.81 561.084   7
 -10   1   0 7364.28 792.108   2
 -10   1   0 6630.12 774.302   9
 -10   1   0 6996.41 671.484   5
  10  -1   0 6974.73 794.392   9
  10  -1   0 7002.68 472.695   7
 -11  -1   0 667.445 181.998   7
  11  -1   0 671.175 259.944   2
 -11   1   0 715.280 291.237   9
  11   1   0 501.964 222.608   2
 -11   1   0 603.043 157.159   7
  11  -1   0 778.565 151.907   7
 -12   1   0 8868.22 634.716   7
 -12  -1   0 8258.87 641.756   7
  12  -1   0 8417.89 910.354   2
 -12   1   0 6962.57 897.870   9
  12   1   0 8039.73 916.817   2
  12  -1   0 7485.73 518.229   7
 -13   1   0 16304.8 1005.10   3
  13   1   0 16267.3 1394.96   2
  13  -1   0 15585.0 787.885   7
 -13  -1   0 14654.6 920.298   7
 -13   1   0 16168.4 903.590   7
  13  -1   0 16257.8 1019.51   4
  13  -1   0 15150.3 1310.80   2
  14  -1   0 68.4972 145.538   2
 -14  -1   0 7.54505 64.8546   7
 -14   1   0-23.5657 63.9776   7
  14   1   0 88.1730 109.960   2
  14  -1   0 89.5768 89.7931   4
 -14   1   0 169.492 139.734   3
 -15   1   0 1071.62 281.130   3
  15  -1   0 727.172 226.684   4
  15   1   0 485.254 266.792   2
 -15  -1   0 1109.56 252.139   7
  15  -1   0 958.372 360.852   2
 -15   1   0 1148.18 221.352   7
  16  -1   0-112.872 182.624   2
  16  -1   0 236.572 147.044   4
  16   1   0 278.515 316.362   2
 -16   1   0 93.1268 78.7825   3
 -17   1   0 172.888 156.810   3
  17   1   0 340.424 249.050   2
  17  -1   0 70.5720 133.533   4
  17  -1   0 351.613 210.409   2
  18   1   0 1667.78 542.146   2
  18  -1   0 1682.01 529.109   2
  19  -1   0 5088.41 945.879   2
   0   2   0 42904.7 1224.06   4
   0  -2   0 42796.4 1116.10   1
   0  -2   0 40906.2 1224.54   5
   1   2   0 4501.91 269.656   4
  -1   2   0 3974.41 270.451   4
  -1   2   0 3818.30 232.177   2
   1  -2   0 3825.71 262.512   5
  -1  -2   0 4245.70 243.834   1
  -2  -2   0 54697.6 1675.15   1
   2  -2   0 57763.6 1618.03   2
  -2   2   0 58413.4 1631.56   2
   2  -2   0 60667.6 1654.55   5
   2   2   0 59618.9 1625.67   4
   2  -2   0 59629.3 1520.70   3
  -2   2   0 57657.5 1674.09   4
   3  -2   0 113522. 3016.87   7
  -3  -2   0 119942. 3136.95   1
   3  -2   0 118441. 2865.39   3
   3  -2   0 116911. 3041.05   2
  -3   2   0 118291. 3034.07   4
  -3   2   0 112817. 3050.93   2
   3  -2   0 114418. 3014.38   5
  -3   2   0 119773. 2838.17   3
   3   2   0 116612. 2979.38   4
   4   2   0 24919.5 831.144   6
   4   2   0 24463.6 913.143   4
   4  -2   0 25009.9 827.071   3
   4  -2   0 25944.3 962.221   7
  -4   2   0 26569.0 816.022   3
  -4   2   0 25212.9 1031.71   2
  -4  -2   0 25181.4 1071.75   1
  -4   2   0 24163.9 840.557   6
   4  -2   0 24938.8 1002.22   2
   4  -2   0 25770.7 975.179   5
  -5   2   0 5166.59 313.221   6
   5  -2   0 5654.66 460.620   2
   5   2   0 5065.12 366.884   4
   5  -2   0 5358.72 419.167   5
   5  -2   0 5113.12 384.252   4
  -5  -2   0 5416.45 489.047   1
  -5  -2   0 5899.79 526.586   2
  -5   2   0 5828.70 484.786   2
   5  -2   0 5081.51 383.190   7
   5   2   0 4916.61 293.595   6
  -5   2   0 5155.15 483.715   9
  -5  -2   0 5046.95 352.361   7
  -5   2   0 5109.37 311.326   3
  -6  -2   0 93181.9 2534.90   7
   6   2   0 85379.4 2332.23   6
   6  -2   0 88611.4 2591.59   4
   6  -2   0 91629.9 2811.48   2
   6  -2   0 89172.6 2681.98   5
  -6   2   0 93910.8 2972.90   9
  -6  -2   0 97390.7 2985.19   2
   6  -2   0 90686.9 2585.68   7
  -6   2   0 89581.4 2870.30   2
  -6   2   0 99499.2 2608.46   7
  -6   2   0 84910.3 2339.97   6
  -6   2   0 95904.4 2446.97   3
   7   2   0 20285.2 719.986   6
  -7   2   0 19457.6 712.738   6
  -7   2   0 20242.7 1151.51   2
   7  -2   0 21057.2 951.591   4
  -7  -2   0 23402.7 1237.55   2
   7  -2   0 21274.4 923.522   7
  -7   2   0 19198.9 1159.12   9
  -7   2   0 19498.5 820.647   3
  -7   2   0 21458.0 925.437   7
   7  -2   0 21016.2 1117.11   2
  -7  -2   0 20889.0 894.724   7
   7  -2   0 19135.0 988.693   5
  -8   2   0 15327.5 925.601   5
  -8   2   0 16361.9 799.313   7
   8  -2   0 14779.9 767.043   7
  -8  -2   0 15911.3 1092.97   2
  -8   2   0 15069.3 571.271   6
   8   2   0 13204.7 549.372   6
   8  -2   0 15114.4 886.039   5
   8  -2   0 13881.2 789.487   4
  -8   2   0 16291.6 1073.36   2
  -8   2   0 15581.5 738.118   3
   8  -2   0 14905.7 988.537   2
  -8   2   0 15338.5 1086.89   9
  -8  -2   0 14490.9 758.955   7
  -9   2   0 4945.87 269.882   6
   9  -2   0 5112.12 431.449   7
   9  -2   0 5333.38 290.934   8
   9  -2   0 5534.27 624.306   2
  -9   2   0 4601.27 623.225   9
  -9   2   0 4871.18 414.667   3
  -9  -2   0 5660.26 663.465   2
  -9  -2   0 5103.21 449.586   7
  -9   2   0 5608.30 470.492   7
  -9   2   0 5364.43 638.741   2
   9   2   0 4816.00 258.002   6
  -9   2   0 5750.59 574.180   5
 -10   2   0 32298.2 1842.57   9
 -10   2   0 36163.8 1381.91   7
 -10   2   0 33053.4 1320.74   3
  10   2   0 33456.7 1824.90   2
  10  -2   0 31834.0 1705.67   2
 -10   2   0 33848.1 1823.97   2
 -10  -2   0 33829.1 1383.08   7
  10  -2   0 32450.5 1286.58   7
  11  -2   0 1632.95 373.270   2
 -11   2   0 1175.32 376.662   9
 -11  -2   0 1079.98 232.080   7
 -11   2   0 1184.88 232.000   7
  11  -2   0 1428.00 229.183   7
  11   2   0 1229.40 381.617   2
  12  -2   0 10068.9 775.138   4
  12  -2   0 11577.2 1055.08   2
  12   2   0 9587.93 1030.33   2
 -12  -2   0 10338.0 755.473   7
  12  -2   0 8811.30 591.792   7
 -12   2   0 11196.3 1129.76   9
 -13   2   0 8283.21 1018.63   9
 -13  -2   0 7709.55 663.266   7
  13  -2   0 6982.83 872.011   2
 -13   2   0 7027.91 604.119   3
  13  -2   0 7653.24 693.497   4
  13   2   0 8010.14 971.240   2
  13  -2   0 7056.22 522.835   7
  14   2   0 2398.01 384.014   4
 -14  -2   0 2748.81 410.306   7
 -14   2   0 2156.94 348.713   3
  14   2   0 2683.74 590.292   2
 -14   2   0 2825.78 624.131   9
  14  -2   0 2018.00 358.170   4
  14  -2   0 2391.69 563.353   2
 -15   2   0 18.2106 89.2904   3
  15  -2   0 67.5726 92.3699   4
 -15  -2   0 68.6789 80.8860   7
  15  -2   0 73.3888 175.262   2
  16   2   0-77.4509 123.760   2
  16  -2   0 47.6130 139.421   2
 -16   2   0 279.409 155.267   3
  16  -2   0 94.4864 125.140   4
  17  -2   0 3043.17 679.409   2
  17   2   0 2939.48 681.603   2
  17  -2   0 2864.02 485.636   4
  18  -2   0 1581.91 510.987   2
  18   2   0 1281.99 509.297   2
   0  -3   0-61.7384 67.1381   5
   0   3   0 19.9301 34.6482   4
   0   3   0 34.9065 45.4788   1
   0  -3   0 19.8011 30.7371   1
   0   3   0-1.97424 45.5128   5
  -1   3   0 2180.72 199.548   2
   1  -3   0 2058.49 222.739   5
   1   3   0 2097.08 199.237   1
  -1  -3   0 2092.81 236.227   5
  -1   3   0 2047.25 230.841   5
  -1  -3   0 2505.88 204.850   1
  -1   3   0 2488.65 251.080   4
   1   3   0 2241.22 227.800   4
  -1   3   0 2630.24 196.740   1
   2  -3   0 14450.8 617.885   2
   2   3   0 14530.8 649.347   4
  -2   3   0 13756.2 674.725   5
   2  -3   0 15415.1 683.874   5
   2   3   0 13085.1 642.485   1
  -2   3   0 15108.0 691.837   4
  -2   3   0 14059.0 618.051   2
  -2  -3   0 14449.8 630.161   1
   3  -3   0 10319.7 548.684   2
  -3   3   0 10349.6 565.539   2
  -3  -3   0 11680.7 616.314   1
  -3  -3   0 11368.9 596.497   4
   3   3   0 11226.2 567.040   4
   3   3   0 9858.16 607.519   1
  -3   3   0 11004.0 596.162   4
   3  -3   0 10596.3 469.702   3
   3  -3   0 10576.0 578.830   5
  -3   3   0 9871.51 577.853   5
  -4   3   0 90529.1 2635.73   4
  -4  -3   0 88613.5 2562.97   4
  -4   3   0 91251.4 2646.05   2
   4   3   0 91027.7 2545.88   4
   4   3   0 92307.1 2498.74   6
  -4   3   0 89750.5 2500.72   6
   4  -3   0 90319.2 2381.18   3
   4  -3   0 91411.3 2596.95   2
  -4   3   0 93988.9 2647.57   5
   4  -3   0 88209.5 2579.90   5
   4  -3   0 89330.3 2615.41   7
  -4  -3   0 93875.2 2713.55   1
   5  -3   0 45654.5 1377.05   3
  -5   3   0 46488.8 1687.25   2
   5   3   0 47046.6 1443.36   6
   5  -3   0 45047.5 1563.48   4
  -5   3   0 44389.1 1568.66   4
  -5   3   0 48774.8 1496.37   6
   5  -3   0 45322.1 1583.16   5
   5   3   0 43582.6 1505.96   4
  -5   3   0 43277.1 1600.36   5
  -5  -3   0 45985.5 1735.83   1
   5  -3   0 41812.3 1552.92   7
   5  -3   0 43661.0 1586.56   2
  -6   3   0 8247.20 491.581   6
   6  -3   0 8484.04 599.512   5
   6   3   0 8452.31 489.313   6
  -6  -3   0 7717.60 657.430   1
  -6   3   0 7364.11 618.396   2
   6  -3   0 7959.87 611.285   2
   6  -3   0 7789.76 560.165   7
  -6   3   0 8842.44 454.025   3
   6   3   0 8562.85 557.799   4
  -6   3   0 9021.09 633.466   5
   6  -3   0 8689.97 585.674   4
  -6   3   0 9138.19 733.644   9
  -7   3   0 3566.27 419.935   5
  -7   3   0 3675.51 296.730   3
  -7  -3   0 3570.47 469.798   1
   7   3   0 3902.92 382.640   4
   7  -3   0 3314.01 411.782   2
  -7   3   0 3603.83 309.822   6
  -7   3   0 3472.00 453.075   2
  -7   3   0 3178.37 465.611   9
   7  -3   0 3820.13 386.272   4
   7   3   0 3747.68 323.173   6
  -7  -3   0 3561.08 358.221   7
   7  -3   0 4026.01 402.860   7
   7  -3   0 3439.16 395.757   5
   8   3   0 8610.44 611.691   4
   8  -3   0 10093.0 779.393   2
  -8  -3   0 8634.94 605.066   7
  -8   3   0 8667.16 704.638   5
   8  -3   0 9415.28 654.281   7
  -8   3   0 8929.37 782.397   2
   8  -3   0 9120.69 689.670   5
  -8  -3   0 8479.13 785.176   1
  -8   3   0 7743.89 765.401   9
  -8   3   0 8817.07 511.401   6
   8   3   0 8924.34 502.050   6
  -8   3   0 9552.44 531.634   3
   9  -3   0 191.018 143.059   5
   9   3   0 75.5120 142.691   9
  -9   3   0 306.151 215.813   9
  -9   3   0 39.6772 52.5963   3
  -9  -3   0 239.016 192.074   1
  -9   3   0 129.385 70.8803   6
  -9  -3   0 76.4690 73.9356   7
   9   3   0 48.9890 58.7941   4
  -9   3   0 115.674 150.948   2
   9   3   0 611.646 270.137   2
  -9   3   0 247.807 153.281   5
   9  -3   0 184.884 121.090   2
   9  -3   0 425.357 152.872   7
   9   3   0 204.044 95.5808   6
 -10   3   0 106.919 66.3422   3
 -10   3   0 246.328 198.619   9
  10  -3   0-0.41775 62.0475   7
 -10  -3   0 23.5174 80.0780   7
 -10   3   0 52.2393 34.9784   6
  10   3   0 591.424 254.090   2
  10   3   0 41.9427 38.6106   6
  10   3   0 441.953 160.779   4
  10  -3   0-40.7082 117.100   2
  11  -3   0 659.569 117.640   8
 -11   3   0 714.409 334.116   9
 -11   3   0 780.001 120.966   6
 -11  -3   0 603.803 123.727   8
  11   3   0 1035.19 237.313   4
  11  -3   0 589.521 224.621   2
  11   3   0 602.760 265.177   2
  11   3   0 553.557 98.6345   6
 -11   3   0 1011.71 202.741   3
  11  -3   0 694.556 204.167   4
  11  -3   0 558.369 156.071   7
 -11  -3   0 412.509 169.814   7
  12   3   0 3347.72 432.647   4
  12  -3   0 4390.51 506.210   4
 -12  -3   0 3230.75 203.222   8
  12  -3   0 4325.64 626.103   2
 -12  -3   0 3610.77 451.468   7
 -12   3   0 4710.20 739.869   9
  12   3   0 4193.89 696.703   2
 -12  -3   0 3749.58 198.595   8
  12  -3   0 3154.35 375.559   7
  13  -3   0 231.330 138.639   4
  13  -3   0 502.419 265.191   2
  13  -3   0 120.537 108.589   7
  13   3   0 81.8177 77.8892   4
 -13  -3   0 320.310 165.731   7
  13   3   0 611.373 302.909   2
 -13   3   0 226.969 250.541   9
  14  -3   0-80.7500 153.762   2
 -14   3   0 210.797 191.610   9
 -14  -3   0 59.9193 105.500   7
  14  -3   0 311.582 199.790   4
 -14   3   0 169.234 111.575   3
  14   3   0 415.063 259.642   2
 -15   3   0 1601.94 488.455   9
  15  -3   0 1312.04 417.786   2
  15   3   0 1529.15 470.834   2
 -15  -3   0 890.588 248.095   7
  15  -3   0 1359.60 327.490   4
 -15   3   0 1033.40 244.346   3
 -16   3   0 634.482 394.725   9
  16  -3   0 291.579 243.851   2
 -16   3   0 130.373 111.737   3
  16  -3   0 301.100 196.152   4
  16   3   0 386.516 308.921   2
  17  -3   0-37.2868 182.878   2
  17  -3   0 116.698 117.729   4
  18  -3   0 4132.32 795.520   2
  18   3   0 1898.04 624.416   2
   0   4   0 94499.8 2768.00   5
   0  -4   0 91985.6 2745.50   5
   0   4   0 99956.4 2766.52   4
   0   4   0 99869.5 2548.07   1
   0  -4   0 98277.5 2513.62   1
   1   4   0 74947.1 2190.30   4
   1  -4   0 70823.1 2179.39   5
  -1   4   0 74211.5 2214.34   4
  -1  -4   0 71700.8 1987.91   1
  -1  -4   0 72900.4 2209.12   5
   1   4   0 72527.4 2052.70   1
  -1   4   0 70265.5 2202.92   5
  -1   4   0 72114.5 1977.59   1
   2   4   0 6097.78 445.448   4
   2   4   0 6130.32 428.708   1
  -2   4   0 5674.13 392.844   2
   2  -4   0 5750.62 442.400   5
  -2   4   0 5237.47 445.208   5
  -2  -4   0 4811.78 365.847   1
  -2   4   0 5842.17 362.649   1
  -2  -4   0 5738.92 462.291   5
  -2   4   0 5617.46 451.073   4
  -3   4   0 10179.2 628.754   4
  -3   4   0 9467.66 555.401   2
   3   4   0 9220.07 578.019   6
   3   4   0 9849.96 589.283   4
   3  -4   0 9452.59 586.451   5
  -3   4   0 8318.69 569.497   6
   3  -4   0 8948.05 536.062   2
  -3  -4   0 9988.18 583.229   1
  -3   4   0 8790.60 601.973   5
  -3  -4   0 9778.87 597.613   4
   3   4   0 9265.85 594.954   1
  -4  -4   0 22833.1 1044.81   1
   4   4   0 24899.0 1151.04   2
  -4  -4   0 22278.3 1025.39   4
  -4   4   0 22887.2 1086.80   5
  -4   4   0 24079.1 1034.26   6
   4  -4   0 23636.5 1007.52   2
   4   4   0 22240.2 994.781   4
   4   4   0 24425.4 1008.36   6
  -4   4   0 23866.7 1085.07   4
   4  -4   0 23805.4 1046.02   5
  -4   4   0 24212.2 1043.39   2
   4  -4   0 22681.0 870.332   3
  -5   4   0 4235.22 431.663   2
  -5   4   0 3693.16 409.176   4
  -5  -4   0 3980.26 430.894   1
   5   4   0 4217.04 394.342   4
   5   4   0 4714.72 496.893   2
   5   4   0 4917.84 407.745   6
   5  -4   0 3864.83 411.682   7
  -5   4   0 4268.00 390.437   6
   5  -4   0 4034.93 403.782   2
   5  -4   0 4170.31 406.312   5
   5  -4   0 3680.81 302.102   3
   5  -4   0 4221.67 414.038   4
  -5   4   0 3733.32 409.306   5
   6  -4   0 13590.4 818.103   2
   6   4   0 13362.9 750.093   4
  -6   4   0 11450.4 687.987   6
  -6   4   0 13405.2 841.588   5
  -6   4   0 11142.3 797.007   2
   6  -4   0 12608.4 626.748   3
  -6  -4   0 14531.9 913.288   1
   6  -4   0 12919.3 793.509   5
  -6   4   0 13623.0 819.819   4
   6  -4   0 12303.3 788.644   7
   6   4   0 14468.9 743.240   6
  -7   4   0 7280.76 732.870   9
  -7  -4   0 5948.98 634.348   1
   7   4   0 7473.52 563.258   4
   7   4   0 8921.63 561.713   6
  -7   4   0 6523.77 606.508   5
   7  -4   0 6592.88 594.903   2
   7  -4   0 6658.04 580.091   5
  -7   4   0 6285.17 621.827   2
  -7   4   0 6505.79 497.883   6
   7   4   0 6850.50 697.840   2
   7  -4   0 7769.21 621.530   7
  -8   4   0 17028.3 878.497   6
  -8  -4   0 17935.6 956.183   7
   8  -4   0 17874.3 1046.09   5
  -8  -4   0 17538.9 1165.47   1
   8  -4   0 17400.6 1069.84   2
   8   4   0 19169.5 905.482   6
   8  -4   0 16677.9 991.930   7
  -8   4   0 18188.8 1093.35   5
   8   4   0 17107.0 1185.66   2
  -8   4   0 16816.9 1130.23   2
   8   4   0 17239.9 942.913   4
  -8   4   0 17651.2 1217.09   9
   9  -4   0 2645.31 403.182   5
   9  -4   0 2795.98 391.954   7
  -9  -4   0 2469.98 355.174   7
   9   4   0 2013.22 267.047   6
   9   4   0 2406.28 458.126   2
  -9   4   0 2026.40 400.972   2
  -9  -4   0 2122.22 419.969   1
  -9   4   0 2163.67 282.690   6
  -9   4   0 1679.66 331.844   5
   9  -4   0 2600.47 372.514   4
  -9   4   0 2176.29 441.211   9
   9   4   0 2536.61 349.818   4
  -9   4   0 2511.53 275.583   3
   9  -4   0 2747.40 430.954   2
 -10   4   0 35.5373 66.8457   3
  10  -4   0 228.711 150.011   2
 -10  -4   0 73.6077 94.9510   7
  10  -4   0 180.061 121.946   5
  10   4   0 114.607 81.7127   4
  10   4   0 159.896 103.475   6
  10  -4   0 52.1764 69.5244   7
 -10   4   0 123.941 86.0657   6
 -10   4   0 285.565 182.368   9
  10  -4   0 64.5525 106.708   4
  10   4   0-74.3149 133.459   2
  11  -4   0 673.833 242.108   5
  11   4   0 533.716 247.781   2
  11   4   0 550.777 148.219   6
 -11   4   0 1018.12 342.892   9
 -11  -4   0 613.839 178.869   7
  11  -4   0 704.112 238.654   4
  11   4   0 675.287 190.128   4
 -11   4   0 791.667 166.907   6
 -11   4   0 768.316 172.085   3
  11  -4   0 761.115 269.757   2
  11  -4   0 900.543 234.259   7
  12  -4   0 2853.33 300.617   8
 -12   4   0 2772.51 583.168   9
  12   4   0 3156.99 296.717   6
  12  -4   0 3215.85 544.370   2
  12   4   0 3292.60 599.936   2
  12  -4   0 2505.24 383.037   7
  12   4   0 2786.39 406.304   4
 -12   4   0 2898.38 289.557   6
 -12  -4   0 3091.66 436.152   7
  12  -4   0 2557.53 402.844   4
  13   4   0 575.839 100.016   6
 -13   4   0 604.700 117.405   6
  13  -4   0 516.957 179.518   7
 -13  -4   0 614.981 128.097   8
  13  -4   0 560.033 199.534   4
  13  -4   0 625.900 113.855   8
  13  -4   0 730.571 305.525   2
 -13  -4   0 685.213 217.808   7
  13   4   0 874.064 328.429   2
 -14  -4   0 336.316 162.036   7
  14  -4   0 6.32662 146.703   2
  14  -4   0 400.097 188.469   4
 -14   4   0-1.35136 137.147   9
  14   4   0 312.392 281.279   2
 -15   4   0 1378.20 262.000   3
 -15   4   0 1272.15 481.756   9
 -15  -4   0 1269.41 324.533   7
  15  -4   0 1568.90 448.729   2
  15  -4   0 1076.01 299.989   4
  15   4   0 1186.00 430.619   2
 -16   4   0-106.736 205.496   9
  16  -4   0 155.240 210.573   2
  16   4   0-73.3951 238.900   2
  16  -4   0 57.3266 151.120   4
  17  -4   0 3976.80 760.885   2
  17   4   0 4204.82 866.682   2
 -17   4   0 3614.45 826.761   9
  17  -4   0 4121.17 589.297   4
  18   4   0 1397.42 546.315   2
  18  -4   0 500.831 300.749   2
   0   5   0 142.715 74.7846   1
   0   5   0-6.89299 61.3916   4
   0  -5   0 17.8703 52.6441   1
   0   5   0 188.318 132.879   6
   0   5   0-57.3323 72.6667   5
   0  -5   0 64.7146 104.695   5
   1  -5   0 39618.5 1522.39   5
   1   5   0 40683.2 1379.34   1
  -1   5   0 39996.8 1555.60   5
  -1   5   0 42044.1 1569.36   6
  -1  -5   0 40620.7 1313.91   1
  -1   5   0 42146.9 1575.56   4
   1   5   0 41112.6 1552.06   6
   1   5   0 41572.2 1537.91   4
  -1   5   0 39556.0 1310.96   1
  -1  -5   0 41181.9 1564.89   5
  -2   5   0 14096.4 816.451   4
  -2   5   0 12517.6 674.916   2
   2   5   0 13539.5 766.621   4
  -2   5   0 13832.8 803.604   6
   2  -5   0 12785.8 763.167   5
  -2   5   0 13986.6 652.639   1
   2   5   0 15139.5 826.842   6
  -2  -5   0 12495.0 782.220   5
   2   5   0 14703.4 743.699   1
  -2  -5   0 12871.6 665.477   1
  -2   5   0 13028.8 799.071   5
  -3  -5   0 28161.7 1127.14   1
   3   5   0 28242.8 1201.27   4
  -3   5   0 25405.1 1104.23   2
  -3   5   0 25941.2 1029.26   1
  -3  -5   0 25541.0 1185.86   4
  -3   5   0 28479.8 1257.74   4
  -3   5   0 27854.1 1276.10   5
  -3   5   0 30415.6 1261.19   6
   3   5   0 27850.1 1222.03   6
   3  -5   0 27766.4 1207.06   5
   3   5   0 28678.0 1206.84   1
  -4   5   0 4639.81 470.932   4
  -4   5   0 4775.23 465.692   6
  -4   5   0 3826.65 447.310   5
   4  -5   0 5263.62 391.121   3
   4   5   0 4883.73 500.556   2
  -4  -5   0 4772.06 444.632   1
  -4   5   0 4548.23 388.432   1
   4  -5   0 4846.90 460.286   5
   4   5   0 5108.01 459.871   4
   4   5   0 4371.96 441.598   6
   4   5   0 4220.00 448.149   1
  -4  -5   0 5441.00 494.340   4
  -4   5   0 4647.63 430.599   2
  -5  -5   0 1411.49 260.727   1
  -5   5   0 1250.28 250.881   6
  -5   5   0 1525.39 268.664   2
   5   5   0 1589.22 258.617   4
   5  -5   0 1369.36 240.435   2
  -5  -5   0 1322.03 262.559   4
   5  -5   0 1791.01 284.492   5
  -5   5   0 1862.44 318.199   5
  -5   5   0 1253.69 258.440   4
   5   5   0 1376.38 254.771   6
   5  -5   0 1279.73 258.598   7
   5  -5   0 1594.60 212.008   3
   6  -5   0 702.930 196.237   7
  -6   5   0 451.463 158.228   6
   6   5   0 609.918 171.532   4
   6  -5   0 852.434 221.332   2
   6  -5   0 793.171 155.739   3
  -6   5   0 478.636 168.201   4
   6   5   0 620.314 180.573   6
   6  -5   0 845.166 198.592   5
  -6   5   0 950.750 234.732   5
  -6   5   0 593.807 181.153   2
  -6  -5   0 818.262 220.668   1
   7  -5   0 15244.2 945.383   5
   7   5   0 14703.6 881.335   4
   7   5   0 14951.8 869.610   6
  -7  -5   0 15038.7 1014.90   1
   7   5   0 14397.6 1070.37   2
  -7   5   0 13456.2 835.376   6
   7  -5   0 17182.1 980.772   4
  -7   5   0 14841.2 996.441   2
   7  -5   0 15703.5 967.495   2
   7  -5   0 13645.8 716.283   3
   7  -5   0 14052.8 943.334   7
  -7   5   0 14198.6 972.198   5
   8   5   0 62.6187 83.5298   6
  -8   5   0 43.0814 121.204   9
   8  -5   0 103.998 134.008   2
   8   5   0 140.508 167.076   2
   8  -5   0 7.21973 74.5881   7
  -8   5   0-26.9207 80.9931   6
  -8  -5   0 110.815 136.377   1
  -8   5   0 56.2762 104.698   5
   8   5   0 66.6629 91.3268   4
   8  -5   0 56.6045 82.3470   4
   8  -5   0 40.1227 116.908   5
  -8   5   0 113.859 109.214   2
  -9  -5   0 1401.86 280.864   7
  -9   5   0 703.130 247.570   9
  -9   5   0 608.589 178.482   6
   9  -5   0 605.965 213.672   5
   9   5   0 612.267 181.228   6
   9  -5   0 384.376 157.256   7
   9  -5   0 566.811 210.475   2
  -9   5   0 425.469 170.382   2
   9   5   0 828.462 293.794   2
   9  -5   0 490.559 213.656   4
   9   5   0 382.560 159.962   4
  10   5   0 6617.96 618.389   4
  10   5   0 7935.71 891.894   2
 -10   5   0 7848.43 619.908   6
 -10  -5   0 6354.34 632.287   7
  10  -5   0 7328.19 754.551   2
  10  -5   0 6443.49 668.755   7
 -10   5   0 7495.31 881.137   9
  10  -5   0 7353.26 733.160   5
  10  -5   0 8230.89 725.076   4
  10   5   0 7399.94 598.726   6
  11   5   0 239.050 150.686   4
 -11   5   0-98.2542 140.041   9
  11  -5   0 103.880 134.378   2
 -11  -5   0 23.0566 72.9280   7
  11  -5   0 82.8284 100.629   4
 -11   5   0 30.8075 93.1484   6
  11   5   0 170.989 186.319   2
  11  -5   0-35.8055 106.946   5
  11   5   0 16.1617 77.3314   6
  11  -5   0 13.0838 60.3199   7
 -12   5   0 5261.73 808.351   9
  12  -5   0 5014.59 647.502   5
  12  -5   0 5093.42 592.521   4
  12   5   0 5462.09 804.348   2
 -12   5   0 5261.98 481.385   6
  12  -5   0 4663.13 664.052   2
  12   5   0 4457.17 454.112   6
  12  -5   0 4649.80 562.466   7
 -12  -5   0 5979.33 641.472   7
 -13   5   0 1479.40 452.962   9
  13   5   0 1550.94 243.933   6
  13   5   0 1732.58 492.180   2
 -13  -5   0 1875.53 375.640   7
 -13   5   0 1275.27 221.324   6
  13  -5   0 1905.41 444.514   2
  13  -5   0 1827.73 370.939   4
 -14   5   0 197.019 192.613   9
 -14  -5   0 369.559 199.714   7
  14  -5   0 333.065 251.495   2
  14   5   0 789.695 384.845   2
  14  -5   0 361.354 230.995   4
 -15  -5   0 587.096 247.633   7
  15  -5   0 687.838 247.738   4
  15  -5   0 760.850 312.481   2
 -15   5   0 469.065 269.788   9
  15   5   0 1186.17 492.193   2
  16  -5   0 3386.50 681.242   2
  16  -5   0 3219.55 523.257   4
 -16   5   0 2556.22 681.559   9
  16   5   0 2388.68 656.461   2
  17  -5   0 468.923 337.448   2
  17   5   0-66.9663 161.611   2
  17  -5   0-112.480 144.775   4
 -17   5   0 117.543 159.405   9
  18  -5   0 2459.74 641.994   2
   0   6   0 84556.8 2839.81   5
   0  -6   0 89707.4 2847.47   5
   0   6   0 90407.1 2855.94   4
   0   6   0 96993.6 2945.77   6
   0   6   0 86276.2 2532.05   1
   0  -6   0 90217.6 2484.57   1
  -1  -6   0 5304.57 388.682   1
  -1  -6   0 5588.29 529.376   5
  -1   6   0 5037.43 509.762   6
   1   6   0 5451.61 511.743   4
  -1   6   0 5088.54 515.516   5
   1   6   0 5462.25 529.313   6
  -1   6   0 4957.85 391.354   1
  -1   6   0 5593.15 536.658   4
  -1   6   0 4659.37 412.067   2
   1   6   0 5079.58 415.886   1
   1  -6   0 5113.40 504.261   5
  -2  -6   0 10258.4 716.818   4
  -2   6   0 9301.00 714.107   6
  -2  -6   0 8869.73 555.160   1
   2   6   0 9129.00 617.222   1
  -2   6   0 9907.64 734.838   4
   2   6   0 9960.42 729.875   6
   2   6   0 9950.00 705.104   4
   2  -6   0 9567.44 694.813   5
  -2  -6   0 8661.05 692.623   5
  -2   6   0 9386.95 724.176   5
  -2   6   0 9158.60 547.372   1
  -2   6   0 9154.23 597.738   2
  -3   6   0 9959.18 596.591   1
  -3   6   0 9865.58 749.006   4
  -3  -6   0 9744.43 760.447   5
  -3  -6   0 10672.0 647.446   1
  -3   6   0 9223.33 740.580   5
  -3   6   0 8679.50 611.854   2
   3   6   0 9976.11 729.330   6
   3  -6   0 9637.45 717.990   5
   3   6   0 10222.6 716.116   4
  -3   6   0 10377.4 755.645   6
   3   6   0 9341.00 667.397   1
  -3  -6   0 9821.69 736.255   4
   4  -6   0 2165.41 336.802   4
  -4   6   0 2138.87 343.203   4
  -4   6   0 2233.39 361.618   5
   4  -6   0 2336.49 341.727   5
   4   6   0 1764.93 307.534   1
  -4   6   0 1947.97 329.512   6
  -4  -6   0 2528.75 333.382   1
   4   6   0 2481.06 347.791   4
  -4  -6   0 1856.79 313.623   4
   4   6   0 2177.20 339.645   6
  -4   6   0 1758.20 252.704   1
  -4   6   0 1996.77 297.713   2
  -5  -6   0 33726.2 1455.10   1
  -5   6   0 33539.5 1516.24   6
   5  -6   0 33138.3 1469.90   5
   5  -6   0 31586.4 1247.59   3
   5  -6   0 30866.5 1458.20   4
  -5   6   0 33938.9 1593.30   5
  -5   6   0 30278.1 1404.95   2
   5   6   0 34186.0 1504.09   6
   5   6   0 33248.6 1462.43   4
  -5  -6   0 33712.4 1527.92   4
  -5   6   0 34901.1 1583.73   4
   6  -6   0 538.256 203.558   7
  -6   6   0 694.784 230.598   5
   6  -6   0 637.666 222.855   4
  -6   6   0 539.893 183.753   6
   6  -6   0 745.734 223.437   5
   6  -6   0 372.003 122.190   3
   6   6   0 655.305 214.517   6
   6  -6   0 857.813 228.250   2
   6   6   0 788.159 251.562   2
  -6  -6   0 552.983 207.647   4
  -6   6   0 796.186 222.785   2
   6   6   0 410.523 152.588   4
  -6  -6   0 573.652 199.782   1
  -6   6   0 366.390 165.366   4
  -7   6   0 416.634 181.856   4
  -7   6   0 68.9468 134.745   2
   7   6   0 460.702 179.724   4
   7   6   0 472.654 247.943   2
  -7   6   0 395.090 177.191   5
  -7   6   0 232.109 123.537   6
   7  -6   0 68.1797 67.6327   7
   7  -6   0 97.8977 134.902   4
   7   6   0 441.865 188.989   6
  -7  -6   0 348.108 168.887   1
   7  -6   0 175.699 112.052   5
   7  -6   0 52.7528 110.951   2
   7  -6   0 172.556 93.4709   3
   8   6   0 1755.98 331.957   6
   8   6   0 2291.61 467.233   2
   8   6   0 1288.45 277.345   4
  -8  -6   0 2606.99 444.286   1
   8  -6   0 1913.52 267.314   3
   8  -6   0 2047.01 355.808   4
   8  -6   0 2017.40 374.233   7
   8  -6   0 1888.63 355.690   5
  -8   6   0 2188.42 358.993   6
  -8   6   0 2143.78 390.883   2
   8  -6   0 2520.71 403.022   2
   9   6   0 2717.92 394.125   6
   9  -6   0 3306.33 467.352   4
  -9   6   0 2576.23 534.096   9
   9  -6   0 3495.37 510.826   2
  -9   6   0 3468.82 449.718   6
   9  -6   0 2632.66 452.118   5
   9  -6   0 2296.61 411.193   7
   9   6   0 2701.27 535.233   2
  -9   6   0 2736.82 473.388   2
 -10   6   0 588.361 189.066   6
  10  -6   0 1160.06 282.458   4
  10  -6   0 1055.51 297.639   2
  10  -6   0 724.283 228.599   7
  10   6   0 842.975 310.497   2
 -10   6   0 588.964 321.556   9
 -10  -6   0 1066.03 280.809   7
  10  -6   0 573.267 213.862   5
  10   6   0 687.733 202.746   6
  11  -6   0 2616.24 476.647   5
  11  -6   0 2041.60 393.613   4
  11  -6   0 2989.57 498.521   7
  11  -6   0 3454.06 557.169   2
 -11   6   0 3222.15 643.766   9
  11   6   0 2828.81 591.296   2
 -11  -6   0 2760.24 448.349   7
 -11   6   0 3279.31 427.279   6
  11   6   0 2725.14 403.257   6
  12   6   0 1624.11 461.790   2
  12  -6   0 1898.62 375.994   4
  12  -6   0 1147.36 347.218   5
  12  -6   0 1930.10 391.196   7
  12   6   0 1777.90 328.101   6
 -12  -6   0 1724.56 369.153   7
  12  -6   0 1542.88 409.471   2
 -12   6   0 1774.09 492.296   9
 -12   6   0 1451.21 287.340   6
  13  -6   0 804.248 261.316   4
  13   6   0 1417.48 473.147   2
 -13  -6   0 1024.32 299.775   7
 -13   6   0 687.922 199.990   6
 -13   6   0 105.313 195.611   9
  13   6   0 1192.20 253.140   6
  13  -6   0 1010.71 308.618   5
  13  -6   0 690.065 256.848   2
 -14  -6   0 351.570 181.576   7
  14  -6   0 645.485 241.858   4
  14   6   0 514.815 324.518   2
  14  -6   0 704.432 273.749   2
 -14   6   0 711.810 352.510   9
 -15   6   0 3753.55 802.234   9
  15   6   0 3713.07 775.983   2
  15  -6   0 2706.25 592.884   2
  15  -6   0 3793.64 577.352   4
 -15  -6   0 3333.67 551.459   7
  16  -6   0 4082.16 756.135   2
 -16   6   0 5232.61 990.824   9
  16   6   0 5069.38 944.679   2
  16  -6   0 4872.11 663.206   4
  17  -6   0 338.498 246.783   2
 -17   6   0 238.863 335.701   9
  17   6   0 230.938 236.531   2
  18  -6   0 250.087 273.160   2
   0   7   0 454.827 228.915   6
   0  -7   0 289.143 101.995   1
   0  -7   0 272.413 178.198   5
   0   7   0 37.3727 94.7406   4
   0   7   0 337.251 117.880   1
   1  -7   0 139.049 126.098   5
  -1   7   0-18.3485 92.7370   5
  -1   7   0-38.2203 66.1265   2
   1   7   0 78.1746 104.668   1
   1   7   0 38.8128 79.5977   4
  -1   7   0 186.961 180.422   6
  -1  -7   0 197.049 89.0482   1
  -1   7   0 149.586 96.4094   1
  -1  -7   0-71.8583 115.519   4
  -1  -7   0 0.53689 122.317   5
   1   7   0-6.82687 93.2939   6
  -1   7   0 87.5919 112.446   4
  -2   7   0 21562.1 1244.95   5
   2   7   0 24789.0 1317.23   6
   2   7   0 20990.4 1074.30   1
  -2   7   0 23207.7 1095.97   2
  -2  -7   0 24122.5 1257.41   4
  -2  -7   0 22834.7 1002.59   1
  -2   7   0 24438.9 1033.68   1
   2   7   0 23739.8 1242.93   4
  -2  -7   0 23628.2 1283.20   5
  -2   7   0 22877.0 1278.68   6
   2  -7   0 23678.2 1256.68   5
  -2   7   0 24583.9 1314.04   4
  -3  -7   0 1811.71 329.845   5
  -3   7   0 1725.06 330.099   5
   3   7   0 2184.61 354.768   4
   3   7   0 1551.11 289.260   1
  -3  -7   0 2029.41 282.492   1
  -3  -7   0 2142.93 362.246   4
   3  -7   0 2273.61 364.579   5
   3  -7   0 1945.96 336.504   4
   3   7   0 2306.34 394.303   6
  -3   7   0 2036.49 369.702   6
  -3   7   0 1778.99 278.227   2
  -3   7   0 2174.07 281.401   1
  -3   7   0 1722.83 333.965   4
  -4   7   0 4723.42 565.053   4
   4  -7   0 5195.31 553.439   5
  -4   7   0 5620.46 524.794   2
   4   7   0 5102.26 573.401   6
  -4  -7   0 5260.53 491.944   1
  -4   7   0 5814.35 631.603   6
  -4   7   0 6291.55 652.153   5
  -4  -7   0 4947.48 556.584   4
  -4   7   0 5637.72 476.932   1
   4   7   0 4189.26 512.463   4
   4  -7   0 5173.81 566.378   4
  -4  -7   0 6459.67 672.083   5
   5   7   0 3679.52 512.090   2
  -5  -7   0 3232.50 519.131   5
   5  -7   0 3306.28 359.532   3
  -5   7   0 3030.50 405.947   2
  -5  -7   0 3537.70 431.613   1
   5  -7   0 2953.66 428.974   4
  -5   7   0 4155.41 525.659   6
   5  -7   0 3007.24 425.734   5
  -5  -7   0 3216.35 463.843   4
   5   7   0 3227.28 458.883   6
   5   7   0 3535.65 455.948   4
  -5   7   0 3023.80 459.695   5
   6   7   0 21145.0 1324.31   2
  -6   7   0 19360.0 1148.80   2
  -6  -7   0 19955.2 1214.33   4
  -6   7   0 20173.4 1216.37   6
   6   7   0 20890.9 1220.67   6
  -6  -7   0 19667.2 1147.14   1
   6  -7   0 19005.4 950.962   3
  -6   7   0 21372.1 1310.90   5
   6  -7   0 18977.7 1154.80   4
   6  -7   0 17901.5 1215.65   7
   6  -7   0 19725.5 1174.04   5
  -7   7   0 23217.4 1307.59   6
  -7   7   0 20093.1 1243.97   2
   7  -7   0 20861.7 1240.99   4
  -7  -7   0 21687.5 1272.17   1
   7  -7   0 20582.4 1001.06   3
   7   7   0 20694.0 1248.53   6
   7  -7   0 20926.7 1330.80   7
  -7   7   0 20786.2 1129.79   1
   7  -7   0 22542.6 1283.07   5
   7   7   0 20787.6 1414.33   2
   8   7   0 1149.04 285.082   6
   8  -7   0 925.815 279.172   7
   8  -7   0 487.577 195.923   4
  -8  -7   0 776.805 257.826   1
   8   7   0 704.633 272.856   2
  -8   7   0 312.455 180.666   6
   8  -7   0 535.095 221.473   5
   8  -7   0 915.065 250.426   2
  -8   7   0 389.842 223.516   2
   8  -7   0 592.855 166.502   3
   9  -7   0 1768.84 363.604   4
   9   7   0 2214.96 478.940   2
   9  -7   0 1684.07 372.111   7
   9  -7   0 2588.63 447.888   2
   9  -7   0 1878.28 282.854   3
  -9   7   0 1497.36 399.128   9
   9   7   0 2181.07 389.664   6
  -9   7   0 2203.71 387.990   6
   9  -7   0 2231.21 421.510   5
 -10   7   0-118.820 177.812   9
  10   7   0 1028.21 343.008   2
  10  -7   0 142.376 147.926   5
 -10  -7   0 352.878 197.548   7
  10  -7   0 200.012 149.894   4
 -10   7   0 883.185 266.891   6
  10  -7   0 431.823 233.484   2
  10   7   0 541.338 236.264   6
  11   7   0 16197.9 1444.07   2
 -11   7   0 14851.4 1408.58   9
  11  -7   0 16983.0 1268.31   2
 -11   7   0 17747.8 1152.51   6
  11  -7   0 17304.6 1209.34   4
 -11  -7   0 16738.1 1196.60   7
  11   7   0 18472.4 1157.92   6
  11  -7   0 15745.6 1218.46   5
  12  -7   0 2200.59 486.945   2
 -12   7   0 2634.09 610.733   9
 -12  -7   0 2168.70 428.953   7
  12  -7   0 2663.77 506.854   5
  12   7   0 2396.94 427.688   6
  12  -7   0 3078.49 502.014   4
 -12   7   0 2116.88 392.102   6
  12   7   0 2128.79 542.226   2
 -13  -7   0 2704.02 494.095   7
  13  -7   0 2164.91 491.364   5
  13  -7   0 2445.90 536.719   2
  13  -7   0 3078.49 518.130   4
 -13   7   0 2955.58 671.707   9
  13   7   0 2489.83 429.579   6
  13   7   0 3466.47 702.068   2
 -13   7   0 3294.70 466.723   6
  14   7   0 438.612 340.334   2
 -14   7   0 182.839 239.136   9
  14  -7   0 114.176 169.862   2
 -14  -7   0 325.729 201.445   7
  14  -7   0 149.236 142.043   4
 -15   7   0 422.985 294.571   9
 -15  -7   0 323.982 194.801   7
  15   7   0 907.130 397.495   2
  15  -7   0 260.361 179.926   2
  15  -7   0 776.400 253.020   4
  16  -7   0 239.349 173.622   2
  16  -7   0 107.594 156.088   4
  16   7   0 522.362 383.913   2
 -16   7   0 553.425 336.912   9
  17  -7   0 734.817 353.936   2
   0  -8   0 9283.48 794.299   5
   0   8   0 8170.42 604.569   1
   0  -8   0 8588.14 763.049   4
   0  -8   0 9032.52 571.178   1
   0   8   0 9017.13 821.758   6
  -1   8   0 4829.74 591.403   6
  -1  -8   0 4958.62 575.863   5
  -1   8   0 3547.23 387.500   1
   1  -8   0 3976.03 516.047   5
   1  -8   0 4036.04 513.592   4
  -1   8   0 3873.30 434.364   2
  -1  -8   0 4161.37 528.055   4
  -1   8   0 3632.07 510.321   5
   1   8   0 5000.37 601.565   6
   1   8   0 4246.64 435.522   1
  -1  -8   0 4063.91 383.949   1
  -2   8   0 910.281 212.902   2
  -2  -8   0 1062.84 268.918   4
  -2   8   0 1430.14 338.630   6
   2   8   0 703.999 243.467   6
   2  -8   0 1003.46 260.522   5
   2  -8   0 951.465 247.717   4
  -2   8   0 947.506 261.676   5
   2   8   0 1012.00 233.043   1
  -2  -8   0 1104.47 202.573   1
  -2  -8   0 1021.33 278.960   5
  -2   8   0 807.041 182.877   1
   3  -8   0 8062.50 738.290   4
   3  -8   0 7498.49 710.439   5
  -3  -8   0 8004.04 753.796   4
  -3   8   0 8488.18 809.478   6
  -3   8   0 8479.67 803.928   5
  -3   8   0 8005.28 644.120   2
  -3  -8   0 7720.01 588.275   1
   3   8   0 8125.29 783.186   6
  -3  -8   0 8417.61 795.209   5
  -4  -8   0 124.399 98.9071   1
   4   8   0 218.375 167.491   6
  -4   8   0 388.669 203.578   6
   4  -8   0 333.018 184.523   5
  -4  -8   0 59.3905 97.1367   4
  -4   8   0 251.273 171.065   5
   4  -8   0 46.4028 101.131   4
  -4  -8   0 97.5913 151.833   5
  -4   8   0 49.3533 74.9927   2
   5  -8   0 975.009 260.559   5
  -5  -8   0 1289.73 355.460   5
   5   8   0 612.371 246.733   2
   5  -8   0 627.222 218.474   4
   5   8   0 1062.26 289.753   6
   5  -8   0 890.609 206.866   3
  -5  -8   0 872.293 295.820   4
  -5   8   0 1043.74 300.462   6
  -5   8   0 951.224 233.549   2
  -5  -8   0 895.378 221.348   1
  -6   8   0 2401.47 355.280   1
  -6  -8   0 3529.33 466.076   1
   6  -8   0 2898.22 463.094   5
   6   8   0 2741.56 480.952   2
   6   8   0 2616.79 464.107   6
  -6  -8   0 3077.68 535.071   5
   6  -8   0 2351.92 411.043   4
  -6  -8   0 2548.22 442.522   4
  -6   8   0 3179.99 455.209   2
  -6   8   0 2464.78 435.451   6
   6  -8   0 2331.80 326.222   3
   7   8   0 1890.69 416.509   2
   7  -8   0 2071.16 405.220   5
  -7   8   0 2272.15 361.557   1
   7  -8   0 2085.07 397.892   4
   7   8   0 2566.67 463.940   6
  -7  -8   0 2489.54 417.015   1
  -7   8   0 1638.64 365.924   6
  -7   8   0 2069.38 391.514   2
   7  -8   0 1752.87 285.800   3
   8  -8   0 2129.47 313.685   3
  -8   8   0 2900.83 415.234   1
   8  -8   0 2054.97 403.026   5
   8   8   0 2374.53 494.912   2
  -8   8   0 2232.36 413.840   6
   8   8   0 2843.55 482.748   6
   8  -8   0 2707.63 461.734   4
  -8   8   0 2642.26 458.619   2
   9  -8   0 2374.45 430.299   4
   9   8   0 2131.84 423.916   6
   9   8   0 1874.91 449.209   2
   9  -8   0 2284.81 443.090   5
  -9   8   0 2055.84 401.098   6
   9  -8   0 2358.55 332.056   3
  -9   8   0 2690.52 413.638   1
  10   8   0 2151.43 525.948   2
  10  -8   0 1968.75 430.900   5
 -10   8   0 1329.52 346.804   6
  10  -8   0 2274.48 437.497   4
  10  -8   0 1749.40 405.954   2
 -10   8   0 2258.42 533.386   9
 -10  -8   0 2014.52 420.109   7
  10   8   0 2107.86 428.324   6
  11   8   0 717.180 338.252   2
  11  -8   0 651.026 275.168   4
 -11   8   0 314.819 301.861   9
  11   8   0 191.112 150.139   6
 -11  -8   0 146.351 110.623   7
 -11   8   0 159.859 114.733   6
  11  -8   0-32.7699 131.344   2
  11  -8   0 434.898 242.861   5
  12   8   0 403.526 271.983   2
 -12   8   0 139.526 150.962   9
  12   8   0 388.288 227.463   6
  12  -8   0 347.816 251.290   4
 -12   8   0 526.059 248.669   6
  12  -8   0 336.825 174.288   5
  12  -8   0 621.069 285.934   2
 -12  -8   0 124.548 173.459   7
 -13   8   0-10.4340 140.973   9
  13   8   0-167.087 214.051   2
  13   8   0 70.4873 169.362   6
  13  -8   0 43.7120 134.557   5
  13  -8   0 5.26476 132.106   2
 -13  -8   0 247.315 156.592   7
  13  -8   0 138.256 199.555   4
 -13   8   0 54.9094 123.062   6
  14   8   0 584.301 341.303   2
  14  -8   0 719.052 300.936   5
 -14  -8   0 810.812 277.559   7
 -14   8   0 1046.94 467.884   9
  14  -8   0 1409.44 400.224   4
  14  -8   0 769.380 332.386   2
 -15   8   0 528.717 351.172   9
  15  -8   0 66.8522 193.055   2
 -15  -8   0 285.836 210.536   7
  15   8   0 16.3977 205.870   2
  15  -8   0-128.372 203.469   4
  16   8   0 1989.62 580.798   2
  16  -8   0 2169.90 557.952   2
  16  -8   0 920.368 299.138   4
 -16   8   0 468.711 319.101   9
  17  -8   0 775.395 401.828   2
   0   9   0 104.076 131.302   6
   0  -9   0-129.425 154.217   5
   0  -9   0 4.20524 99.3099   4
  -1  -9   0 8744.35 607.994   1
  -1  -9   0 8371.65 804.169   4
   1  -9   0 8461.68 808.731   4
   1  -9   0 7723.44 782.249   5
  -1  -9   0 9298.64 856.264   5
  -1   9   0 8365.30 687.437   2
   1   9   0 9816.09 916.538   6
  -1   9   0 9661.26 917.320   6
  -2  -9   0 153.256 166.405   5
  -2  -9   0 325.391 193.695   4
  -2  -9   0 465.904 138.812   1
   2  -9   0 456.873 188.890   5
   2   9   0 626.176 240.422   6
  -2   9   0 575.209 264.813   6
   2  -9   0 722.506 243.916   4
  -3  -9   0 1731.94 394.194   5
   3  -9   0 1424.97 327.512   5
  -3  -9   0 876.386 205.611   1
  -3   9   0 1235.34 266.978   2
   3   9   0 1674.45 398.065   6
  -3   9   0 1547.18 361.065   6
  -3  -9   0 1184.65 294.153   4
   3  -9   0 1510.70 342.286   4
  -4   9   0 1404.46 354.842   6
   4  -9   0 1390.79 349.601   4
  -4  -9   0 1170.60 322.556   5
  -4  -9   0 1286.35 259.400   1
   4  -9   0 975.032 276.157   5
  -4  -9   0 804.849 275.317   4
   4   9   0 1289.72 372.684   6
  -4   9   0 933.937 232.908   2
   4   9   0 896.107 244.818   1
   5   9   0 166.518 163.787   2
   5   9   0 223.651 202.726   6
   5  -9   0 298.261 139.367   3
  -5  -9   0 213.880 112.559   1
   5  -9   0 64.6353 98.3029   4
   5  -9   0 480.441 230.006   5
  -5   9   0-21.2764 64.1973   2
  -5   9   0 112.961 179.228   6
  -5  -9   0-36.3229 163.793   4
  -5  -9   0 192.583 162.405   5
  -5   9   0 365.542 155.646   1
   6  -9   0 3457.45 542.584   4
   6  -9   0 3854.40 451.975   3
  -6   9   0 3581.79 505.536   2
  -6   9   0 3917.47 472.486   1
  -6   9   0 4504.90 653.665   6
  -6  -9   0 3913.18 505.954   1
   6  -9   0 4375.91 588.829   5
  -6  -9   0 3935.20 586.741   4
   6   9   0 4210.91 626.621   2
  -6  -9   0 3282.53 588.741   5
   6   9   0 3860.78 607.021   6
  -7   9   0 1466.79 394.605   6
   7  -9   0 1645.82 380.338   4
   7  -9   0 1956.20 319.968   3
   7   9   0 1769.92 413.455   2
  -7  -9   0 2176.63 504.341   5
  -7   9   0 1791.06 334.487   1
  -7   9   0 1782.67 361.969   2
   7  -9   0 1808.17 399.971   5
   7   9   0 1515.71 369.669   6
   8  -9   0 273.459 174.540   5
  -8   9   0 62.6647 120.622   6
  -8  -9   0 253.834 210.690   5
   8   9   0 4.02761 151.785   2
   8   9   0 297.041 223.194   6
   8  -9   0 155.752 125.951   3
   8  -9   0 189.963 159.329   4
  -8   9   0 382.311 205.330   1
   9   9   0 1809.45 450.912   2
  -9   9   0 2137.15 386.418   1
   9  -9   0 2367.02 462.158   5
   9   9   0 2404.84 484.255   6
   9  -9   0 2174.05 460.197   4
  -9   9   0 2826.59 520.349   6
 -10   9   0 2735.39 509.234   6
  10  -9   0 1971.32 437.591   5
  10   9   0 1774.22 404.180   6
 -10   9   0 1310.69 451.777   9
  10   9   0 2245.13 524.651   2
 -10   9   0 1875.56 376.406   1
  10  -9   0 1860.38 432.847   4
 -11   9   0 2377.97 436.382   1
  11   9   0 1637.30 491.812   2
 -11   9   0 2793.23 512.461   6
 -11  -9   0 2348.93 473.259   7
  11  -9   0 3070.50 560.276   5
  11   9   0 1717.48 405.957   6
  11  -9   0 1811.12 422.857   4
 -11   9   0 1396.09 481.083   9
  12   9   0 2208.06 470.834   6
  12  -9   0 1787.09 454.333   5
 -12   9   0 1613.30 380.631   1
 -12  -9   0 2090.68 475.929   7
  12   9   0 1619.40 537.163   2
 -12   9   0 1869.49 421.115   6
  12  -9   0 1732.90 431.382   4
 -12   9   0 2634.39 650.360   9
  13  -9   0-11.3860 95.8529   4
 -13   9   0 229.155 191.076   1
  13   9   0 56.5793 151.853   2
 -13  -9   0 208.737 175.502   7
  13  -9   0 373.881 267.666   5
 -13   9   0-144.257 187.233   9
 -13   9   0 78.5639 148.165   6
  13  -9   0 9.84353 129.040   2
 -14   9   0 222.856 205.528   1
  14   9   0 475.953 299.204   2
  14  -9   0 423.849 217.977   5
 -14   9   0 253.455 245.728   9
  14  -9   0 303.237 226.383   4
 -14  -9   0 513.733 277.934   7
  14  -9   0 620.739 298.129   2
 -15  -9   0 242.722 212.207   7
  15  -9   0 895.264 385.742   2
 -15   9   0 570.135 350.459   9
  15   9   0 1095.57 448.495   2
  15  -9   0 197.003 169.372   4
  16  -9   0 314.236 319.197   2
  16  -9   0 241.167 173.228   4
   0 -10   0 2628.73 483.232   4
   0  10   0 2236.07 364.343   2
   0  10   0 1914.04 438.669   6
   0 -10   0 1736.64 411.442   5
  -1  10   0 214.873 231.122   6
   1  10   0 561.717 281.460   6
  -1 -10   0 658.119 180.601   1
  -1  10   0 371.301 148.678   2
  -1 -10   0 501.182 238.965   5
   1 -10   0 458.111 251.120   5
  -1 -10   0 727.333 274.529   4
   1 -10   0 360.540 154.894   4
  -2  10   0 217.783 150.089   2
  -2 -10   0-4.13515 90.7013   4
   2 -10   0-98.2847 143.505   5
  -2 -10   0-11.2716 79.6405   1
   2  10   0 198.585 161.011   6
  -2  10   0 213.781 177.466   6
  -2 -10   0 63.7284 94.6808   5
   2 -10   0 442.923 230.471   4
   3 -10   0 6169.61 734.662   4
   3 -10   0 6386.09 733.407   5
  -3  10   0 5065.49 556.933   2
  -3 -10   0 6554.84 780.958   5
   3  10   0 7003.58 690.148   1
   3  10   0 7941.14 894.444   6
  -3 -10   0 6663.78 784.048   4
  -3  10   0 6738.73 825.145   6
  -3 -10   0 6136.42 563.748   1
  -4 -10   0 5756.46 743.793   5
   4  10   0 5617.38 694.445   2
   4 -10   0 5343.68 688.188   4
   4 -10   0 5262.78 661.883   5
   4  10   0 5521.55 771.359   6
  -4  10   0 4682.08 546.505   2
  -4  10   0 5374.33 544.756   1
  -4 -10   0 6064.48 755.050   4
  -4  10   0 6424.73 808.778   6
  -4 -10   0 6111.22 580.426   1
  -5 -10   0 4052.91 503.869   1
  -5  10   0 5234.92 604.327   2
  -5 -10   0 4558.85 692.092   5
   5  10   0 5620.14 789.428   6
   5  10   0 5025.22 675.171   2
  -5 -10   0 4923.87 689.643   4
  -5  10   0 5531.66 755.621   6
   5 -10   0 4890.05 646.315   5
  -5  10   0 4855.73 538.726   1
   5 -10   0 4591.76 647.904   4
  -6 -10   0 9421.80 1030.42   5
  -6  10   0 10084.7 1021.59   6
  -6 -10   0 8700.38 940.480   4
   6 -10   0 9002.04 908.233   5
   6  10   0 11117.7 1078.27   6
   6  10   0 9613.81 979.633   2
   6 -10   0 9863.65 956.688   4
  -6  10   0 10203.9 795.958   1
   7  10   0 84.1522 130.950   2
   7  10   0 273.734 214.467   6
  -7  10   0 75.8183 109.513   1
  -7 -10   0 139.688 180.775   4
  -7  10   0-10.9297 161.914   6
   7 -10   0 94.0060 104.838   4
  -7 -10   0 373.953 272.702   5
   7 -10   0 434.223 219.776   5
  -8 -10   0 1586.98 435.430   5
   8 -10   0 679.680 283.448   4
  -8  10   0 1601.37 322.946   1
   8 -10   0 1179.43 362.325   5
   8  10   0 1790.19 480.970   2
  -8  10   0 1541.65 410.831   6
   8  10   0 1392.79 406.799   6
   9 -10   0 1479.98 380.156   4
   9  10   0 1806.21 480.193   2
   9  10   0 2093.41 491.885   6
   9 -10   0 1587.21 404.595   5
  -9  10   0 1723.26 438.711   6
  -9  10   0 1602.64 364.113   1
  -9 -10   0 666.071 301.706   5
 -10 -10   0 1070.16 434.918   5
  10  10   0 2063.07 532.606   2
  10 -10   0 975.827 344.854   4
  10  10   0 1255.44 386.914   6
 -10  10   0 2110.23 546.810   9
 -10  10   0 1257.02 381.924   6
  10 -10   0 1046.08 355.066   5
 -10  10   0 1485.92 354.817   1
 -11 -10   0 73.3593 184.343   7
 -11  10   0 37.5817 133.565   1
  11 -10   0-100.484 117.702   5
  11 -10   0 109.120 154.135   4
  11  10   0 202.293 177.146   6
  11  10   0 13.5461 157.090   2
 -11  10   0 180.098 208.720   6
 -11  10   0-99.1671 287.781   9
 -12  10   0 1081.42 315.328   1
  12 -10   0 560.899 277.592   5
 -12  10   0 913.297 342.862   6
  12 -10   0 1095.12 354.034   4
  12  10   0 1019.28 416.317   2
 -12  10   0 780.201 396.227   9
 -12 -10   0 656.536 285.954   7
  12  10   0 757.502 297.274   6
 -13  10   0 140.906 175.350   1
  13 -10   0 187.467 198.767   5
  13  10   0 323.740 297.856   2
 -13  10   0 773.353 443.678   9
 -13 -10   0 764.509 323.678   7
  13 -10   0 142.332 154.424   4
  14  10   0 137.140 284.565   2
  14 -10   0-36.4935 124.246   4
 -14 -10   0 127.951 219.399   7
 -14  10   0 392.031 360.811   9
 -14  10   0-126.874 157.979   1
  14 -10   0-55.0392 176.973   5
 -15  10   0 1778.60 457.857   1
  15 -10   0 1780.47 463.085   4
   0 -11   0 273.454 188.901   4
   0 -11   0 229.453 179.024   5
   0  11   0 473.120 289.112   6
  -1 -11   0 7281.74 854.182   4
   1 -11   0 5821.95 746.223   5
  -1  11   0 6855.47 881.708   6
   1  11   0 6961.21 884.967   6
  -1 -11   0 6505.43 798.369   5
   1 -11   0 7235.61 848.618   4
   1  11   0 6535.11 644.622   1
   2 -11   0 4578.70 661.682   4
   2  11   0 5576.96 807.463   6
   2  11   0 4346.56 558.606   1
  -2  11   0 5710.42 838.821   6
   2 -11   0 5789.65 734.081   5
  -2 -11   0 5842.16 764.034   5
  -2 -11   0 5163.81 729.566   4
  -2  11   0 4848.00 523.607   1
   3 -11   0 3363.67 582.835   4
  -3 -11   0 3263.67 593.282   5
  -3  11   0 3692.50 459.035   1
   3  11   0 4616.41 732.131   6
  -3 -11   0 4495.45 681.795   4
   3  11   0 3696.85 516.621   1
   3 -11   0 4943.37 685.924   5
  -3  11   0 4612.81 726.633   6
  -4  11   0 10491.6 1138.35   6
   4  11   0 9838.64 1102.14   6
  -4 -11   0 14002.8 1230.16   4
  -4 -11   0 9732.26 1037.22   5
   4 -11   0 10602.3 1035.19   4
   4 -11   0 10650.6 1010.21   5
  -4  11   0 10697.0 812.288   1
   4  11   0 11412.0 1031.76   2
   5 -11   0 2548.17 497.740   4
   5 -11   0 1764.17 408.373   5
   5  11   0 944.158 330.410   2
  -5 -11   0 2218.95 526.241   5
  -5  11   0 1654.82 329.584   1
   5  11   0 1785.75 490.085   6
  -5  11   0 1944.98 514.493   6
  -5 -11   0 1620.48 429.336   4
  -6 -11   0-116.473 141.053   4
   6  11   0 207.818 216.633   6
   6 -11   0 274.871 197.899   5
  -6 -11   0-245.792 253.895   5
  -6  11   0 277.242 136.934   1
   6 -11   0 246.571 220.379   4
  -6  11   0 83.3284 143.620   6
   6  11   0-69.9868 111.307   2
  -7 -11   0 3439.77 621.966   4
   7  11   0 2532.45 563.873   6
  -7  11   0 2174.01 540.229   6
   7  11   0 2101.60 503.503   2
  -7  11   0 2747.29 436.814   1
   7 -11   0 2732.86 518.535   5
   7 -11   0 3051.00 565.643   4
  -7 -11   0 4004.84 716.868   5
  -8  11   0 745.040 233.289   1
   8 -11   0 590.787 272.327   5
   8 -11   0 793.385 287.840   4
  -8 -11   0 939.152 379.501   5
   8  11   0 382.573 244.713   2
   8  11   0 1192.99 406.009   6
  -8  11   0 1050.73 364.014   6
   9  11   0-59.2757 136.284   6
  -9  11   0 148.115 233.858   6
   9 -11   0 28.0404 113.338   5
  -9  11   0-28.4062 83.3096   1
  -9 -11   0 62.0587 231.628   5
   9 -11   0 59.3551 181.934   4
   9  11   0-80.4963 170.251   2
 -10  11   0-101.424 216.560   6
 -10  11   0-306.196 170.336   1
  10  11   0 255.908 224.184   6
  10 -11   0 396.995 239.941   5
 -10 -11   0 161.604 329.377   5
  10  11   0 244.917 246.293   2
  10 -11   0-139.549 107.442   4
  11  11   0 244.366 207.101   2
  11 -11   0 485.318 311.499   5
 -11 -11   0 929.135 409.821   5
 -11  11   0 562.084 335.970   6
 -11 -11   0 438.945 250.138   7
  11 -11   0 726.842 291.119   4
 -11  11   0 748.947 401.691   9
  11  11   0 459.886 253.888   6
  12  11   0 867.783 369.073   6
 -12  11   0 107.999 161.631   9
 -12 -11   0 563.808 341.414   5
  12 -11   0 323.497 219.193   5
 -12 -11   0 1199.52 388.736   7
  12 -11   0 381.410 202.846   4
 -12  11   0 635.360 331.250   6
  13  11   0 1177.39 493.055   2
  13 -11   0 715.958 322.134   4
  13 -11   0 778.342 320.191   5
 -13 -11   0 915.064 458.611   5
 -13  11   0 590.766 370.975   9
 -13 -11   0 173.200 215.222   7
  14  11   0 211.005 284.643   2
 -14 -11   0 386.508 273.968   7
   0 -12   0 424.314 245.470   5
   0 -12   0 1114.25 351.369   4
   0  12   0 446.596 181.244   1
   0  12   0 433.771 237.885   6
   1  12   0 218.074 133.286   1
  -1  12   0 188.688 352.262   6
  -1 -12   0 21.1662 120.796   4
   1 -12   0 522.169 264.607   5
   1 -12   0 268.854 244.371   4
   1  12   0 88.9337 288.909   6
  -1 -12   0 164.258 184.817   5
  -2  12   0 185.215 187.856   6
   2  12   0 382.696 159.133   1
   2  12   0 44.0240 170.649   6
   2 -12   0-23.9976 180.548   4
  -2 -12   0 192.660 165.056   4
  -2 -12   0 319.525 207.641   5
   2 -12   0 235.558 183.409   5
   3 -12   0 416.769 220.742   5
   3  12   0 770.708 366.754   6
   3  12   0 471.055 224.834   2
   3 -12   0 173.879 192.109   4
  -3 -12   0 306.642 219.987   4
  -3 -12   0 507.576 259.259   5
  -3  12   0 247.623 182.508   6
   4 -12   0 4180.08 643.484   5
   4 -12   0 4956.76 744.447   4
  -4 -12   0 3903.61 688.457   4
   4  12   0 4146.90 637.128   2
  -4  12   0 4846.14 813.290   6
   4  12   0 3966.80 774.189   6
  -4 -12   0 3979.19 687.715   5
   5  12   0 282.417 228.910   6
   5 -12   0-17.0306 158.838   4
  -5  12   0 250.247 251.563   6
   5  12   0 89.6761 165.397   2
   5 -12   0 163.034 179.203   5
  -5 -12   0-144.261 152.750   4
  -5 -12   0 453.222 272.772   5
   6  12   0 1695.07 446.897   2
  -6 -12   0 1246.09 423.205   4
   6 -12   0 1592.78 400.778   5
  -6  12   0 1397.05 468.335   6
  -6 -12   0 1537.08 467.574   5
   6  12   0 2529.71 630.461   6
   6 -12   0 1616.11 452.895   4
   7  12   0 4843.63 762.693   2
   7  12   0 5202.85 848.690   6
  -7  12   0 5501.81 855.410   6
   7 -12   0 5704.83 815.385   4
  -7 -12   0 4418.75 825.411   5
   7 -12   0 5117.44 745.916   5
   8 -12   0 313.215 213.764   4
   8  12   0 314.900 233.879   2
  -8 -12   0-162.877 213.630   5
  -8  12   0 437.389 304.287   6
   8 -12   0 209.101 260.722   5
   8  12   0 313.592 289.865   6
   9  12   0 841.800 338.398   2
  -9  12   0 232.982 173.523   6
   9 -12   0 476.800 269.209   5
   9 -12   0 219.615 126.154   4
   9  12   0 1062.34 404.565   6
  -9 -12   0 1031.40 431.718   5
 -10 -12   0 652.524 359.954   5
  10 -12   0 358.390 234.734   4
  10  12   0 259.420 157.357   6
  10  12   0 243.638 294.291   2
 -10  12   0 706.796 379.199   6
  10 -12   0 60.4345 188.061   5
 -11 -12   0 2505.64 693.691   5
 -11  12   0 2352.48 658.246   9
 -11  12   0 3008.15 629.321   6
  11 -12   0 2693.69 594.227   4
 -11 -12   0 2823.64 637.451   7
  11 -12   0 2175.13 532.637   5
  11  12   0 3160.28 717.900   2
  11  12   0 2304.69 578.277   6
  12 -12   0 541.023 278.103   5
 -12  12   0 769.347 416.566   9
  12  12   0 135.680 178.850   2
   0 -13   0 853.073 361.262   5
   0  13   0 451.835 326.808   6
   0 -13   0 351.346 274.589   4
   1 -13   0 1644.48 466.765   4
   1  13   0 2267.62 578.649   6
  -1 -13   0 1736.30 489.436   5
  -1 -13   0 1954.39 509.459   4
   1 -13   0 1825.02 489.099   5
  -1  13   0 2260.83 591.676   6
  -2 -13   0 1818.23 481.701   5
   2 -13   0 2453.15 542.060   5
  -2  13   0 1598.64 524.252   6
   2 -13   0 2063.31 510.134   4
  -2 -13   0 3030.61 620.368   4
   2  13   0 1813.69 532.715   6
   3 -13   0-74.0024 137.527   5
  -3  13   0 247.501 281.209   6
   3  13   0 456.034 333.747   6
  -3 -13   0 206.893 207.561   4
  -3 -13   0 290.902 248.291   5
   3 -13   0-47.1630 149.491   4
  -4 -13   0-129.233 197.151   4
  -4  13   0-72.7584 193.268   6
   4 -13   0 125.812 153.850   4
   4  13   0 388.244 319.371   6
  -4 -13   0 190.335 161.012   5
   4 -13   0 219.833 218.291   5
   5 -13   0 42.9772 224.901   5
  -5 -13   0-164.254 235.254   4
  -5  13   0 107.345 169.133   6
   5 -13   0-75.3313 179.913   4
  -5 -13   0 478.693 316.977   5
   5  13   0 385.452 317.849   6
   6 -13   0 722.947 304.983   4
   6  13   0 1011.76 420.069   6
  -6 -13   0 939.729 369.016   4
  -6  13   0 752.738 360.096   6
   6 -13   0 1192.88 383.344   5
  -6 -13   0 625.462 299.669   5
  -7  13   0-95.5620 163.259   6
   7 -13   0-47.7580 184.268   4
   7 -13   0 17.5395 151.996   5
   7  13   0 210.208 238.148   6
  -8  13   0 858.221 380.899   6
  -8 -13   0 986.363 444.952   5
   8  13   0 741.701 393.819   6
   8 -13   0 646.156 298.618   5
   8 -13   0 1513.18 455.298   4
  -9 -13   0 165.147 142.699   5
   9 -13   0 215.928 132.542   5
  -9  13   0 792.561 394.436   6
   9  13   0 896.328 421.212   6
  10  13   0 5223.71 899.512   6
 -10 -13   0 3303.80 752.582   5
 -10  13   0 3887.05 771.247   6
 -10  13   0 4107.40 869.827   9
  10 -13   0 2808.71 613.421   5
   0 -14   0 8822.01 1116.75   4
   0 -14   0 8364.67 1037.60   5
   1 -14   0 693.204 330.491   5
  -1 -14   0 339.920 222.176   5
  -1 -14   0 338.943 253.421   4
  -2 -14   0 589.031 307.683   5
   2 -14   0 1333.41 415.740   5
   3 -14   0-417.820 239.402   5
  -3 -14   0-89.9940 135.463   5
   4 -14   0 2086.15 516.989   5
  -4 -14   0 1401.80 450.424   5
   5 -14   0 571.667 307.655   5
  -5 -14   0 916.009 387.195   5
  -6 -14   0 235.249 278.481   5
   6 -14   0 21.9928 160.821   5
  -7 -14   0 449.495 341.247   5
   7 -14   0 380.693 229.231   5
  -8 -14   0 413.952 315.465   5
   0 -15   0 79.2647 182.022   5
  -1 -15   0 78.5013 119.789   5
  19   0  -1-226.413 288.942   2
  18   0  -1 192.426 159.733   4
  18   0  -1 3.08974 188.265   2
  17   0  -1 1.43332 204.381   2
 -16   0   1-31.0571 92.1589   7
  16   0  -1 194.649 200.128   2
 -15   0   1 25.0078 76.6241   7
  15   0  -1 402.072 278.639   2
  14   0  -1-12.2574 134.253   2
 -14   0   1 25.3461 83.3695   7
 -13   0   1 92.0833 152.423   7
  13   0  -1 334.464 181.891   2
  12   0  -1 28.6454 144.084   2
 -12   0   1 20.6215 68.0520   7
  12   0  -1 33.8121 72.3192   7
 -11   0   1 155.642 128.380   7
  11   0  -1-62.5949 122.187   2
  11   0  -1 63.8822 79.5446   7
  10   0  -1 114.764 79.8119   7
 -10   0   1-1.52612 95.8103   2
  10   0  -1 51.6614 89.3536   9
  10   0  -1 88.9684 140.261   2
 -10   0   1 33.8312 61.2751   5
 -10   0   1 27.1120 61.2610   7
  -9   0   1 180.576 142.612   2
  -9   0   1-93.2961 106.626   7
   9   0  -1 42.4241 67.5573   7
   9   0  -1 147.961 131.990   2
   8   0  -1-51.4328 67.3387   7
  -8   0   1 12.7688 76.2393   7
  -8   0   1-13.5055 86.0900   2
   7   0  -1-29.5532 47.0523   7
  -7   0   1-18.1945 48.7724   7
  -7   0   1-8.08995 90.9921   2
   6   0  -1-1.18984 41.8646   7
  -6   0   1 16.4858 61.0310   7
  -6   0   1 55.4783 69.8228   2
  -5   0   1 11.4545 28.5865   8
  -5   0   1 120.427 93.1862   2
   5   0  -1-24.0328 54.0355   7
  -5   0   1 58.6781 86.1735   7
  -4   0   1 42.4100 64.7489   7
  -4   0   1-9.42343 63.2548   2
   4   0  -1 1.03693 21.3871   6
  -4   0   1-0.95729 27.3874   8
   4   0  -1 44.0081 64.8962   7
   4   0  -1 98.3339 74.1770   5
   3   0  -1 0.68238 26.2157   8
   3   0  -1 19.5535 47.7182   5
  -3   0   1 40.4744 56.1850   2
   3   0  -1-23.4967 45.2718   7
  -3   0   1-10.5234 29.0821   8
  -2   0  -1-8.58958 23.0872   6
  -2   0  -1 22.6950 69.9651   9
  -2   0  -1-34.7541 50.4199   2
  -2   0  -1 15.2586 27.4104   8
  -3   0  -1 37.4470 69.7597   2
   3   0   1 1.01859 25.4669   8
  -3   0  -1 77.5117 95.2419   9
  -3   0  -1 31.8730 33.2818   6
  -3   0  -1 46.7039 29.1642   8
  -4   0  -1 14.0612 29.5147   7
  -4   0  -1 47.0323 95.0561   9
  -4   0  -1 28.3143 28.3952   6
   4   0   1 22.6087 25.4394   8
  -4   0  -1-9.75294 79.7537   2
  -5   0  -1 31.2133 39.5267   7
  -5   0  -1 33.2434 118.592   9
  -5   0  -1 35.9108 62.2250   2
  -6   0  -1 52.5404 65.4192   2
  -6   0  -1 11.6715 29.6189   7
  -7   0  -1 57.5094 55.9653   7
  -7   0  -1 60.5820 120.263   2
  -7   0  -1-21.5396 82.4519   9
  -8   0  -1 30.1663 32.6300   7
  -8   0  -1 146.002 113.304   9
  -8   0  -1 16.5270 86.2447   2
  -9   0  -1-41.2988 74.8305   2
  -9   0  -1 81.9190 104.367   5
  -9   0  -1 12.2966 49.2023   7
  -9   0  -1 149.789 181.244   9
 -10   0  -1 122.257 117.809   9
 -10   0  -1 100.211 77.3230   7
  10   0   1-26.9559 103.246   2
 -11   0  -1 5.81686 210.482   9
  11   0   1 41.2560 146.153   2
 -11   0  -1 10.1519 54.4883   7
 -12   0  -1 14.0972 83.0531   7
  12   0   1 143.766 228.576   2
  13   0   1 143.673 169.171   2
 -13   0  -1 46.2887 70.4840   7
  14   0   1-102.341 144.147   2
 -14   0  -1 0.93829 39.4980   7
 -15   0  -1-128.497 137.844   3
  15   0   1 68.4299 98.3880   4
  15   0   1 190.439 254.828   2
 -16   0  -1-121.489 131.478   3
  16   0   1-5.44900 168.661   2
  16   0   1 14.1272 85.3488   4
  17   0   1-178.066 152.491   2
 -17   0  -1-17.0035 124.559   3
 -18   0  -1-1.79503 87.5646   3
  18   0   1 265.412 364.244   2
  19   1  -1 2532.69 680.418   2
  19  -1  -1 1613.80 541.534   2
  18  -1  -1 667.680 262.368   4
  18  -1  -1 7.56478 281.155   2
  18   1  -1 795.461 341.005   2
 -17   1   1 1705.17 342.646   3
  17  -1  -1 1469.80 346.857   4
  17  -1  -1 1559.74 496.814   2
  17   1  -1 1746.60 541.521   2
 -16   1   1 5674.19 602.930   3
  16   1  -1 4296.62 796.296   2
 -16  -1   1 5199.91 606.089   7
  16  -1  -1 4544.16 614.633   4
  16  -1  -1 5435.10 849.989   2
 -16   1   1 6049.37 621.846   7
 -15  -1   1 25.9710 96.5633   7
  15   1  -1 388.881 269.736   2
 -15   1   1 113.765 107.312   3
 -15   1   1 161.525 123.412   7
  15  -1  -1 385.159 242.122   2
  14  -1  -1 439.853 309.870   2
 -14  -1   1 359.160 174.169   7
  14   1  -1 137.836 161.112   2
 -14   1   1 171.307 135.488   7
  14  -1  -1 148.255 109.235   7
 -14   1   1 318.200 150.050   3
 -13   1   1 343.660 145.886   7
  13  -1  -1 546.136 173.749   7
 -13  -1   1 264.664 146.302   7
  13   1  -1 494.730 267.465   2
  13  -1  -1 453.340 267.407   2
 -12   1   1 1309.47 266.064   7
  12  -1  -1 1478.42 249.375   7
  12   1  -1 1637.95 428.234   2
 -12  -1   1 1739.91 326.103   7
  12  -1  -1 1061.85 345.908   2
  11   1  -1 12945.3 1110.25   2
 -11   1   1 12211.7 822.454   7
  11  -1  -1 13167.8 1095.88   2
  11  -1  -1 11443.5 727.711   7
 -11   1   1 11904.4 1111.16   9
 -11  -1   1 14089.8 883.059   7
  10   1  -1 29641.0 1681.92   2
  10  -1  -1 29673.5 1629.46   2
 -10  -1   1 27343.4 1617.40   2
  10  -1  -1 28872.6 1227.79   7
 -10  -1   1 27311.2 1424.31   5
 -10  -1   1 29954.2 1336.84   7
 -10   1   1 28833.8 1643.67   2
  10  -1  -1 29203.4 1692.21   9
 -10   1   1 31366.3 1368.97   7
  10   1  -1 30215.4 1744.66   9
 -10   1   1 30639.1 1501.04   5
 -10   1   1 30368.3 1730.71   9
  -9  -1   1 13761.6 1038.21   2
   9  -1  -1 13708.5 1049.14   9
   9  -1  -1 13272.5 753.936   7
   9  -1  -1 14035.2 1015.98   2
  -9   1   1 13714.9 1017.36   2
  -9   1   1 13559.9 806.057   7
  -9   1   1 14786.3 1084.65   9
  -9  -1   1 12411.8 769.946   7
  -8   1   1 24657.9 1106.92   7
   8  -1  -1 23682.4 1031.08   7
  -8   1   1 22847.0 1326.17   9
   8  -1  -1 24082.1 1307.25   2
  -8   1   1 22977.1 1305.51   2
  -8  -1   1 24746.7 1346.42   2
  -8  -1   1 22847.5 1050.37   7
   8   1  -1 22882.5 975.586   7
   8  -1  -1 23358.6 1335.89   9
  -7  -1   1 25383.2 1047.66   7
   7  -1  -1 25975.7 1051.17   7
  -7   1   1 24815.3 733.706   6
  -7   1   1 24187.0 1246.26   2
   7  -1  -1 24448.5 740.932   8
  -7  -1   1 22621.0 1241.95   2
  -7   1   1 24161.5 1064.59   7
   7   1  -1 25822.0 996.706   7
  -7   1   1 25402.5 1304.42   9
   7  -1  -1 23856.4 1090.57   5
   7  -1  -1 26864.0 1336.41   9
  -7  -1   1 24132.5 736.527   8
   7  -1  -1 23744.2 1235.37   2
   6  -1  -1 88186.4 2784.06   2
  -6   1   1 92212.9 2605.99   7
  -6  -1   1 88109.9 2534.65   7
  -6   1   1 92466.0 2830.40   2
   6  -1  -1 89079.7 2565.09   7
  -6  -1   1 93065.3 2906.60   1
  -6  -1   1 84228.1 2835.37   2
  -6   1   1 88825.7 2848.65   9
  -6   1   1 87123.3 2223.36   6
   6  -1  -1 88970.4 2258.16   8
   6  -1  -1 97953.0 2676.45   5
   6   1  -1 88627.6 2472.03   7
   5  -1  -1 1420.61 146.084   8
  -5   1   1 1584.54 143.000   6
   5   1  -1 1450.37 181.258   7
  -5   1   1 1877.14 267.062   2
   5  -1  -1 1888.16 229.098   7
  -5   1   1 1398.22 199.520   7
  -5  -1   1 1495.48 253.675   2
   5  -1  -1 1271.16 122.736   6
   5  -1  -1 1766.99 257.658   2
  -5  -1   1 1644.12 206.401   7
  -5   1   1 1591.46 255.002   9
  -5  -1   1 1342.60 250.832   1
   5  -1  -1 1956.83 237.492   5
   4  -1  -1 4732.83 348.263   7
  -4   1   1 5376.89 414.551   9
   4   1  -1 5401.21 333.614   7
   4  -1  -1 4129.96 240.539   6
  -4   1   1 4880.24 380.809   2
   4  -1  -1 4775.63 281.754   8
  -4   1   1 4817.40 361.746   7
   4  -1  -1 4928.89 352.241   5
  -4  -1   1 4616.34 324.176   7
  -4  -1   1 4908.65 416.417   1
  -4   1   1 4570.32 256.037   6
   4  -1  -1 4928.36 380.678   2
  -3   1   1 85731.4 2383.51   9
   3   1  -1 89387.2 2286.63   7
   3  -1  -1 87964.7 2373.33   7
  -3   1   1 84535.8 2211.78   6
   3  -1  -1 85297.6 2346.15   2
  -3   1   1 85540.9 2360.06   2
   3  -1  -1 92766.4 2335.92   5
  -3  -1   1 93599.2 2470.12   1
  -2   1   1 12772.8 480.432   6
  -2  -1   1 12573.8 543.931   1
   2   1  -1 11859.1 483.053   7
   2  -1  -1 12822.7 548.566   7
   2  -1  -1 12555.8 507.294   5
  -1  -1  -1 9061.35 372.146   2
  -1   1  -1 9201.92 332.100   4
   1  -1   1 9551.62 380.624   3
   2  -1   1 110162. 2624.63   5
  -2  -1  -1 102347. 2533.67   4
   2  -1   1 106715. 2652.78   3
  -2   1  -1 103646. 2551.97   4
  -2  -1  -1 112067. 2755.82   2
   2   1   1 105723. 2523.02   4
  -2   1  -1 103769. 2745.46   2
  -2  -1  -1 107557. 2613.76   6
   3  -1   1 134906. 3253.98   4
   3   1   1 134638. 3278.83   6
   3   1   1 137751. 3232.61   4
  -3  -1  -1 140342. 3255.07   6
  -3  -1  -1 135711. 3536.48   2
  -3   1  -1 134442. 3545.60   2
   3  -1   1 132790. 3200.08   7
  -4  -1  -1 493913. 10951.1   8
  -4  -1  -1 439095. 10844.1   6
  -4   1  -1 496315. 11370.6   2
  -4   1  -1 484611. 11086.1   3
   4  -1   1 481970. 10866.7   7
  -4  -1  -1 495270. 11383.1   2
  -4   1  -1 477852. 11416.9   9
   4   1   1 483659. 10887.1   6
   4  -1   1 471851. 10943.6   4
  -5   1  -1 821.624 193.314   2
   5  -1   1 844.234 125.558   4
  -5   1  -1 684.244 137.907   3
  -5  -1  -1 707.968 83.0450   6
  -5  -1  -1 734.216 102.968   8
   5   1   1 703.332 92.9631   6
  -5  -1  -1 632.514 190.430   2
   5  -1   1 851.593 106.013   7
  -5   1  -1 917.556 209.016   9
  -5  -1  -1 839.387 110.825   7
  -6  -1  -1 21649.2 714.898   8
  -6  -1  -1 21817.5 1174.94   2
   6  -1   1 22368.8 739.923   7
  -6  -1  -1 21549.6 781.457   7
   6  -1   1 20518.2 828.755   4
  -6   1  -1 21910.2 1158.53   2
  -6   1  -1 23283.4 771.200   7
  -6   1  -1 21139.4 919.857   3
  -6   1  -1 21625.2 1180.87   9
   6  -1   1 22825.9 678.151   8
   6   1   1 22327.3 680.343   6
   7  -1   1 910.575 125.165   7
  -7  -1  -1 1027.23 151.967   7
  -7  -1  -1 1151.38 279.169   2
  -7   1  -1 826.327 243.848   9
  -7   1  -1 1064.10 143.154   7
   7  -1   1 800.843 149.135   4
  -7   1  -1 736.400 78.2590   6
  -7   1  -1 518.295 192.732   2
  -7  -1  -1 695.310 84.3039   8
  -8  -1  -1 2863.54 454.185   2
  -8   1  -1 2773.72 371.728   5
   8  -1   1 2241.27 202.780   7
   8  -1   1 2607.70 280.774   4
  -8   1  -1 2813.92 246.947   7
  -8  -1  -1 2388.17 241.612   7
  -8   1  -1 2288.44 415.393   9
  -8   1  -1 1703.11 372.318   2
  -9   1  -1 552.657 123.308   7
  -9  -1  -1 377.823 109.861   7
   9  -1   1 411.007 127.626   4
  -9   1  -1 389.806 188.451   9
   9  -1   1 449.009 197.899   2
   9  -1   1 534.731 105.642   7
  -9   1  -1 344.406 145.625   5
  -9   1  -1 757.446 253.489   2
  -9  -1  -1 498.069 209.461   2
  10  -1   1 198.567 99.4351   4
 -10   1  -1 87.3589 53.5293   7
  10  -1   1 356.747 221.137   2
 -10   1  -1-105.959 118.443   9
 -10  -1  -1 106.277 93.8999   7
  10  -1   1 83.5570 53.6814   7
  10   1   1-120.540 189.603   2
  11  -1   1 11453.4 1047.69   2
  11   1   1 12647.8 1119.91   2
 -11  -1  -1 10654.9 659.087   7
 -11   1  -1 13378.8 661.859   7
 -11   1  -1 11769.8 829.072   3
 -11   1  -1 12967.8 1186.15   9
 -12   1  -1 22315.6 1655.10   9
 -12   1  -1 19675.2 1161.64   3
  12   1   1 20430.4 1513.77   2
  12  -1   1 21326.9 1511.60   2
 -12   1  -1 22985.8 943.266   7
 -12  -1  -1 21103.1 999.742   7
  13   1   1 2245.50 509.374   2
 -13   1  -1 1473.41 324.129   3
  13  -1   1 1375.92 269.371   4
 -13   1  -1 1982.45 506.919   9
 -13  -1  -1 1615.85 262.317   7
  13  -1   1 2048.68 508.163   2
 -14   1  -1 1596.74 337.098   3
  14  -1   1 2033.02 506.247   2
  14   1   1 1388.16 451.109   2
 -14  -1  -1 1408.81 242.923   7
  14  -1   1 1503.49 295.665   4
 -15   1  -1 219.589 168.976   3
  15  -1   1 588.728 336.792   2
  15  -1   1 429.761 171.378   4
 -15  -1  -1 236.704 106.977   7
  15   1   1 508.015 308.910   2
  16  -1   1 1075.50 421.223   2
 -16   1  -1 856.838 277.897   3
  16  -1   1 612.657 204.349   4
  16   1   1 827.657 361.065   2
  17  -1   1 69.4456 180.120   2
  17   1   1 691.620 369.535   2
 -17   1  -1 573.856 229.418   3
  18   1   1-87.6045 171.393   2
  18  -1   1 154.841 249.674   2
 -18  -1  -1 81.9012 127.268   3
  19  -2  -1-134.279 250.469   2
  18   2  -1 775.141 408.634   2
  18  -2  -1 633.105 262.420   4
  18  -2  -1 442.867 308.536   2
  17   2  -1 244.745 260.122   2
  17  -2  -1 164.743 204.214   2
  17  -2  -1 166.870 177.460   4
 -16  -2   1-136.781 129.678   7
  16  -2  -1 552.864 232.164   4
  16  -2  -1 234.499 221.139   2
 -16   2   1 20.4357 58.2248   3
  16   2  -1 232.292 264.131   2
  15  -2  -1 232.485 210.020   2
 -15   2   1 213.532 130.152   7
  15  -2  -1-42.8151 89.4762   4
 -15   2   1 11.9344 76.9747   3
  15   2  -1 85.2261 131.045   2
 -15  -2   1 174.751 121.995   7
  14  -2  -1 8160.13 632.351   7
  14  -2  -1 7509.84 929.053   2
  14  -2  -1 8377.62 785.735   4
  14   2  -1 7923.12 995.840   2
 -14   2   1 8878.30 741.592   7
 -14  -2   1 6820.68 699.944   7
  13  -2  -1 282.358 134.964   4
  13  -2  -1 410.554 137.090   7
 -13  -2   1 828.366 239.428   7
 -13   2   1 540.826 306.593   9
  13   2  -1 599.097 264.396   2
 -13   2   1 200.036 125.724   7
  13  -2  -1 361.307 229.888   2
 -12  -2   1 19369.1 1126.51   7
  12  -2  -1 19435.1 1392.97   2
 -12   2   1 20929.6 1545.52   9
  12  -2  -1 19347.6 1168.60   4
 -12   2   1 19445.2 957.474   3
  12   2  -1 18104.3 1452.17   2
 -12   2   1 19825.3 1106.74   7
  12  -2  -1 18327.5 1000.86   7
 -11   2   1 16385.9 1311.74   9
 -11  -2   1 15691.3 970.142   7
 -11   2   1 16258.9 823.351   3
  11  -2  -1 15900.4 910.928   7
 -11   2   1 17090.6 999.324   7
  11  -2  -1 16744.2 1226.53   2
  11   2  -1 16426.4 1290.98   2
  11  -2  -1 16202.5 1011.58   4
 -10  -2   1 687.792 94.8078   8
  10  -2  -1 596.504 236.437   2
  10  -2  -1 583.760 82.2624   8
 -10  -2   1 936.581 216.002   7
 -10   2   1 715.137 206.599   7
 -10   2   1 485.472 211.066   2
  10  -2  -1 978.897 211.846   7
 -10   2   1 595.285 144.747   3
 -10   2   1 712.845 92.5532   6
 -10   2   1 1069.50 324.185   9
 -10  -2   1 488.826 193.282   5
  10   2  -1 708.721 85.1617   6
  10   2  -1 623.303 252.825   2
   9  -2  -1 1233.59 232.348   7
  -9  -2   1 1064.18 303.708   1
  -9  -2   1 1758.03 307.757   5
  -9   2   1 1025.04 283.484   9
   9  -2  -1 1290.72 253.998   5
   9  -2  -1 1145.12 146.991   8
   9  -2  -1 1360.38 306.611   2
  -9   2   1 1457.21 329.500   2
  -9   2   1 1019.71 212.698   7
  -9   2   1 1267.48 181.667   3
  -9  -2   1 1229.53 237.912   7
  -9   2   1 1054.39 132.862   6
   9   2  -1 1383.65 140.829   6
   8   2  -1 1131.20 131.566   6
  -8  -2   1 889.274 184.738   7
  -8   2   1 848.426 129.081   6
   8  -2  -1 890.736 203.427   5
   8  -2  -1 1087.03 253.685   2
  -8   2   1 1023.22 150.340   3
  -8   2   1 1046.13 301.470   9
   8  -2  -1 1048.10 211.665   7
  -8   2   1 821.048 231.367   2
  -8   2   1 1119.46 225.298   7
   8  -2  -1 1053.90 149.242   8
  -8  -2   1 1006.94 261.674   1
  -7  -2   1 95727.8 2796.08   7
  -7   2   1 95953.0 3081.32   2
  -7   2   1 97543.4 3178.18   9
   7  -2  -1 90109.4 2819.98   4
  -7  -2   1 90725.0 3108.68   1
  -7   2   1 95545.1 2532.32   6
  -7   2   1 97014.2 2854.31   7
   7  -2  -1 95960.2 2853.85   7
   7  -2  -1 94325.3 2897.92   5
   7  -2  -1 100006. 3057.11   2
  -7   2   1 99491.3 2508.23   3
  -6   2   1 26710.9 1210.94   2
   6  -2  -1 24273.4 1067.42   4
  -6   2   1 25376.6 904.730   6
  -6   2   1 25589.8 1084.01   7
  -6   2   1 25265.0 809.239   3
  -6  -2   1 25294.2 1249.97   1
   6  -2  -1 27299.7 1122.44   5
  -6  -2   1 25420.7 1044.27   7
   6  -2  -1 25375.1 1149.28   2
   6  -2  -1 24339.4 1081.42   7
  -6   2   1 25615.4 1242.97   9
   5  -2  -1 2960.22 319.972   2
  -5  -2   1 3433.42 306.038   7
  -5  -2   1 2922.98 361.850   1
   5  -2  -1 3443.97 337.964   5
  -5   2   1 2992.72 351.323   9
  -5   2   1 3235.14 257.225   6
  -5   2   1 3081.78 341.482   2
   5  -2  -1 3551.37 346.615   7
  -5   2   1 3375.34 194.415   3
  -5   2   1 3246.87 324.968   7
   4  -2  -1 8337.04 538.087   7
   4  -2  -1 9336.17 537.644   5
   4  -2  -1 9113.38 516.927   2
  -4   2   1 9625.25 591.243   9
  -4   2   1 9990.89 485.704   6
   4  -2  -1 8669.93 454.461   6
  -4   2   1 9254.19 540.194   2
  -4  -2   1 9793.87 619.105   1
  -4  -2   1 9659.97 518.347   7
  -4   2   1 10261.8 573.070   7
   3  -2  -1 76302.8 2123.79   5
   3  -2  -1 71423.7 2164.68   7
   3  -2  -1 75637.0 2027.58   2
   3   2  -1 74548.5 2092.01   4
  -3   2   1 75684.2 2058.70   2
  -3   2   1 78570.7 2189.81   7
  -3   2   1 71384.2 2031.75   6
  -3  -2   1 74778.8 2178.72   1
   2  -2  -1 74850.2 2215.44   7
   2  -2  -1 78002.2 1990.48   2
  -2  -2   1 84074.6 2193.42   1
   2   2  -1 79180.1 2150.03   4
  -2   2   1 75557.9 2014.24   2
   2  -2  -1 83611.8 2209.67   5
  -2   2   1 84174.5 2171.31   6
  -2   2   1 79860.3 2182.09   4
   1   2  -1 246435. 5762.39   4
  -1  -2   1 244987. 5758.77   1
   1  -2  -1 225545. 5798.21   5
  -1   2   1 242599. 5821.63   6
  -1   2   1 250389. 5800.70   4
   0  -2   1 11807.8 477.282   1
   0  -2  -1 11365.4 541.465   5
   0   2  -1 11809.6 445.225   5
   0  -2   1 11403.2 435.935   5
   0   2  -1 11739.7 498.258   4
   0   2   1 12677.7 520.011   4
   0   2   1 12081.5 541.064   6
  -1   2  -1 123937. 3206.56   2
  -1   2  -1 126430. 3140.93   4
  -1  -2  -1 127933. 3052.81   1
   1  -2   1 125752. 3074.86   5
  -1   2  -1 127968. 3110.32   5
   1   2   1 128964. 3135.43   4
   1   2   1 130089. 3223.18   6
   2   2   1 2746.58 241.830   6
  -2   2  -1 2764.70 220.562   5
  -2   2  -1 2636.05 254.681   2
   2  -2   1 3017.01 230.251   3
  -2   2  -1 2678.31 221.955   4
   2   2   1 2948.31 215.630   4
   2  -2   1 2824.42 212.960   5
  -2  -2  -1 3270.66 271.179   2
  -2  -2  -1 2842.35 209.742   4
  -2  -2  -1 3271.98 252.414   6
   3   2   1 34118.7 1035.95   4
   3  -2   1 33851.9 1091.10   5
  -3  -2  -1 34580.0 1225.13   2
   3  -2   1 31436.4 1059.94   3
  -3  -2  -1 34285.8 1053.06   4
  -3   2  -1 31769.2 1186.98   2
  -3   2  -1 31562.3 1085.66   5
  -3   2  -1 33848.3 1064.50   3
   3   2   1 34346.5 1096.57   6
   3  -2   1 31293.5 1042.49   4
  -3   2  -1 30482.1 1053.61   4
  -3  -2  -1 35648.2 1068.82   6
   4   2   1 25843.6 867.919   4
  -4   2  -1 24128.6 954.315   5
   4  -2   1 24380.5 910.383   3
   4  -2   1 24705.1 868.337   7
  -4  -2  -1 28305.8 1140.39   2
   4  -2   1 24839.5 954.873   5
  -4   2  -1 23139.7 1055.80   2
   4   2   1 25916.8 893.510   6
  -4   2  -1 25498.8 903.362   3
  -4   2  -1 23416.4 889.250   4
   4  -2   1 24337.6 887.946   4
  -5   2  -1 4834.79 489.072   9
   5   2   1 4196.37 305.664   4
  -5   2  -1 3916.94 314.571   3
   5  -2   1 4131.51 320.788   4
  -5   2  -1 4258.53 378.034   5
   5   2   1 3724.30 279.159   6
  -5  -2  -1 4549.58 458.808   2
  -5   2  -1 4179.34 430.251   2
   5  -2   1 4339.63 429.194   2
   5  -2   1 4557.41 379.743   5
   5  -2   1 4226.64 308.836   7
   6   2   1 71928.0 2078.51   4
   6   2   1 72413.8 1986.69   6
   6  -2   1 74412.6 2433.43   2
   6  -2   1 70028.8 2245.46   5
   6  -2   1 71317.2 2104.96   4
  -6   2  -1 70568.2 2538.92   9
  -6   2  -1 72499.9 2293.05   5
  -6  -2  -1 73110.7 2518.28   2
  -6   2  -1 73627.7 2506.66   2
  -6   2  -1 70717.4 2109.05   3
   6  -2   1 72198.1 2048.82   7
  -6  -2  -1 72871.9 2035.32   7
   7   2   1 7132.27 468.579   4
   7  -2   1 7545.31 650.900   2
  -7   2  -1 7696.16 696.002   2
  -7   2  -1 7408.68 710.297   9
  -7  -2  -1 7190.27 447.208   7
   7  -2   1 7453.93 445.673   7
  -7  -2  -1 6276.61 634.782   2
  -7   2  -1 7558.81 505.533   3
  -7   2  -1 7561.57 595.920   5
   7  -2   1 6314.75 452.025   4
   7   2   1 7335.16 394.406   6
  -8   2  -1 1504.06 151.451   6
   8  -2   1 1607.04 239.807   4
  -8  -2  -1 1180.94 186.742   7
  -8   2  -1 1628.30 292.478   5
  -8  -2  -1 1486.76 178.968   8
  -8   2  -1 1507.73 335.289   2
   8  -2   1 1728.31 210.223   7
  -8  -2  -1 1193.21 290.970   2
  -8   2  -1 1496.85 343.289   9
   8  -2   1 1453.61 320.194   2
  -8   2  -1 1854.84 258.273   3
   8   2   1 1614.16 225.021   4
   8   2   1 1519.61 166.091   6
  -9  -2  -1 3687.83 345.213   7
  -9  -2  -1 3303.48 247.217   8
   9   2   1 3461.51 227.557   6
   9  -2   1 3562.28 303.492   7
  -9   2  -1 3740.84 386.246   3
   9   2   1 3373.77 542.068   9
   9  -2   1 3691.24 512.808   2
  -9  -2  -1 3428.66 525.000   2
  -9   2  -1 3840.27 570.680   9
   9  -2   1 2835.75 335.371   4
   9   2   1 3954.09 541.135   2
   9  -2   1 3396.45 218.360   8
  -9   2  -1 3841.67 546.703   2
   9   2   1 3638.41 361.749   4
  -9   2  -1 3560.32 226.180   6
  -9   2  -1 3598.09 462.658   5
 -10   2  -1 5625.65 739.554   9
  10  -2   1 6297.41 712.106   2
 -10  -2  -1 6052.48 480.652   7
  10  -2   1 5540.63 390.380   7
  10   2   1 6233.72 501.980   4
  10   2   1 6157.03 744.277   2
  11  -2   1 4420.53 345.138   7
  11  -2   1 5101.37 681.122   2
  11   2   1 4561.43 683.843   2
 -11  -2  -1 4495.40 426.399   7
 -11   2  -1 5060.55 739.327   9
  11   2   1 4490.10 445.493   4
  12  -2   1 3969.35 606.042   2
  12   2   1 2901.02 570.097   2
  12   2   1 2515.38 347.775   4
 -12   2  -1 3147.79 410.102   3
 -12   2  -1 2642.65 572.350   9
  12  -2   1 2674.55 262.034   7
 -12  -2  -1 3473.84 387.539   7
  13   2   1 1584.70 438.419   2
  13  -2   1 2261.86 491.074   2
  13  -2   1 2563.23 377.433   4
 -13   2  -1 2179.76 543.807   9
  13  -2   1 1910.34 217.183   7
  13   2   1 2092.16 327.989   4
 -13  -2  -1 2207.41 318.729   7
 -13   2  -1 2097.50 359.258   3
  14  -2   1 3529.00 455.650   4
 -14  -2  -1 3014.04 382.346   7
  14   2   1 2968.36 398.291   4
 -14   2  -1 2981.02 443.644   3
  14   2   1 3069.56 635.990   2
 -14   2  -1 3242.70 693.402   9
  14  -2   1 2897.48 595.710   2
  15  -2   1 44.9002 111.151   4
  15  -2   1 68.9216 241.789   2
 -15   2  -1 188.026 144.477   3
 -15  -2  -1 150.799 106.470   7
 -15   2  -1 70.1992 142.100   9
  15   2   1 195.448 227.467   2
  16  -2   1 2682.15 418.944   4
  16   2   1 3817.88 773.182   2
 -16   2  -1 2362.24 414.183   3
  16  -2   1 3823.11 739.426   2
  17   2   1 1909.95 571.587   2
 -17   2  -1 1957.98 389.592   3
  17  -2   1 2056.78 578.110   2
  18  -2   1 151.694 260.470   2
  18   2   1-221.968 226.017   2
  19  -3  -1 2840.62 714.497   2
  18  -3  -1 798.163 293.915   4
  18  -3  -1 904.859 371.785   2
  18   3  -1 402.539 339.057   2
  17  -3  -1 2212.98 560.345   2
  17   3  -1 1469.60 501.289   2
  17  -3  -1 1721.11 397.975   4
  16  -3  -1 391.316 218.575   4
  16   3  -1 172.066 200.918   2
  16  -3  -1 736.859 357.756   2
 -16  -3   1 95.6610 86.5512   7
  15  -3  -1 61.5490 139.693   2
 -15   3   1 134.504 182.213   9
 -15  -3   1 210.217 144.454   7
  15  -3  -1 212.486 151.904   4
  15   3  -1 180.258 209.029   2
 -14   3   1 494.113 270.323   9
 -14  -3   1 618.208 231.012   7
  14  -3  -1 838.322 216.109   7
  14   3  -1 650.091 340.375   2
  14  -3  -1 972.996 360.602   2
  14  -3  -1 742.942 243.420   4
 -13  -3   1 4851.68 577.411   7
  13  -3  -1 5121.05 710.102   2
  13  -3  -1 4430.76 499.782   7
 -13   3   1 4534.57 416.202   3
  13  -3  -1 4856.28 591.625   4
 -13   3   1 5316.32 818.112   9
  13   3  -1 5517.69 816.647   2
 -12   3   1 33.7024 34.2702   6
 -12   3   1 114.604 179.333   9
  12   3  -1-73.0964 142.196   2
  12  -3  -1 41.8462 102.717   7
 -12  -3   1-0.57796 92.1920   7
 -12  -3   1 56.7349 35.2697   8
 -12   3   1 173.588 88.0454   3
  12   3  -1 7.51082 90.1464   4
  12   3  -1 60.8482 32.6688   6
  12  -3  -1 75.1291 38.0156   8
  12  -3  -1 346.695 201.537   2
  12  -3  -1 76.9907 107.256   4
  11  -3  -1 97.7285 67.4819   8
  11   3  -1 100.191 61.2257   6
  11  -3  -1 147.334 130.713   4
  11  -3  -1 192.979 132.373   2
 -11  -3   1-3.73012 72.0064   7
 -11   3   1 99.7673 61.3287   6
  11   3  -1 594.467 297.794   2
  11   3  -1 155.666 121.628   4
 -11   3   1 346.838 246.367   9
  11  -3  -1 96.7561 118.940   5
  11  -3  -1-13.1890 55.2120   7
 -11   3   1 339.681 102.075   3
  10  -3  -1 7173.14 638.920   4
 -10   3   1 5667.41 715.442   9
  10  -3  -1 6274.20 589.746   7
  10   3  -1 6217.33 578.700   4
  10  -3  -1 6176.43 629.716   5
 -10   3   1 5590.98 402.022   6
  10  -3  -1 5971.89 667.062   2
  10  -3  -1 6459.00 451.110   8
 -10   3   1 6868.38 762.020   2
  10   3  -1 5888.43 740.277   2
  10   3  -1 6292.06 395.111   6
 -10  -3   1 6273.11 585.604   7
 -10   3   1 5935.27 412.144   3
  -9   3   1 2471.57 417.772   2
  -9   3   1 2228.01 447.696   9
  -9  -3   1 1659.71 356.684   1
   9   3  -1 2307.35 451.515   2
  -9   3   1 2104.76 246.503   6
  -9  -3   1 1996.12 312.917   7
   9  -3  -1 2094.63 368.186   2
   9   3  -1 2304.97 238.733   6
   9  -3  -1 1861.53 313.688   7
  -9   3   1 1601.14 313.768   5
  -9   3   1 2463.68 236.972   3
   9   3  -1 1637.25 376.610   9
   9  -3  -1 2069.90 341.957   5
   9   3  -1 1692.63 296.767   4
  -8  -3   1 2266.99 315.926   7
  -8   3   1 2406.49 267.246   6
   8  -3  -1 2059.05 356.309   2
   8   3  -1 2341.29 238.218   6
   8  -3  -1 2477.03 352.074   7
  -8   3   1 1974.00 365.377   2
  -8   3   1 2496.88 219.879   3
  -8  -3   1 2119.39 385.270   1
   8   3  -1 2501.44 335.301   4
  -8   3   1 2627.40 379.584   5
   8  -3  -1 2452.85 363.606   5
  -8   3   1 2487.30 421.807   9
   7  -3  -1 304.200 126.841   7
   7  -3  -1 431.268 169.296   5
  -7   3   1 378.845 149.456   2
  -7  -3   1 108.816 106.388   7
  -7   3   1 438.879 185.542   9
  -7  -3   1 369.038 146.566   1
   7   3  -1 300.315 123.420   4
  -7   3   1 373.402 110.784   6
  -7   3   1 266.003 70.0722   3
   7  -3  -1 313.513 153.006   2
   6  -3  -1 42964.7 1651.31   7
   6  -3  -1 45716.3 1651.34   2
   6   3  -1 41960.0 1553.24   4
  -6  -3   1 43848.2 1552.03   7
  -6   3   1 43127.8 1763.64   9
  -6  -3   1 44967.1 1795.71   1
   6  -3  -1 44408.7 1615.47   4
   6  -3  -1 42796.7 1611.37   5
  -6   3   1 42069.7 1664.52   2
  -6   3   1 40952.3 1427.37   6
   5   3  -1 6237.15 475.826   4
   5  -3  -1 5863.22 502.801   7
  -5   3   1 6426.57 508.252   2
  -5   3   1 6898.38 460.538   6
   5  -3  -1 6717.03 327.424   3
   5  -3  -1 7932.84 522.319   2
  -5   3   1 7287.13 577.753   9
  -5  -3   1 6622.79 562.007   1
   5  -3  -1 7457.41 532.176   5
  -4   3   1 10077.3 577.207   2
   4  -3  -1 9820.82 608.420   5
   4   3  -1 9997.53 583.799   4
  -4  -3   1 10383.1 645.251   1
   4  -3  -1 11524.8 425.619   3
   4  -3  -1 10499.2 653.646   7
  -4   3   1 10198.9 579.484   6
  -4   3   1 10682.5 636.165   4
   4  -3  -1 9946.59 547.259   2
  -3   3   1 54127.3 1664.34   2
  -3   3   1 60700.2 1814.58   6
   3  -3  -1 56268.2 1638.57   2
   3  -3  -1 54508.9 1855.40   7
   3   3  -1 59218.9 1789.54   4
  -3  -3   1 62013.9 1846.20   1
   3  -3  -1 58742.7 1839.99   5
  -3   3   1 59442.7 1857.12   4
   2  -3  -1 67247.7 2073.66   5
   2   3  -1 70367.6 2032.79   4
  -2   3   1 73133.4 2094.18   4
  -2   3   1 75298.6 2083.55   6
   2  -3  -1 67708.6 1818.11   2
  -2  -3   1 72073.7 2028.70   1
  -2   3   1 67409.4 1830.68   2
  -1   3   1 23412.8 927.368   4
  -1  -3   1 21824.9 835.360   5
  -1   3   1 24209.5 682.330   1
   1   3  -1 23458.0 899.664   4
  -1   3   1 24115.4 725.947   2
   1  -3  -1 23384.1 949.560   5
  -1  -3   1 24006.4 867.532   1
  -1   3   1 24173.3 945.075   6
   0  -3  -1 15345.9 732.791   5
   0  -3  -1 14594.7 470.083   1
   0   3   1 16128.6 700.785   4
   0   3   1 16272.4 724.670   6
   0   3  -1 16442.5 689.591   4
   0   3   1 16431.9 508.333   1
   0  -3   1 14002.6 607.126   5
   0  -3   1 15477.8 626.732   1
   0   3  -1 14692.2 625.512   5
  -1  -3  -1 102144. 2940.35   5
   1   3   1 107209. 2833.66   4
  -1   3  -1 103338. 2848.64   2
  -1   3  -1 108352. 2849.87   4
  -1   3  -1 102949. 2785.76   5
   1  -3   1 113430. 2793.51   5
  -1  -3  -1 110380. 2648.51   1
   1   3   1 107380. 2679.84   1
   1   3   1 111048. 2924.72   6
   1  -3   1 106717. 2774.72   1
  -2  -3  -1 3672.71 295.155   4
  -2   3  -1 3752.86 323.470   2
  -2  -3  -1 3555.03 273.363   1
   2   3   1 3762.30 309.181   2
  -2   3  -1 4384.58 336.029   4
   2   3   1 3421.53 283.360   4
   2  -3   1 3867.76 294.668   3
   2   3   1 3569.87 319.370   6
  -2   3  -1 3690.33 299.959   5
   2  -3   1 3947.86 294.902   5
  -3  -3  -1 17512.0 796.288   1
  -3   3  -1 19601.9 817.290   5
  -3   3  -1 18155.9 849.444   2
   3  -3   1 18712.3 749.779   3
   3  -3   1 17546.5 753.137   5
   3  -3   1 17585.7 823.431   2
   3   3   1 18729.3 851.038   2
   3   3   1 18783.1 814.850   6
   3  -3   1 17419.0 767.706   4
   3   3   1 18062.4 746.535   4
  -3  -3  -1 17879.8 760.088   4
  -3   3  -1 18750.0 807.502   4
  -4   3  -1 402.327 118.880   4
   4  -3   1 459.720 121.275   4
  -4   3  -1 561.009 120.409   3
  -4   3  -1 618.469 163.863   2
   4   3   1 468.028 108.087   4
  -4   3  -1 748.802 153.681   5
   4   3   1 442.069 140.149   2
   4   3   1 527.922 128.866   6
  -4  -3  -1 408.589 107.893   4
  -4  -3  -1 715.455 166.192   1
   4  -3   1 599.053 141.275   5
   4  -3   1 517.067 118.332   3
   4  -3   1 440.582 139.313   2
   5  -3   1 48323.5 1751.94   2
  -5   3  -1 46840.9 1619.54   4
  -5   3  -1 48402.2 1802.21   2
   5  -3   1 47119.7 1584.63   7
   5   3   1 46655.2 1805.90   2
  -5   3  -1 48528.8 1525.83   3
   5  -3   1 47413.5 1559.15   3
   5  -3   1 51125.0 1619.16   4
   5   3   1 45436.9 1518.06   4
  -5   3  -1 49057.7 1676.87   5
  -5  -3  -1 44332.9 1747.51   1
   5   3   1 49617.0 1574.91   6
  -5  -3  -1 51231.4 1852.28   2
   5  -3   1 50468.2 1662.60   5
   6  -3   1 5725.17 437.664   4
   6  -3   1 4695.17 484.076   2
   6  -3   1 5901.95 487.466   5
   6   3   1 4718.25 384.685   4
  -6   3  -1 5584.84 553.695   2
  -6   3  -1 5834.46 413.831   3
  -6   3  -1 5486.50 477.383   5
   6   3   1 5580.56 418.313   6
  -6  -3  -1 4048.71 501.449   2
   6  -3   1 5304.66 419.358   7
  -7   3  -1 17557.5 981.010   5
   7  -3   1 16402.7 933.877   5
   7   3   1 18063.0 845.930   4
   7   3   1 17105.4 818.086   6
   7  -3   1 18185.6 871.778   7
  -7  -3  -1 19375.3 1162.02   2
  -7   3  -1 20010.9 865.923   3
   7  -3   1 18847.2 896.850   4
   7  -3   1 18050.2 1062.71   2
   7   3   1 15986.5 1116.45   9
  -7   3  -1 19137.6 1197.15   9
  -7   3  -1 20539.9 1175.10   2
   8   3   1 20493.0 1274.77   2
   8   3   1 19927.3 855.449   6
   8  -3   1 21301.4 994.658   4
  -8   3  -1 19811.8 822.554   6
   8  -3   1 20329.3 1187.82   2
  -8  -3  -1 19799.2 1279.11   2
   8  -3   1 20846.2 1094.98   5
   8  -3   1 20260.1 945.769   7
  -8   3  -1 19932.2 923.398   3
  -8   3  -1 20127.7 1113.19   5
  -8   3  -1 20118.1 1260.59   2
  -8   3  -1 19486.3 1287.78   9
   8   3   1 20246.9 937.280   4
  -8  -3  -1 20907.4 947.018   7
   8   3   1 20488.5 1326.88   9
  -9   3  -1 9693.21 897.732   2
  -9   3  -1 7888.54 562.670   3
  -9   3  -1 8511.54 875.731   9
  -9  -3  -1 8601.81 592.191   7
   9   3   1 9223.55 872.992   2
  -9   3  -1 8661.18 743.214   5
  -9  -3  -1 9552.62 887.001   2
   9  -3   1 7670.76 753.834   2
  -9   3  -1 8679.18 485.056   6
   9  -3   1 8573.42 578.074   7
   9   3   1 7909.32 576.867   4
   9   3   1 8920.33 508.303   6
   9   3   1 8824.80 884.076   9
 -10   3  -1 631.820 309.140   9
  10  -3   1 619.234 223.994   2
  10  -3   1 729.337 165.791   7
 -10  -3  -1 594.898 131.214   8
  10   3   1 999.138 327.744   2
 -10   3  -1 467.900 110.738   6
  10   3   1 852.740 194.891   4
 -10  -3  -1 538.183 160.670   7
  10   3   1 560.612 114.414   6
  11   3   1 3058.81 557.761   2
 -11   3  -1 3913.89 659.355   9
  11   3   1 2609.03 348.846   4
  11  -3   1 2497.19 476.475   2
  11  -3   1 2707.24 216.088   8
  11  -3   1 2632.53 300.098   7
 -11  -3  -1 2944.96 364.843   7
  11   3   1 2927.79 231.511   6
 -11  -3  -1 2839.79 259.631   8
 -11   3  -1 2708.03 231.374   6
  12   3   1 40.9952 73.7344   4
 -12  -3  -1 69.9774 113.137   7
  12   3   1-324.072 206.058   2
  12  -3   1-99.3522 109.565   4
 -12   3  -1 174.592 245.770   9
  12  -3   1 227.789 226.043   2
 -12   3  -1-31.3464 78.5465   3
  12  -3   1 25.1332 63.7595   7
  13   3   1 492.384 162.443   4
  13   3   1 629.325 308.077   2
  13  -3   1 501.503 127.581   7
 -13   3  -1 840.067 225.687   3
  13  -3   1 356.714 155.375   4
  13  -3   1 390.056 243.987   2
 -13   3  -1 566.452 315.972   9
 -13  -3  -1 384.589 164.287   7
  14  -3   1 1090.69 253.678   4
  14   3   1 1310.23 420.752   2
 -14  -3  -1 1204.61 250.734   7
 -14   3  -1 1008.42 399.955   9
 -14   3  -1 779.224 223.292   3
  14  -3   1 855.609 336.827   2
  15  -3   1 634.228 328.772   2
 -15  -3  -1 224.142 138.232   7
  15  -3   1-43.5564 86.3205   4
 -15   3  -1 324.983 327.138   9
  15   3   1 147.951 240.364   2
 -15   3  -1 47.5221 79.2371   3
  16  -3   1 7625.72 720.883   4
 -16   3  -1 5793.71 619.413   3
  16   3   1 7413.62 1055.33   2
 -16   3  -1 8416.39 1193.41   9
  16  -3   1 6260.80 928.112   2
 -17   3  -1 1290.76 564.119   9
  17  -3   1 648.209 351.071   2
  17   3   1 950.129 426.842   2
  18  -3   1 286.083 280.179   2
  18   3   1 251.073 213.222   2
  19  -4  -1 142.547 237.086   2
  18  -4  -1-66.9744 105.996   4
  18  -4  -1-33.3451 199.115   2
  18   4  -1 39.8246 291.282   2
  17  -4  -1 560.150 360.365   2
  17  -4  -1-57.8731 137.243   4
  17   4  -1 546.757 352.206   2
 -16   4   1 611.343 365.255   9
  16  -4  -1 90.8868 202.118   2
 -16  -4   1 76.0736 119.246   7
  16  -4  -1 324.784 206.435   4
  16   4  -1 82.5419 229.907   2
  15  -4  -1 1083.05 391.396   2
  15  -4  -1 1781.60 386.367   4
 -15   4   1 1244.11 432.781   9
  15   4  -1 936.023 398.821   2
 -15  -4   1 1168.52 318.527   7
  14  -4  -1 1826.37 378.735   4
  14   4  -1 1509.37 476.696   2
 -14  -4   1 1302.23 323.001   7
  14  -4  -1 1412.47 411.796   2
 -14   4   1 1208.85 206.990   3
 -14   4   1 1799.53 517.405   9
 -13   4   1 322.436 99.9997   6
 -13   4   1 517.558 133.941   3
 -13  -4   1 515.332 112.329   8
  13  -4  -1 708.718 243.316   4
  13  -4  -1 811.362 270.304   2
  13   4  -1 581.068 119.491   6
  13   4  -1 1116.52 375.777   2
  13  -4  -1 506.671 118.651   8
 -13  -4   1 588.919 228.213   7
  13  -4  -1 799.443 221.182   7
 -13   4   1 390.301 272.820   9
 -12   4   1 4890.03 384.782   3
 -12   4   1 5421.98 787.756   9
  12   4  -1 4788.33 398.544   6
  12  -4  -1 5531.33 665.428   5
  12  -4  -1 6164.47 737.566   2
  12  -4  -1 5376.96 439.193   8
  12   4  -1 4749.83 739.358   2
  12  -4  -1 5635.08 606.685   7
 -12   4   1 4797.14 402.439   6
  12  -4  -1 4639.55 571.201   4
 -12  -4   1 5231.36 599.216   7
  11   4  -1 9561.14 779.229   4
 -11   4   1 10052.3 548.239   3
  11  -4  -1 9259.93 844.425   5
 -11   4   1 9887.23 628.631   6
  11  -4  -1 10006.2 911.918   2
  11   4  -1 10222.0 606.549   6
 -11   4   1 10511.4 1054.30   9
 -11  -4   1 10310.8 816.183   7
  11   4  -1 9401.07 1000.90   2
  11  -4  -1 10567.9 673.045   8
  11  -4  -1 10413.7 831.542   7
  11  -4  -1 9482.99 798.706   4
  10  -4  -1 6603.16 651.501   7
  10  -4  -1 6101.65 646.541   5
  10   4  -1 6188.86 600.283   4
  10  -4  -1 5890.19 599.795   4
 -10   4   1 5236.03 704.931   9
  10  -4  -1 6291.05 673.060   2
  10   4  -1 6301.25 781.170   2
 -10   4   1 5998.66 717.846   2
 -10   4   1 5972.40 496.075   6
  10   4  -1 6716.06 486.243   6
 -10  -4   1 6736.88 629.859   7
   9  -4  -1 957.129 243.842   5
   9   4  -1 148.632 125.487   2
   9   4  -1 1027.03 237.144   4
   9   4  -1 613.198 149.020   6
   9  -4  -1 635.892 225.952   2
   9  -4  -1 782.561 217.319   7
  -9  -4   1 607.694 195.447   7
  -9   4   1 293.034 164.209   9
  -9  -4   1 576.600 228.794   1
  -9   4   1 451.586 200.282   2
   9  -4  -1 613.916 186.316   4
  -9   4   1 685.609 180.110   6
  -8   4   1 4853.54 437.053   6
   8   4  -1 5385.18 658.530   2
  -8   4   1 4669.80 583.149   9
   8   4  -1 4858.79 484.713   4
   8  -4  -1 4721.81 525.116   7
   8  -4  -1 4569.80 500.232   4
  -8   4   1 4146.13 506.622   5
   8  -4  -1 5723.52 564.442   5
   8  -4  -1 4109.67 476.272   2
  -8   4   1 4512.54 540.297   2
   8   4  -1 4993.48 418.140   6
  -8  -4   1 4937.71 492.149   7
  -8  -4   1 5081.51 609.239   1
  -7   4   1 12128.2 848.213   5
  -7  -4   1 12218.8 768.788   7
   7  -4  -1 10163.6 775.286   7
  -7  -4   1 10680.3 844.713   1
  -7   4   1 11581.5 823.121   2
   7  -4  -1 11445.9 769.423   2
   7  -4  -1 11832.2 803.600   5
   7   4  -1 11006.8 740.311   4
  -7   4   1 10892.5 866.945   9
   7   4  -1 11798.3 919.154   2
  -7   4   1 12585.8 731.641   6
  -6  -4   1 65909.3 2304.45   1
   6   4  -1 62440.4 2087.05   4
   6  -4  -1 62634.2 2077.20   2
  -6   4   1 63241.7 2235.94   5
  -6   4   1 61755.6 2144.05   2
   6  -4  -1 61124.1 1719.10   3
   6  -4  -1 62073.6 2144.28   5
   6  -4  -1 57501.8 2165.70   7
  -6   4   1 59558.9 2008.30   6
   5  -4  -1 29457.5 1143.62   2
  -5   4   1 28612.7 1292.69   5
  -5   4   1 28094.9 1189.15   2
   5  -4  -1 27651.4 1278.54   7
  -5   4   1 26940.6 1154.01   6
   5   4  -1 28597.6 1368.49   2
   5   4  -1 27101.5 1323.21   1
   5  -4  -1 26810.9 907.699   3
   5  -4  -1 26898.8 1213.03   5
  -5   4   1 27595.1 1256.33   4
   5   4  -1 27821.8 1189.21   4
  -5  -4   1 26747.7 1249.87   1
   4  -4  -1 7525.73 600.230   7
  -4  -4   1 7705.75 569.084   4
  -4   4   1 8681.39 536.091   2
   4  -4  -1 8003.00 582.554   5
   4   4  -1 8069.99 555.624   4
  -4   4   1 7809.08 593.199   4
   4  -4  -1 7959.24 490.567   2
  -4   4   1 9190.71 598.324   6
  -4   4   1 8240.59 615.739   5
  -4  -4   1 8853.91 610.301   1
   4   4  -1 8149.22 620.826   1
   4  -4  -1 8232.51 408.107   3
  -3   4   1 13128.5 729.858   6
   3   4  -1 13683.5 730.734   4
   3  -4  -1 12752.4 743.175   5
  -3   4   1 12993.2 758.318   4
  -3   4   1 12622.2 775.896   5
   3   4  -1 14400.2 778.694   1
  -3  -4   1 13560.5 722.372   1
   3  -4  -1 13216.3 605.830   2
  -3   4   1 13298.1 619.338   2
  -2   4   1 55628.5 1508.98   1
  -2  -4   1 54613.3 1725.27   1
  -2   4   1 57249.1 1853.82   4
   2   4  -1 55418.7 1785.07   1
   2  -4  -1 53979.0 1844.38   5
  -2   4   1 56260.9 1848.54   6
  -2   4   1 52920.0 1557.65   2
  -2  -4   1 53801.0 1754.60   5
   2   4  -1 55617.5 1790.63   4
  -2   4   1 55883.7 1899.67   5
  -1  -4   1 385.198 117.029   5
  -1   4   1 445.058 143.726   6
  -1   4   1 667.297 152.027   4
   1  -4  -1 643.688 162.244   5
  -1   4   1 585.135 99.2633   2
  -1   4   1 411.222 73.9588   1
   1   4  -1 402.052 120.487   4
  -1  -4   1 476.299 111.575   1
  -1   4   1 483.536 148.198   5
   1   4  -1 647.629 142.812   1
   0   4  -1 192.694 96.5735   4
   0   4  -1 59.1366 56.4003   5
   0  -4  -1 395.194 69.5729   1
   0  -4   1 164.535 67.2694   1
   0  -4  -1 255.302 124.031   5
   0   4   1 118.297 77.8225   4
   0  -4   1 162.772 86.6807   5
   0   4  -1 48.2703 52.1933   1
   0   4   1 286.968 67.6289   1
   0   4   1 201.754 105.889   5
   0   4   1 381.096 139.885   6
  -1  -4  -1 71001.4 2330.75   5
   1   4   1 76361.0 2311.69   6
   1  -4   1 74563.1 2175.85   5
  -1   4  -1 75740.4 2222.52   5
   1  -4   1 77246.2 2128.73   1
   1   4   1 75134.1 2243.53   4
   1   4   1 72777.4 2023.57   1
  -1  -4  -1 80627.5 1988.33   1
  -1   4  -1 72509.3 2244.97   4
  -1   4  -1 71037.5 2135.83   1
  -2  -4  -1 24267.8 881.683   1
   2   4   1 25284.5 987.957   2
  -2  -4  -1 22999.7 1094.76   5
  -2   4  -1 22948.2 943.568   1
   2  -4   1 23331.5 952.009   5
  -2   4  -1 23836.5 1018.37   2
  -2   4  -1 24702.9 1023.18   5
  -2  -4  -1 24546.4 996.192   4
   2   4   1 23536.9 992.909   4
  -2   4  -1 24648.3 1029.00   4
   2   4   1 26221.3 1079.75   6
  -3   4  -1 23564.2 1022.23   5
  -3   4  -1 23673.5 959.966   1
   3   4   1 25422.7 1005.86   4
   3  -4   1 23006.2 932.456   3
   3  -4   1 23464.0 966.031   5
  -3  -4  -1 23213.0 949.742   1
   3   4   1 23225.2 1037.79   2
  -3   4  -1 23026.4 1019.37   4
  -3   4  -1 21780.0 1010.22   2
  -3  -4  -1 23627.3 991.131   4
   3   4   1 22934.6 1034.23   6
  -4   4  -1 74.1689 51.0202   4
  -4   4  -1 115.211 98.8677   2
   4  -4   1 42.4161 77.5067   2
   4   4   1 200.251 130.845   2
   4   4   1 3.29713 66.3491   6
   4  -4   1 86.6375 64.9599   3
  -4  -4  -1 194.855 95.0823   1
   4  -4   1 59.6476 62.4031   5
   4  -4   1 110.522 86.1726   4
  -4   4  -1 306.389 118.323   5
  -4  -4  -1 262.603 113.520   4
   4   4   1 238.379 99.5003   4
   5  -4   1 918.637 174.482   3
   5  -4   1 772.673 211.033   2
  -5  -4  -1 995.297 202.620   4
  -5   4  -1 735.141 180.781   4
   5  -4   1 829.512 188.794   5
  -5   4  -1 957.588 213.342   2
   5  -4   1 968.167 205.496   4
   5   4   1 1018.70 231.549   2
  -5  -4  -1 1383.34 263.389   1
   5   4   1 1405.99 234.341   6
  -5   4  -1 877.369 204.778   5
   5   4   1 770.902 168.080   4
   6   4   1 6581.99 494.278   4
   6  -4   1 6393.44 578.539   2
   6  -4   1 7449.61 575.067   5
   6  -4   1 7242.86 550.868   7
  -6   4  -1 6806.44 549.827   4
  -6  -4  -1 6488.56 604.321   1
   6  -4   1 6362.82 477.825   3
  -6   4  -1 6689.95 564.555   5
  -6   4  -1 6983.11 636.676   2
   6  -4   1 7532.52 550.357   4
   6   4   1 7359.28 534.282   6
  -7  -4  -1 21969.7 1253.62   1
   7   4   1 24253.5 1048.33   6
  -7   4  -1 22560.9 963.344   3
  -7   4  -1 21526.4 969.708   6
  -7   4  -1 22891.2 1176.68   5
   7   4   1 20008.9 989.008   4
   7  -4   1 22255.9 1212.49   2
   7  -4   1 21887.6 1071.09   7
   7   4   1 22802.8 1312.88   2
   7  -4   1 22803.8 1143.00   5
   7   4   1 22409.0 1367.31   9
  -7   4  -1 22557.6 1285.17   2
  -8   4  -1 1089.28 202.246   3
   8  -4   1 1360.35 242.533   7
  -8  -4  -1 671.168 219.186   1
   8   4   1 901.780 272.644   9
   8   4   1 992.710 207.868   6
  -8   4  -1 1057.43 259.202   5
   8  -4   1 478.875 157.097   5
  -8   4  -1 910.456 180.176   6
   8   4   1 842.456 249.535   2
   8   4   1 992.134 204.111   4
   8  -4   1 1267.04 289.945   2
  -8   4  -1 1159.07 318.999   9
  -8   4  -1 1295.23 309.210   2
  -9  -4  -1 4146.02 584.135   1
  -9  -4  -1 4182.65 432.905   7
   9   4   1 4554.48 622.610   2
   9   4   1 4024.60 420.258   4
  -9   4  -1 3426.43 477.872   5
  -9   4  -1 4299.41 392.510   6
  -9   4  -1 4501.02 651.154   9
   9   4   1 4298.71 401.133   6
  -9   4  -1 4054.95 394.409   3
   9  -4   1 3422.77 458.152   5
  -9   4  -1 4746.04 628.009   2
   9  -4   1 4400.89 455.991   7
   9  -4   1 4651.68 573.153   2
 -10   4  -1 20473.1 1505.98   9
  10  -4   1 20972.9 1118.51   4
 -10   4  -1 22303.8 971.571   6
  10   4   1 21424.8 1484.27   2
  10   4   1 21846.9 1096.50   4
 -10  -4  -1 20511.6 1079.15   7
  10  -4   1 20944.7 1082.38   7
  10  -4   1 21192.6 1357.06   2
  10   4   1 20804.8 982.444   6
  11   4   1 4220.11 698.396   2
  11  -4   1 4556.06 462.069   7
 -11  -4  -1 4075.60 468.776   7
 -11  -4  -1 4517.84 434.177   8
 -11   4  -1 4928.19 732.520   9
  11   4   1 4335.39 385.034   6
 -11   4  -1 4429.42 381.805   6
  11  -4   1 4947.27 651.137   2
  11  -4   1 4715.85 513.662   4
  11   4   1 4532.58 479.248   4
  12  -4   1 503.680 159.569   7
 -12   4  -1 525.852 162.236   3
 -12  -4  -1 512.466 176.937   7
 -12   4  -1 104.123 177.023   9
  12   4   1 498.083 119.385   6
  12  -4   1 343.829 254.450   2
  12   4   1 516.213 302.263   2
  12  -4   1 397.636 159.722   4
 -12  -4  -1 573.153 147.467   8
  12   4   1 814.326 209.968   4
 -12   4  -1 260.007 90.9417   6
  13  -4   1 1383.84 287.731   4
 -13   4  -1 921.507 415.101   9
 -13  -4  -1 1349.00 293.338   7
  13   4   1 734.654 313.063   2
 -13  -4  -1 869.493 143.636   8
  13   4   1 1068.53 133.599   6
 -13   4  -1 1152.09 247.854   3
  13  -4   1 1023.36 316.092   2
  13   4   1 919.037 235.712   4
 -13   4  -1 1059.48 142.215   6
 -14   4  -1 217.401 115.132   3
  14  -4   1 201.526 132.676   4
  14   4   1 687.846 424.350   2
 -14   4  -1 37.7550 207.103   9
  14  -4   1 575.177 276.855   2
 -14  -4  -1 320.181 148.003   7
 -15  -4  -1-75.8306 144.762   7
  15  -4   1-16.7832 186.255   2
  15   4   1 52.6046 163.317   2
  15  -4   1 169.325 140.991   4
 -15   4  -1-139.229 132.267   9
 -15   4  -1 172.050 136.001   3
  16  -4   1 9595.89 859.586   4
 -16   4  -1 12095.4 1459.39   9
  16   4   1 10485.2 1302.31   2
  16  -4   1 9886.49 1169.00   2
  17   4   1 642.442 408.605   2
  17  -4   1 902.318 417.512   2
 -17   4  -1 460.701 357.233   9
  18  -4   1 341.697 393.673   2
  18  -5  -1 1274.55 369.817   4
  18  -5  -1 1288.81 449.919   2
  17  -5  -1 238.529 256.036   2
  17   5  -1 256.708 289.987   2
 -17   5   1-42.0412 217.596   9
  17  -5  -1 87.6921 121.308   4
  16   5  -1 456.402 283.039   2
 -16   5   1 1396.01 504.603   9
  16  -5  -1 974.033 289.008   4
 -16  -5   1 1026.17 328.159   7
  16  -5  -1 1314.40 397.889   2
 -15  -5   1 25.1421 145.982   7
 -15   5   1 116.622 185.145   9
  15  -5  -1 169.929 211.832   2
  15  -5  -1 27.9362 124.166   4
  14  -5  -1 10.0822 117.992   4
 -14   5   1 52.5606 168.776   9
 -14  -5   1 159.719 175.311   7
  14   5  -1 676.120 373.874   2
  14  -5  -1 296.123 206.071   2
  13  -5  -1 183.450 130.553   7
  13   5  -1-34.4225 205.860   2
  13  -5  -1 152.256 128.042   2
 -13   5   1 39.2211 149.401   9
 -13  -5   1 632.153 298.507   7
  13  -5  -1 21.2436 144.376   5
 -13   5   1 77.3658 96.7651   6
  13  -5  -1-46.7897 159.201   4
  13   5  -1 60.8809 81.6046   6
 -12   5   1 4915.36 480.022   6
 -12   5   1 5547.34 812.335   9
  12  -5  -1 5092.97 621.903   7
 -12  -5   1 4041.74 554.307   7
  12   5  -1 4191.10 440.503   6
  12  -5  -1 5497.46 641.163   4
  12  -5  -1 5393.76 694.520   2
  12  -5  -1 3915.51 574.144   5
  12   5  -1 3461.47 664.516   2
  11  -5  -1 1745.76 373.326   2
  11  -5  -1 2462.06 438.037   5
 -11  -5   1 2477.56 420.370   7
  11   5  -1 2241.25 316.843   6
  11   5  -1 2517.29 534.371   2
 -11   5   1 1857.78 452.092   9
  11  -5  -1 2764.27 450.748   7
 -11   5   1 2074.78 312.931   6
  11  -5  -1 2113.42 387.701   4
  10  -5  -1 1526.26 334.456   7
  10   5  -1 1349.23 378.913   2
  10  -5  -1 1622.42 355.626   5
  10  -5  -1 1607.17 350.240   2
 -10   5   1 1369.48 341.938   2
 -10   5   1 1702.87 292.185   6
 -10  -5   1 1426.41 310.521   7
  10   5  -1 1015.09 221.909   6
  10  -5  -1 1208.66 282.822   4
 -10   5   1 2245.53 490.266   9
  -9   5   1 162.002 118.467   6
   9   5  -1 73.7282 86.3960   4
  -9   5   1 120.355 188.790   9
   9   5  -1 84.3912 88.6348   6
   9  -5  -1 235.275 153.337   2
   9  -5  -1 298.856 165.227   7
  -9   5   1 218.201 178.061   2
   9  -5  -1 199.181 140.221   5
  -9  -5   1 105.462 103.379   7
   9  -5  -1-7.98260 114.606   4
   9   5  -1-23.8497 164.518   2
   8  -5  -1 4439.28 545.232   7
  -8   5   1 4760.09 609.735   9
   8  -5  -1 5515.01 583.472   5
   8   5  -1 5160.91 661.025   2
  -8  -5   1 4864.84 594.978   1
   8  -5  -1 4847.50 532.689   4
   8   5  -1 4722.36 503.510   4
   8  -5  -1 4814.99 520.666   2
  -8   5   1 4034.11 517.908   2
   8   5  -1 4830.24 468.687   6
  -8   5   1 4919.46 582.572   5
  -8  -5   1 4412.79 498.390   7
  -8   5   1 4353.66 464.228   6
   7  -5  -1 23962.7 932.591   3
   7  -5  -1 26247.6 1305.00   4
   7  -5  -1 25455.0 1360.31   7
  -7   5   1 25760.2 1387.04   5
   7   5  -1 22963.5 1403.79   2
  -7   5   1 25433.4 1313.13   2
   7  -5  -1 26555.1 1324.33   5
  -7   5   1 24851.4 1421.13   9
  -7  -5   1 26581.9 1406.62   1
   7   5  -1 27043.5 1286.05   4
  -7   5   1 26658.8 1251.40   6
   7  -5  -1 27251.2 1258.08   2
   7   5  -1 27224.0 1196.96   6
   6   5  -1 447.750 148.816   4
  -6   5   1 642.040 175.331   2
   6  -5  -1 555.477 113.170   3
   6  -5  -1 424.267 175.614   7
  -6  -5   1 786.546 212.430   1
   6  -5  -1 920.263 220.615   4
  -6   5   1 556.377 192.959   5
   6  -5  -1 468.868 173.674   5
  -6   5   1 721.506 201.835   4
   6  -5  -1 771.968 198.473   2
  -6   5   1 636.070 191.419   6
   5   5  -1 11110.7 736.542   4
  -5   5   1 11754.8 829.192   5
   5  -5  -1 11211.3 545.468   3
   5  -5  -1 11139.3 662.833   2
  -5   5   1 10954.2 801.253   4
  -5   5   1 10754.4 689.651   2
  -5   5   1 11607.5 765.605   6
  -5  -5   1 10893.0 761.368   1
   5  -5  -1 11365.3 766.129   5
   5  -5  -1 9987.44 775.698   7
  -4   5   1 21087.9 1145.57   5
  -4  -5   1 21772.2 1102.97   4
   4  -5  -1 22682.2 1121.12   5
  -4   5   1 22780.6 1148.11   4
  -4  -5   1 23150.5 1085.85   1
   4   5  -1 23207.5 1153.96   1
  -4   5   1 21013.8 955.311   2
  -4   5   1 21788.6 1094.07   6
   4  -5  -1 21326.5 931.788   2
   4   5  -1 20933.9 1044.59   4
   4  -5  -1 21359.9 1160.83   7
  -3   5   1 30496.2 1341.48   4
   3  -5  -1 31246.7 1332.91   5
  -3  -5   1 28436.4 1200.09   1
   3   5  -1 30579.9 1282.11   4
  -3   5   1 28859.6 1009.55   1
  -3   5   1 27429.1 1072.28   2
  -3   5   1 30310.4 1376.85   5
   3   5  -1 29521.2 1267.27   1
  -3   5   1 31260.8 1328.55   6
  -2   5   1 3740.74 299.899   2
  -2   5   1 4379.11 441.498   6
  -2   5   1 3812.43 410.257   4
   2   5  -1 3208.10 345.556   1
  -2   5   1 3566.22 262.940   1
  -2  -5   1 3228.98 328.268   1
  -2   5   1 3503.42 414.376   5
   2   5  -1 3792.51 389.676   4
  -2  -5   1 2807.58 329.017   5
   2  -5  -1 3044.34 373.864   5
   1   5  -1 67736.5 2077.36   1
   1  -5  -1 66884.6 2241.93   5
  -1   5   1 61896.8 2217.90   5
  -1   5   1 71556.1 2252.96   4
  -1  -5   1 62928.8 2088.88   5
   1   5  -1 68079.8 2173.24   4
  -1   5   1 66514.8 1805.78   1
  -1  -5   1 66819.5 2001.93   1
  -1   5   1 67347.6 2240.91   6
  -1   5   1 64785.9 1884.89   2
   0  -5  -1 1121.18 133.026   1
   0   5  -1 1468.93 237.346   5
   0  -5  -1 1129.04 230.883   5
   0  -5   1 961.817 169.744   1
   0   5   1 1018.19 216.925   5
   0   5  -1 1228.97 207.004   1
   0  -5   1 1134.89 205.257   5
   0   5   1 968.711 211.051   6
   0   5   1 994.397 201.483   4
   0   5   1 1263.59 155.925   1
   0   5  -1 1279.51 225.026   4
  -1   5  -1-35.6520 73.8921   1
  -1  -5  -1 96.1136 51.3404   1
   1   5   1-48.5660 100.750   6
   1  -5   1 45.5519 49.9660   1
  -1   5  -1 8.85527 50.6292   5
  -1   5  -1 325.770 138.868   4
   1   5   1 36.9478 57.7719   1
   1   5   1 31.1912 84.9840   4
  -1  -5  -1 102.002 104.725   5
   1  -5   1 258.718 125.539   5
  -2   5  -1 3905.44 359.038   1
  -2  -5  -1 4379.68 464.697   5
   2   5   1 4418.20 443.705   6
   2  -5   1 3657.08 369.971   5
  -2   5  -1 4134.63 407.765   5
   2   5   1 5263.71 402.284   1
   2   5   1 4258.84 412.293   4
  -2  -5  -1 4978.94 349.455   1
  -2  -5  -1 4097.19 400.507   4
  -2   5  -1 4752.55 435.159   2
  -2   5  -1 4809.28 454.867   4
   3  -5   1 38036.7 1412.49   3
   3   5   1 40969.6 1547.69   2
  -3   5  -1 42177.4 1597.79   4
  -3   5  -1 38863.5 1418.85   1
  -3  -5  -1 39108.2 1391.62   1
   3   5   1 40712.0 1514.41   4
  -3   5  -1 39248.9 1547.88   5
  -3   5  -1 38561.5 1515.58   2
   3   5   1 41111.8 1589.84   6
   3  -5   1 40928.0 1490.58   5
  -3  -5  -1 41792.3 1537.89   4
   4   5   1 5123.79 515.382   2
   4  -5   1 6356.87 465.910   3
  -4   5  -1 6288.13 490.348   1
  -4  -5  -1 6574.86 505.874   1
  -4   5  -1 5890.99 530.614   4
  -4  -5  -1 5486.12 486.829   4
  -4   5  -1 4581.77 474.577   5
   4  -5   1 5483.29 469.806   5
   4   5   1 5851.90 521.795   6
   4   5   1 5657.25 479.812   4
  -4   5  -1 5667.23 513.913   2
   5   5   1 15900.1 863.158   4
  -5  -5  -1 15307.5 889.852   1
  -5   5  -1 15312.7 928.657   5
   5   5   1 15442.1 895.021   6
  -5   5  -1 17077.2 959.091   4
  -5   5  -1 16437.2 972.607   2
   5  -5   1 15639.1 917.387   2
  -5  -5  -1 15105.5 875.433   4
   5  -5   1 15590.0 793.595   3
   5  -5   1 14999.0 860.419   5
   6  -5   1 4932.24 434.592   3
   6  -5   1 5608.16 522.662   5
  -6   5  -1 4693.78 529.051   2
   6  -5   1 4729.17 514.605   2
   6   5   1 5447.73 489.723   4
  -6  -5  -1 5052.61 496.706   4
  -6   5  -1 5308.51 530.009   4
   6  -5   1 5297.65 523.688   7
  -6  -5  -1 5887.29 576.376   1
   6   5   1 7134.62 594.457   6
  -6   5  -1 4906.94 523.985   5
  -7   5  -1 10783.7 872.561   2
   7  -5   1 10399.7 767.894   7
   7  -5   1 11225.8 853.262   2
   7   5   1 11252.1 740.118   4
   7   5   1 10208.0 879.825   2
   7  -5   1 12342.9 793.996   4
  -7  -5  -1 11295.6 875.314   1
   7   5   1 12318.1 781.609   6
  -7   5  -1 12314.2 873.142   5
   7  -5   1 11509.2 804.267   5
  -7   5  -1 12361.9 774.400   6
  -7   5  -1 11092.9 799.074   4
   7  -5   1 10934.8 691.525   3
   8   5   1 651.981 236.118   2
  -8  -5  -1 924.988 262.939   1
   8  -5   1 730.691 221.090   5
  -8   5  -1 635.254 186.653   6
  -8   5  -1 596.045 201.499   5
   8   5   1 398.425 175.673   9
   8  -5   1 701.712 201.033   7
   8  -5   1 680.547 199.477   4
   8  -5   1 450.960 212.063   2
  -8   5  -1 752.413 251.404   2
   8   5   1 743.671 200.070   4
   8   5   1 1035.43 229.463   6
   9  -5   1 1518.75 291.618   7
   9   5   1 1181.87 349.935   2
  -9   5  -1 1468.36 399.278   9
   9   5   1 1300.25 257.595   6
  -9   5  -1 1097.03 226.905   6
   9  -5   1 1334.92 318.673   2
  -9  -5  -1 1306.74 323.686   1
   9  -5   1 1371.09 269.646   4
   9  -5   1 1768.57 342.382   5
   9   5   1 1287.15 256.833   4
 -10   5  -1 250.230 202.517   9
  10   5   1 328.177 135.776   6
  10  -5   1 279.753 144.519   5
  10  -5   1 178.177 102.888   7
  10  -5   1 319.286 157.533   4
 -10  -5  -1 515.317 180.058   7
 -10   5  -1 399.417 140.642   6
  10  -5   1 723.507 278.094   2
  10   5   1 76.3133 108.513   4
  10   5   1 179.822 145.508   2
  11  -5   1 10781.8 814.935   4
  11   5   1 7522.99 938.832   2
  11  -5   1 11616.6 1019.58   2
 -11   5  -1 8862.11 647.526   6
  11   5   1 9113.33 729.398   4
 -11  -5  -1 9082.79 747.311   7
  11  -5   1 8008.98 791.524   5
  11   5   1 8988.98 659.110   6
 -11   5  -1 8905.13 1031.36   9
  11  -5   1 9141.50 754.238   7
  12   5   1 149.810 83.9485   6
 -12  -5  -1 295.441 152.786   7
 -12   5  -1 719.478 318.379   9
 -12   5  -1 363.172 149.775   6
  12  -5   1 178.642 176.171   2
  12   5   1 355.211 157.403   4
  12  -5   1 150.365 114.559   4
  12  -5   1 548.847 182.450   7
  12   5   1 909.627 362.032   2
  13  -5   1 1635.83 339.767   4
  13   5   1 2753.57 614.041   2
 -13   5  -1 2593.67 608.373   9
  13  -5   1 1972.28 467.746   2
  13   5   1 2198.95 283.700   6
 -13   5  -1 2656.47 313.966   6
 -13  -5  -1 2049.06 369.482   7
 -14  -5  -1 476.151 202.624   7
  14   5   1 70.1532 150.638   2
 -14   5  -1 829.622 406.789   9
  14  -5   1 64.4790 153.403   2
  14  -5   1 444.995 189.539   4
 -14   5  -1 510.321 176.025   3
 -15  -5  -1 34.6934 102.622   7
  15   5   1 172.113 241.143   2
  15  -5   1-84.7805 196.412   2
  15  -5   1-70.7735 102.810   4
 -15   5  -1-79.0648 185.219   9
  16   5   1 1034.33 421.615   2
 -16   5  -1 693.432 427.033   9
  16  -5   1 1686.71 478.251   2
  16  -5   1 1088.99 309.772   4
  17  -5   1 650.240 323.365   2
  17   5   1 180.306 160.910   2
 -17   5  -1 658.165 419.192   9
  18  -5   1-253.988 217.774   2
  18  -6  -1 860.385 368.214   2
  17  -6  -1 1427.39 373.951   4
  17   6  -1 1110.14 490.816   2
  17  -6  -1 457.820 234.719   2
 -17   6   1 1027.37 484.749   9
  16   6  -1 2059.65 625.348   2
 -16   6   1 1197.19 462.156   9
  16  -6  -1 1997.46 529.629   2
  16  -6  -1 2047.96 471.866   4
 -16  -6   1 1714.11 419.959   7
  15  -6  -1 2253.09 456.915   4
 -15  -6   1 1871.65 434.122   7
  15  -6  -1 1146.35 374.727   2
  15   6  -1 1816.97 522.277   2
 -15   6   1 2179.54 598.996   9
  14   6  -1-58.8462 174.116   2
 -14   6   1 170.928 203.288   9
 -14  -6   1 20.7349 94.2952   7
  14  -6  -1 173.017 126.720   5
  14  -6  -1-33.7991 150.232   4
  14  -6  -1-79.2030 145.029   2
  13  -6  -1 2690.27 491.285   5
  13   6  -1 3072.91 667.127   2
 -13   6   1 3393.67 674.612   9
  13   6  -1 3438.46 427.111   6
 -13  -6   1 2986.80 512.425   7
 -13   6   1 2607.29 389.230   6
  13  -6  -1 3618.07 588.678   2
  13  -6  -1 3332.74 537.264   4
  12  -6  -1 24.1436 111.917   4
  12   6  -1 130.558 97.1725   6
 -12  -6   1 291.158 186.805   7
  12  -6  -1 205.974 152.306   5
 -12   6   1 53.7181 145.308   9
  12  -6  -1 284.464 185.014   2
 -12   6   1 301.232 174.070   6
  12   6  -1 86.8228 231.684   2
  11   6  -1 6722.99 885.770   2
  11  -6  -1 6917.17 758.021   2
 -11   6   1 6515.10 627.898   6
 -11  -6   1 5544.90 653.332   7
  11   6  -1 5635.37 567.591   6
  11  -6  -1 6413.53 705.233   4
  11  -6  -1 5713.78 696.312   7
  11  -6  -1 5796.48 688.998   5
 -11   6   1 6702.29 882.167   9
  10  -6  -1 7067.90 744.200   5
 -10   6   1 8450.72 718.800   6
  10   6  -1 6252.66 829.939   2
 -10  -6   1 7045.76 720.217   7
 -10   6   1 7640.33 900.046   9
  10  -6  -1 8075.54 777.810   2
  10  -6  -1 6322.46 736.426   7
  10   6  -1 7813.09 675.623   6
  10  -6  -1 7546.10 742.737   4
   9  -6  -1 17212.8 1214.29   7
   9   6  -1 19310.5 1081.77   6
  -9   6   1 17748.1 1338.48   9
  -9   6   1 18966.1 1115.49   6
   9  -6  -1 18079.1 1172.88   4
   9  -6  -1 17492.4 1134.59   2
   9   6  -1 19342.6 1416.89   2
  -9  -6   1 18090.1 1153.72   7
  -9   6   1 18009.2 1227.20   2
   9  -6  -1 20271.7 1262.95   5
   8  -6  -1 323.596 162.551   2
   8   6  -1 199.668 139.436   6
   8   6  -1 144.764 157.208   2
  -8   6   1 132.138 116.512   2
   8  -6  -1 202.944 128.929   7
  -8   6   1 463.760 179.122   6
  -8  -6   1 188.012 149.534   1
   8  -6  -1 3.64810 107.687   4
   8  -6  -1 379.760 109.138   3
   8  -6  -1 101.698 92.4847   5
  -8   6   1 260.086 176.457   9
   7  -6  -1 34398.0 1645.28   5
  -7   6   1 35226.5 1712.72   4
   7  -6  -1 34849.6 1248.64   3
   7  -6  -1 35562.6 1544.57   2
  -7   6   1 37375.3 1797.68   5
   7   6  -1 34121.8 1577.77   4
   7   6  -1 38761.5 1613.81   6
  -7   6   1 36626.2 1637.34   6
  -7   6   1 35389.4 1623.67   2
  -7  -6   1 34950.5 1685.93   1
   7   6  -1 39313.1 1896.88   2
   7  -6  -1 32781.5 1691.57   7
   7  -6  -1 37149.4 1692.65   4
   6  -6  -1 1268.77 194.144   3
  -6   6   1 1270.24 265.996   2
   6  -6  -1 1081.29 274.107   7
  -6   6   1 1405.87 317.387   4
  -6   6   1 1251.62 310.313   5
   6   6  -1 1240.62 331.517   2
   6  -6  -1 1385.59 284.641   5
   6  -6  -1 1179.60 263.325   4
   6   6  -1 1899.63 321.320   4
   6  -6  -1 1138.51 230.306   2
  -6  -6   1 1689.56 309.780   1
   6   6  -1 1828.97 325.029   6
  -6   6   1 1437.80 293.727   6
  -5   6   1 9806.38 763.784   6
   5  -6  -1 9924.01 760.107   4
  -5  -6   1 10488.6 760.761   1
  -5  -6   1 9729.89 769.299   4
   5  -6  -1 9225.58 799.503   7
  -5   6   1 10286.4 835.679   5
  -5   6   1 10188.4 812.434   4
  -5   6   1 9749.94 672.286   2
  -5   6   1 10986.2 634.598   1
   5  -6  -1 10869.1 798.376   5
   5  -6  -1 10459.0 583.191   3
   5   6  -1 10299.2 759.365   4
  -4   6   1 2374.11 379.145   6
  -4   6   1 2454.83 390.911   5
  -4  -6   1 2485.50 372.782   4
  -4   6   1 3365.05 439.203   4
  -4   6   1 2193.14 285.019   2
  -4   6   1 2142.34 254.406   1
   4  -6  -1 2218.88 341.918   5
  -4  -6   1 2216.36 315.624   1
   4   6  -1 1995.59 320.111   4
  -3   6   1 45806.8 1817.17   6
   3   6  -1 42593.1 1675.09   1
  -3   6   1 40708.7 1447.68   2
   3  -6  -1 40812.8 1727.90   5
  -3   6   1 42863.6 1780.00   4
  -3  -6   1 41376.5 1576.99   1
  -3   6   1 44034.1 1391.40   1
   3   6  -1 39812.5 1652.55   4
  -3  -6   1 41027.5 1706.84   4
  -3   6   1 40226.2 1776.88   5
  -3  -6   1 42108.8 1709.76   5
  -2   6   1 138991. 4043.29   4
  -2   6   1 137179. 3501.01   1
   2  -6  -1 129925. 3989.52   5
  -2  -6   1 134896. 3905.31   5
  -2   6   1 131608. 4067.61   5
  -2   6   1 140608. 4085.44   6
  -2   6   1 131137. 3588.58   2
   2   6  -1 140301. 3966.92   4
  -2  -6   1 140393. 3771.26   1
   2   6  -1 141130. 3863.21   1
  -1   6   1 6090.90 433.100   2
  -1   6   1 7827.95 434.164   1
   1   6  -1 8275.21 576.564   1
  -1   6   1 7028.88 617.132   6
   1   6  -1 7725.62 613.547   4
  -1  -6   1 7125.97 574.372   5
  -1   6   1 7440.39 634.620   4
  -1  -6   1 7172.82 503.944   1
  -1   6   1 5675.49 575.114   5
   1  -6  -1 7537.29 639.681   5
   0   6   1 8868.72 679.178   4
   0   6  -1 7524.93 537.102   1
   0  -6   1 8368.98 534.469   1
   0  -6   1 7735.40 593.309   5
   0  -6  -1 8439.74 684.985   5
   0   6   1 8773.59 479.024   1
   0   6  -1 7854.50 613.269   5
   0   6   1 8759.32 688.365   6
   0  -6  -1 8218.98 426.666   1
   0   6  -1 8550.10 652.709   4
   0   6   1 6787.56 629.057   5
   1   6   1 6835.01 459.667   1
   1   6   1 7518.58 613.308   4
  -1  -6  -1 6806.91 627.723   5
  -1   6  -1 7527.62 615.276   4
  -1  -6  -1 7297.93 592.103   4
   1  -6   1 7644.16 509.153   1
  -1   6  -1 7047.06 585.419   5
  -1   6  -1 7756.87 581.628   2
  -1   6  -1 7618.71 532.441   1
  -1  -6  -1 7052.20 411.855   1
   1  -6   1 7687.71 586.302   5
   1   6   1 7205.37 635.027   6
   2  -6   1 22603.5 1115.64   5
  -2  -6  -1 23365.6 1167.11   4
  -2   6  -1 25017.7 1160.80   2
  -2   6  -1 25161.9 1241.68   4
   2   6   1 25658.1 1081.33   1
  -2  -6  -1 25094.8 963.624   1
   2   6   1 27237.4 1299.63   6
   2   6   1 26709.3 1241.57   4
  -2  -6  -1 24325.5 1279.88   5
  -2   6  -1 25110.4 1209.88   5
  -2   6  -1 23913.1 1067.07   1
  -3   6  -1 993.773 234.960   4
   3   6   1 845.300 209.053   2
  -3  -6  -1 777.558 174.024   1
  -3  -6  -1 1010.33 261.557   5
  -3   6  -1 648.760 182.258   5
   3   6   1 1107.55 250.240   6
  -3   6  -1 925.962 196.587   1
  -3   6  -1 993.510 233.354   2
  -3  -6  -1 1018.62 221.680   4
   3  -6   1 1015.05 231.178   4
   3   6   1 1204.57 242.350   4
   3  -6   1 1093.38 223.448   5
  -4   6  -1 913.891 221.139   2
   4   6   1 1543.13 309.450   6
  -4  -6  -1 1264.65 295.377   5
   4  -6   1 981.713 216.608   4
  -4   6  -1 734.537 199.017   5
   4  -6   1 923.967 199.936   5
   4   6   1 1193.94 254.266   2
   4  -6   1 667.137 164.017   3
  -4   6  -1 1291.49 270.093   4
  -4  -6  -1 963.597 229.168   4
   4   6   1 1136.42 234.378   4
  -4  -6  -1 728.701 179.257   1
   5  -6   1 155.879 96.7688   3
  -5   6  -1 443.217 171.843   2
  -5  -6  -1 94.1242 90.5497   4
   5  -6   1 51.5339 78.6500   4
   5   6   1 97.5091 86.9129   4
   5  -6   1 87.8796 102.471   5
   5   6   1-44.9843 104.339   6
  -5   6  -1 123.038 113.405   5
  -5   6  -1 168.085 119.704   4
  -5  -6  -1 100.350 106.970   1
   6  -6   1 6238.71 578.736   5
  -6  -6  -1 5445.51 553.695   1
  -6   6  -1 6276.00 557.944   1
  -6   6  -1 5755.05 600.250   4
  -6   6  -1 6430.98 640.956   5
  -6   6  -1 5906.69 571.106   6
  -6   6  -1 4888.05 566.551   2
  -6  -6  -1 5544.37 560.560   4
   6  -6   1 5208.30 558.754   2
   6   6   1 5774.41 544.334   4
   6   6   1 5459.24 555.951   6
   6  -6   1 5205.33 461.274   3
   6  -6   1 5416.61 543.783   4
   6   6   1 5698.65 619.260   2
  -7  -6  -1 8956.86 774.679   1
   7   6   1 9726.17 874.068   2
  -7   6  -1 9107.02 800.859   5
   7  -6   1 10786.7 808.586   5
   7  -6   1 8896.26 761.156   7
  -7   6  -1 8711.71 798.297   2
  -7   6  -1 9047.06 774.007   4
   7  -6   1 9861.10 806.587   2
   7  -6   1 8874.75 635.414   3
   7   6   1 9262.21 714.842   4
  -7   6  -1 9642.17 734.711   6
   7  -6   1 10480.3 771.278   4
   7   6   1 9924.33 782.158   6
   8   6   1 188.884 140.823   6
   8  -6   1-7.88603 80.7080   2
   8  -6   1 23.5515 51.9889   3
   8  -6   1 56.7196 105.739   5
   8   6   1 112.892 161.823   2
  -8  -6  -1 64.1172 100.869   1
   8   6   1-110.777 107.179   4
   8  -6   1 65.2487 114.386   4
  -8   6  -1 135.458 136.855   2
  -8   6  -1-49.6588 102.307   6
   8  -6   1 158.437 128.665   7
  -8   6  -1 126.298 109.067   4
   9  -6   1 355.324 136.502   7
  -9   6  -1 531.570 172.740   6
   9   6   1 686.842 203.353   6
   9   6   1 527.914 270.101   2
   9  -6   1 955.100 282.677   2
   9  -6   1 547.889 216.763   5
   9  -6   1 871.844 232.271   4
   9   6   1 558.183 198.293   4
  -9   6  -1 376.272 235.117   9
  10   6   1 167.448 135.097   6
 -10   6  -1-103.624 204.606   9
  10  -6   1 209.185 162.443   4
  10  -6   1 26.5753 87.9511   7
  10  -6   1 294.413 184.469   5
  10   6   1 107.438 133.052   2
 -10  -6  -1 186.664 109.459   7
 -10   6  -1 113.155 129.438   6
  10  -6   1 76.4100 154.667   2
  11  -6   1 3993.76 534.243   7
 -11   6  -1 4435.67 503.251   6
  11   6   1 4292.92 512.039   6
  11   6   1 3764.01 657.457   2
 -11   6  -1 4715.04 780.232   9
  11  -6   1 4722.29 569.656   4
  11  -6   1 5919.37 740.167   2
  11  -6   1 3111.88 502.558   5
 -11  -6  -1 5273.47 594.832   7
 -12   6  -1 4119.22 743.103   9
 -12  -6  -1 2813.66 453.825   7
 -12   6  -1 2825.23 388.710   6
  12  -6   1 3171.27 472.488   4
  12  -6   1 2435.39 449.861   5
  12  -6   1 3368.99 593.220   2
  12   6   1 2571.48 571.026   2
  12   6   1 3028.02 419.028   6
 -13   6  -1 1015.26 241.582   6
 -13   6  -1 1691.36 517.600   9
  13  -6   1 1173.70 347.716   2
  13  -6   1 1148.02 288.589   4
  13   6   1 955.709 363.983   2
 -13  -6  -1 1329.88 324.418   7
  13   6   1 951.585 240.019   6
 -14  -6  -1 285.786 184.478   7
  14  -6   1-49.0725 127.770   4
 -14   6  -1-308.514 246.883   9
  14   6   1 1.37457 187.765   2
  14  -6   1 315.065 219.875   2
  15   6   1 190.332 189.008   2
  15  -6   1 285.751 220.537   2
 -15   6  -1 396.489 334.901   9
  15  -6   1 54.4070 98.0303   4
 -15  -6  -1 7.05523 132.299   7
 -16   6  -1 182.124 263.984   9
  16   6   1 336.624 355.615   2
  16  -6   1 99.3662 178.795   2
  16  -6   1 188.406 144.978   4
  17  -6   1 170.029 204.619   2
 -17   6  -1 324.126 326.464   9
  17   6   1 246.596 258.326   2
  18  -7  -1 1734.26 532.782   2
  17  -7  -1 2476.59 522.551   4
  17  -7  -1 3403.33 696.048   2
 -17   7   1 3359.83 821.359   9
 -16   7   1 1298.94 501.925   9
 -16  -7   1 1259.94 433.392   7
  16   7  -1 415.468 314.826   2
  16  -7  -1 1919.61 525.864   2
  16  -7  -1 1382.47 377.838   4
  15   7  -1 651.533 362.167   2
 -15   7   1 658.198 354.950   9
  15  -7  -1 130.591 185.748   2
  15  -7  -1 28.1648 124.742   4
 -15  -7   1 34.1202 165.202   7
  15  -7  -1-64.0136 113.745   5
 -14  -7   1 85.1214 140.783   7
  14  -7  -1-45.4592 146.692   5
  14   7  -1 252.927 281.348   2
  14  -7  -1 332.070 204.531   4
 -14   7   1 300.859 245.858   9
  14  -7  -1 161.569 131.008   2
  13   7  -1 1527.26 328.780   6
 -13   7   1 1574.18 342.546   6
  13   7  -1 1366.25 466.315   2
  13  -7  -1 1765.87 439.265   5
 -13   7   1 1322.94 427.870   9
  13  -7  -1 2048.75 485.757   2
 -13  -7   1 1772.60 415.333   7
  13  -7  -1 2721.44 494.688   4
 -12   7   1 1202.76 303.934   6
 -12  -7   1 1381.08 362.852   7
  12  -7  -1 900.364 303.441   5
  12   7  -1 1941.18 524.507   2
 -12   7   1 1331.08 416.646   9
  12   7  -1 805.834 261.785   6
  12  -7  -1 1204.91 328.606   4
  12  -7  -1 1367.86 365.802   2
  11  -7  -1 1682.01 394.726   4
  11   7  -1 1500.02 439.226   2
  11  -7  -1 1321.59 355.809   5
 -11   7   1 1828.06 488.732   9
  11   7  -1 1509.40 332.688   6
  11  -7  -1 2829.94 495.839   2
 -11   7   1 1716.12 346.266   6
 -11  -7   1 1556.64 371.695   7
  10   7  -1 1574.41 419.139   2
 -10  -7   1 2769.28 469.364   7
  10  -7  -1 3090.71 494.329   2
  10  -7  -1 2414.81 442.363   4
 -10   7   1 2358.86 526.521   9
  10   7  -1 2311.64 414.309   6
  10  -7  -1 1913.55 404.038   5
 -10   7   1 2455.03 420.142   6
   9  -7  -1 4491.84 558.680   2
   9  -7  -1 5034.38 617.617   4
   9   7  -1 6159.60 653.039   6
   9  -7  -1 5337.73 635.902   5
  -9   7   1 4598.50 696.055   9
  -9  -7   1 4310.60 581.726   7
   9  -7  -1 3891.92 366.365   3
  -9   7   1 5671.91 634.044   6
   9   7  -1 4794.45 713.591   2
  -9   7   1 4362.75 585.783   2
  -8   7   1 1758.04 351.801   2
   8   7  -1 2002.55 374.230   6
  -8   7   1 1328.80 298.691   6
   8  -7  -1 1150.37 194.476   3
   8  -7  -1 1360.68 314.544   2
   8  -7  -1 1908.22 375.477   4
   8  -7  -1 1777.62 368.267   5
   8   7  -1 1714.01 412.499   2
   7   7  -1 1080.08 272.749   6
  -7   7   1 1369.77 290.049   2
  -7  -7   1 820.931 244.352   1
   7  -7  -1 1155.77 285.090   4
   7  -7  -1 1563.35 292.738   2
   7   7  -1 1401.38 353.642   2
   7  -7  -1 1476.37 323.150   5
   7  -7  -1 1301.55 208.678   3
  -7   7   1 1377.58 299.956   6
   6   7  -1 1596.61 372.327   2
   6  -7  -1 1513.77 337.041   5
  -6   7   1 1378.03 271.728   2
   6   7  -1 2136.14 386.005   6
   6  -7  -1 1447.43 225.535   3
  -6  -7   1 956.341 248.073   1
   6  -7  -1 1349.15 314.817   4
   6  -7  -1 1178.96 304.618   7
  -6   7   1 1119.17 269.334   6
   5   7  -1 16.3502 134.418   1
   5  -7  -1 274.370 164.226   7
  -5  -7   1 340.890 196.795   5
   5  -7  -1 208.344 87.4113   3
  -5   7   1 181.367 150.169   6
  -5   7   1 77.3353 103.583   5
   5  -7  -1 228.046 139.947   5
  -5   7   1 195.239 118.300   2
  -5  -7   1 295.999 120.975   1
   5  -7  -1 401.872 197.025   4
  -5   7   1 109.291 85.3335   1
  -5  -7   1 259.734 163.859   4
   5   7  -1 98.8139 86.7975   6
  -4   7   1 115.962 116.490   5
  -4   7   1 150.572 121.436   6
   4  -7  -1 109.167 111.206   5
   4  -7  -1 101.729 134.599   4
  -4  -7   1-63.4868 136.508   5
  -4   7   1 27.7760 55.1521   2
  -4   7   1 97.8134 80.1450   1
   4   7  -1 56.7967 97.1723   4
  -4  -7   1 136.911 107.507   1
  -4  -7   1 47.1855 100.018   4
  -3  -7   1 34667.7 1627.73   4
  -3  -7   1 35577.2 1453.80   1
  -3   7   1 35981.0 1359.05   2
  -3   7   1 34419.5 1705.81   5
   3   7  -1 36478.9 1616.10   4
  -3   7   1 35796.3 1281.97   1
   3  -7  -1 36852.3 1644.31   4
  -3   7   1 38489.5 1739.17   4
  -3  -7   1 32247.9 1557.73   5
   3  -7  -1 33895.4 1625.35   5
  -3   7   1 37428.5 1709.23   6
  -2   7   1 180.104 143.175   6
   2  -7  -1 314.312 180.674   5
  -2  -7   1 218.072 88.4924   1
  -2  -7   1 138.880 123.299   5
   2   7  -1 324.093 139.799   4
   2   7  -1 148.401 103.756   1
  -2   7   1 220.728 134.336   4
  -2   7   1 233.519 105.416   2
  -2   7   1 485.295 196.612   5
  -2   7   1 194.882 74.9816   1
  -2  -7   1 376.888 160.940   4
  -1   7   1 11240.6 592.156   1
   1   7  -1 10714.3 718.427   1
   1  -7  -1 11374.8 860.008   5
  -1   7   1 11877.3 869.090   4
  -1  -7   1 11159.9 790.396   5
   1   7  -1 11169.8 812.644   4
  -1   7   1 10979.3 642.242   2
  -1   7   1 9923.37 827.426   5
  -1   7   1 11392.0 862.797   6
   1  -7  -1 11362.1 819.900   4
  -1  -7   1 11225.4 674.414   1
   0   7  -1 14818.5 843.113   1
   0   7   1 16254.2 1055.12   6
   0  -7  -1 15352.8 1017.74   5
   0  -7   1 15504.5 802.096   1
   0  -7  -1 15490.3 969.308   4
   0   7   1 15767.9 1007.44   4
   0  -7   1 14698.0 925.246   5
   0   7   1 16353.2 755.628   1
   0  -7  -1 14723.8 659.123   1
   0   7  -1 15312.5 975.330   4
   1   7   1 35.9914 116.071   6
  -1   7  -1 29.5386 75.2992   4
   1  -7   1-46.3026 105.741   5
   1   7   1 54.0441 84.5926   4
  -1   7  -1 254.146 120.211   1
  -1  -7  -1 93.6286 65.0144   1
   1   7   1 99.5239 77.5982   1
  -1   7  -1 9.84251 57.1447   2
  -1  -7  -1 172.587 174.833   5
  -1   7  -1 78.2839 109.019   5
  -1  -7  -1-10.7388 75.0442   4
   2   7   1 21969.5 1196.10   4
   2  -7   1 21114.0 1112.58   5
  -2  -7  -1 20091.2 1132.23   4
   2   7   1 20380.5 994.422   1
  -2  -7  -1 19991.1 876.477   1
   2  -7   1 21118.2 1170.63   4
  -2  -7  -1 20197.2 1223.46   5
   2   7   1 21087.3 1222.44   6
  -2   7  -1 21342.3 1032.62   1
  -2   7  -1 21468.6 1186.41   5
  -2   7  -1 22735.5 1249.37   4
  -2   7  -1 20716.4 1093.37   2
   3   7   1 230.725 193.248   6
  -3  -7  -1 175.574 159.795   4
  -3   7  -1-12.0405 72.1062   2
   3   7   1 85.1487 65.7871   2
   3  -7   1-47.1844 93.3735   4
  -3   7  -1-44.0117 99.2906   4
  -3  -7  -1-20.4452 58.0733   1
   3  -7   1 40.2221 81.9954   5
   3   7   1 53.7033 80.2188   4
  -3  -7  -1-114.849 90.3183   5
  -4   7  -1 5119.12 564.499   4
   4  -7   1 4717.88 468.521   3
  -4  -7  -1 4328.55 508.760   4
   4  -7   1 5252.23 558.050   4
  -4  -7  -1 4083.91 562.551   5
  -4  -7  -1 4855.27 453.374   1
  -4   7  -1 4939.05 558.874   6
   4  -7   1 4608.08 499.567   5
  -4   7  -1 4271.13 491.165   2
  -4   7  -1 4439.21 538.583   5
   4   7   1 4686.53 522.099   4
   4   7   1 5241.37 582.485   6
   5  -7   1 1523.28 309.420   4
  -5  -7  -1 1320.37 298.607   4
  -5   7  -1 1586.19 284.222   1
   5   7   1 1724.23 321.364   4
  -5  -7  -1 1412.32 358.134   5
   5  -7   1 1813.83 328.108   5
  -5   7  -1 1860.49 368.200   6
   5  -7   1 1787.00 284.935   3
  -5   7  -1 1642.09 323.892   2
   5   7   1 1550.11 319.809   6
  -5   7  -1 1573.23 320.369   5
  -5  -7  -1 1539.41 278.148   1
  -6   7  -1 515.233 184.617   2
   6  -7   1 685.232 177.909   3
   6   7   1 607.575 216.110   6
  -6   7  -1 509.302 188.547   5
   6   7   1 843.719 254.786   2
   6   7   1 712.900 222.506   4
   6  -7   1 824.939 254.840   4
  -6  -7  -1 623.956 195.606   4
  -6   7  -1 794.699 235.911   1
  -6   7  -1 904.850 267.021   6
  -6  -7  -1 677.157 211.181   1
   6  -7   1 1104.85 269.616   5
   7   7   1-10.7848 100.957   6
  -7   7  -1 78.7397 128.489   1
   7  -7   1 5.83881 112.564   4
   7  -7   1 29.9924 124.607   7
  -7   7  -1 185.243 151.846   2
   7  -7   1 413.786 151.561   3
  -7   7  -1 310.875 169.557   6
   7   7   1 109.297 132.426   2
   7  -7   1-66.9323 117.753   5
  -7  -7  -1 220.418 127.386   1
  -8   7  -1 4692.75 540.413   1
  -8   7  -1 5041.74 577.432   6
   8   7   1 4189.47 543.078   6
   8  -7   1 3896.10 548.152   7
   8  -7   1 3686.48 432.995   3
  -8  -7  -1 4510.98 574.093   1
   8  -7   1 4345.52 534.987   4
   8  -7   1 4726.11 608.262   2
   8   7   1 3789.71 585.992   2
   8  -7   1 4192.62 541.760   5
   9  -7   1 17239.8 1200.20   7
   9   7   1 17527.6 1355.95   2
   9  -7   1 14045.0 1080.03   5
   9  -7   1 16135.0 1091.86   4
   9  -7   1 16391.5 1189.10   2
   9  -7   1 15560.0 945.748   3
  -9   7  -1 16075.2 1078.01   6
   9   7   1 17329.6 1153.07   6
  10  -7   1 5070.76 684.390   2
 -10   7  -1 3473.75 663.253   9
  10  -7   1 3648.31 541.676   7
  10   7   1 4461.40 566.745   6
  10  -7   1 3796.04 553.671   5
  10  -7   1 5053.63 600.567   4
 -10   7  -1 4645.86 565.125   6
  10   7   1 3672.39 651.685   2
  11  -7   1 8552.20 914.341   2
  11  -7   1 8160.63 785.017   4
 -11   7  -1 10189.4 1170.79   9
 -11  -7  -1 8493.21 806.453   7
  11   7   1 8949.09 1042.83   2
  11   7   1 9267.66 814.888   6
 -11   7  -1 8591.91 774.429   6
  11  -7   1 8079.23 843.021   5
 -12   7  -1 152.310 137.456   9
  12  -7   1 120.537 158.551   5
  12   7   1 93.0964 121.663   6
 -12   7  -1 151.064 122.918   6
  12   7   1 382.036 286.582   2
  12  -7   1 216.669 158.615   2
  12  -7   1 129.840 147.850   4
  13   7   1 514.248 214.853   6
  13  -7   1 1020.58 301.323   4
  13   7   1 585.004 294.904   2
 -13  -7  -1 600.737 250.384   7
  13  -7   1 439.862 231.425   2
 -13   7  -1 379.618 273.438   9
 -13   7  -1 854.194 229.811   6
 -14   7  -1 229.195 226.845   9
  14  -7   1 523.997 361.520   2
 -14  -7  -1-97.4605 124.043   7
  14   7   1 35.8333 197.812   2
  14  -7   1 77.8095 115.949   4
  15   7   1 629.729 366.726   2
 -15  -7  -1 352.984 214.039   7
  15  -7   1-113.115 154.674   2
  15  -7   1 96.2233 165.276   4
 -15   7  -1 211.521 254.374   9
  16  -7   1 376.584 295.261   2
 -16   7  -1-18.6053 232.427   9
  16   7   1 16.6421 200.106   2
  17  -7   1-87.5139 210.607   2
  17  -8  -1 7925.53 1073.88   2
  17  -8  -1 7126.38 889.579   4
 -16  -8   1-454.949 256.203   7
  16   8  -1 40.8503 182.416   2
  16  -8  -1-222.054 216.363   2
 -16   8   1-197.454 254.251   9
  16  -8  -1 31.1803 117.056   4
  15  -8  -1 2666.59 578.145   2
  15  -8  -1 3513.92 657.758   5
 -15   8   1 2200.90 643.255   9
  15  -8  -1 2586.31 524.323   4
 -15  -8   1 2816.51 584.121   7
  15   8  -1 2014.01 638.201   2
  14  -8  -1 170.282 237.626   5
  14  -8  -1 504.637 267.073   2
 -14  -8   1 137.121 159.240   7
 -14   8   1 676.569 343.484   9
  14  -8  -1 497.603 272.381   4
  14   8  -1 559.106 413.371   2
  13  -8  -1 933.270 314.466   2
 -13   8   1 765.274 247.027   6
 -13  -8   1 450.554 262.117   7
  13   8  -1 742.375 366.679   2
 -13   8   1 485.848 331.568   9
  13  -8  -1 661.133 261.543   5
  13  -8  -1 592.652 277.164   4
  13   8  -1 939.388 321.661   6
  12  -8  -1 844.509 294.140   4
 -12   8   1 724.542 350.514   9
  12  -8  -1 348.917 226.394   5
  12  -8  -1 431.447 248.399   2
  12   8  -1 633.817 249.379   6
 -12   8   1 731.722 269.669   6
 -12  -8   1 623.894 276.797   7
  12   8  -1 698.585 333.580   2
  11  -8  -1-80.9299 103.026   2
 -11  -8   1-133.004 150.532   7
 -11   8   1 0.77773 125.386   6
  11   8  -1 339.558 303.743   2
 -11   8   1 353.766 264.358   9
  11  -8  -1 187.067 185.803   5
  11   8  -1 51.4038 103.249   6
  11  -8  -1-169.903 111.176   4
 -10  -8   1 10517.8 987.477   7
  10  -8  -1 11865.4 1047.26   5
 -10   8   1 12938.3 1248.64   9
  10  -8  -1 12297.4 1050.71   4
 -10   8   1 12088.7 1028.23   6
  10   8  -1 9620.08 1091.01   2
  10   8  -1 11279.0 987.606   6
  10  -8  -1 11874.1 993.981   2
   9  -8  -1 63.1782 53.2024   3
   9   8  -1 248.704 184.470   6
  -9   8   1 44.8142 145.330   6
   9  -8  -1 132.359 171.755   5
  -9   8   1 368.753 244.418   9
  -9   8   1 159.795 163.132   2
   9  -8  -1 131.284 153.781   4
   9   8  -1-111.391 158.299   2
   8  -8  -1 4382.22 419.300   3
   8   8  -1 6037.29 788.825   2
   8  -8  -1 6644.70 726.179   4
  -8   8   1 5177.78 661.344   6
  -8   8   1 4891.76 602.480   2
   8   8  -1 6182.43 701.602   6
  -8   8   1 5412.79 551.942   1
   8  -8  -1 4304.18 597.882   5
   7  -8  -1 27661.0 1534.93   4
  -7   8   1 26057.0 1261.10   1
  -7   8   1 24705.4 1373.91   2
  -7   8   1 26032.7 1548.88   6
   7  -8  -1 24204.0 1115.82   3
   7   8  -1 28460.9 1703.29   2
   7   8  -1 29923.9 1602.08   6
   7  -8  -1 25496.1 1490.51   5
  -6  -8   1-7.74997 88.6489   1
   6   8  -1 38.7760 100.314   6
   6  -8  -1 280.362 186.868   5
   6  -8  -1 110.257 171.218   4
   6   8  -1-30.8240 134.752   2
  -6  -8   1 261.454 203.420   5
  -6   8   1 99.0747 170.558   6
   6  -8  -1-19.1024 78.9471   3
  -6  -8   1 126.096 143.880   4
  -6   8   1 111.596 103.975   2
   5   8  -1 2823.41 463.441   6
  -5   8   1 2095.77 393.146   6
  -5  -8   1 1495.67 363.500   5
  -5  -8   1 2504.18 438.722   4
   5   8  -1 2147.27 401.402   1
  -5   8   1 1613.02 295.674   2
  -5  -8   1 2043.78 346.479   1
   5  -8  -1 2255.47 395.991   4
   5  -8  -1 2939.01 459.144   5
  -4  -8   1 3842.41 536.769   4
  -4  -8   1 2941.85 471.556   5
  -4   8   1 3581.36 405.728   2
  -4   8   1 3829.83 380.494   1
  -4   8   1 3439.06 507.169   6
   4   8  -1 4004.55 559.826   6
   4  -8  -1 3257.62 481.483   5
  -4  -8   1 3613.31 440.636   1
   4  -8  -1 4204.91 538.776   4
   4   8  -1 3775.82 511.212   1
   3   8  -1 3964.25 542.825   6
  -3   8   1 3749.97 534.244   6
   3  -8  -1 3714.66 504.390   4
  -3  -8   1 3950.67 533.294   4
   3  -8  -1 3670.80 514.570   5
  -3   8   1 3878.97 363.012   1
  -3   8   1 3615.78 384.537   2
  -3   8   1 3835.45 545.285   5
  -3  -8   1 3000.11 458.764   5
  -3  -8   1 4619.21 471.655   1
   2  -8  -1 76.4127 98.0873   4
  -2   8   1 206.908 102.276   2
  -2   8   1 341.978 113.764   1
  -2  -8   1 461.654 182.635   5
   2  -8  -1 398.980 188.264   5
  -2   8   1 347.969 178.875   6
  -2   8   1 180.779 158.975   5
  -2  -8   1 607.891 223.595   4
   2   8  -1 329.397 227.289   6
  -2  -8   1 464.621 148.788   1
   1  -8  -1 2253.24 396.132   5
  -1  -8   1 2014.96 383.254   4
  -1   8   1 2139.41 398.167   5
  -1   8   1 2126.41 395.630   6
   1  -8  -1 2191.75 378.186   4
  -1  -8   1 2571.06 398.735   5
  -1  -8   1 1694.21 262.343   1
  -1   8   1 2434.49 303.995   2
   1   8  -1 2621.74 428.257   6
  -1   8   1 1693.44 240.397   1
   0  -8   1 1270.48 295.155   4
   0  -8  -1 1754.89 368.605   5
   0  -8  -1 2160.53 381.218   4
   0   8   1 2559.58 435.606   6
   0   8  -1 2112.54 393.528   6
   0  -8   1 1323.88 294.149   5
   0  -8   1 1567.28 251.040   1
   0   8   1 1473.46 234.736   1
  -1   8  -1 2727.50 420.553   5
   1   8   1 3081.28 346.827   1
   1  -8   1 3204.39 453.927   5
  -1   8  -1 2655.30 378.658   2
  -1  -8  -1 3202.47 303.025   1
  -1  -8  -1 3276.23 487.293   5
  -1  -8  -1 3187.85 462.904   4
   1  -8   1 3275.66 462.299   4
  -1   8  -1 3206.43 506.440   6
   1   8   1 3208.51 486.129   6
  -2  -8  -1 11504.7 644.844   1
   2  -8   1 11560.9 861.360   5
  -2   8  -1 12412.9 965.022   6
  -2   8  -1 10378.4 855.569   5
   2   8   1 10603.6 927.021   6
  -2   8  -1 11568.8 820.060   2
   2  -8   1 12541.1 921.808   4
  -2  -8  -1 11651.1 956.291   5
   2   8   1 10821.8 740.561   1
  -2  -8  -1 11038.6 884.725   4
  -3  -8  -1 1949.87 401.651   5
  -3   8  -1 1617.77 338.392   5
   3   8   1 1836.89 379.754   6
  -3   8  -1 2100.91 348.507   2
   3  -8   1 2267.34 366.618   5
   3  -8   1 2527.68 410.294   4
  -3   8  -1 2016.50 405.891   6
  -3  -8  -1 2194.69 287.799   1
  -3  -8  -1 1914.70 363.958   4
  -4  -8  -1 1303.37 357.420   5
   4  -8   1 988.958 272.629   4
  -4   8  -1 1064.31 252.914   1
  -4   8  -1 392.298 194.674   5
   4  -8   1 1435.96 301.150   5
   4   8   1 974.537 300.974   6
  -4  -8  -1 815.492 256.250   4
   4  -8   1 502.972 170.052   3
  -4   8  -1 1079.84 294.395   6
  -4  -8  -1 958.286 196.822   1
  -5   8  -1 906.514 275.649   5
  -5  -8  -1 444.256 163.879   1
  -5   8  -1 850.815 213.047   1
   5  -8   1 623.914 222.402   5
   5   8   1 21.0504 153.909   6
  -5  -8  -1 802.482 301.317   5
  -5  -8  -1 766.321 234.815   4
   5  -8   1 305.057 153.917   4
   5   8   1 439.918 192.255   2
  -5   8  -1 335.530 172.712   2
  -5   8  -1 1165.08 324.163   6
   5  -8   1 849.607 236.254   3
  -6  -8  -1 1589.22 405.045   5
   6  -8   1 1324.57 257.953   3
   6   8   1 1870.07 395.621   6
  -6  -8  -1 1863.25 336.760   1
  -6   8  -1 1760.56 373.933   6
   6  -8   1 1424.53 316.013   5
   6   8   1 2707.46 471.993   2
   6  -8   1 2309.58 410.716   4
  -6   8  -1 1630.82 348.890   2
  -6   8  -1 1536.54 304.237   1
  -6  -8  -1 1986.08 396.738   4
  -7   8  -1 187.317 127.797   1
   7   8   1 219.839 151.589   2
   7  -8   1 60.7093 120.931   4
  -7   8  -1 406.795 209.015   6
   7   8   1 54.6848 106.049   6
   7  -8   1 175.928 126.628   3
   7  -8   1 127.484 106.481   5
  -7  -8  -1 158.451 146.304   1
  -7  -8  -1 5.77915 134.661   4
   8  -8   1 4243.60 560.707   4
   8   8   1 4021.08 632.001   2
  -8   8  -1 4159.34 532.786   1
   8  -8   1 3655.06 448.014   3
   8   8   1 4815.00 629.323   6
  -8   8  -1 4914.38 620.223   6
   8  -8   1 4296.40 587.810   5
   9  -8   1 6889.16 722.617   4
  -9   8  -1 6658.20 736.779   6
   9  -8   1 6090.21 589.633   3
   9  -8   1 6923.61 763.480   5
  -9   8  -1 5937.26 657.237   1
   9   8   1 5918.02 791.719   2
   9   8   1 7485.05 800.429   6
 -10   8  -1 4875.73 823.634   9
  10   8   1 4353.15 724.285   2
  10   8   1 5357.77 674.855   6
  10  -8   1 4398.90 588.620   4
 -10   8  -1 3707.20 545.524   6
 -10   8  -1 4950.71 621.659   1
  10  -8   1 3034.31 517.378   5
  10  -8   1 4988.24 681.108   2
 -11   8  -1 1526.80 358.159   6
 -11   8  -1 1496.99 460.597   9
 -11   8  -1 843.276 269.263   1
  11  -8   1 1102.63 316.999   5
  11   8   1 1807.15 472.655   2
  11  -8   1 1352.47 331.463   4
 -11  -8  -1 1278.30 329.883   7
  11  -8   1 1460.58 387.086   2
  11   8   1 1316.78 349.697   6
  12   8   1 2804.14 500.422   6
 -12   8  -1 1825.94 395.534   6
  12  -8   1 2597.96 517.666   5
 -12  -8  -1 2226.06 446.825   7
 -12   8  -1 2687.45 651.579   9
  12  -8   1 2793.71 566.053   2
  12   8   1 2295.25 569.283   2
  12  -8   1 2922.18 497.648   4
 -13  -8  -1 796.047 279.317   7
 -13   8  -1 1138.23 298.608   6
  13  -8   1 701.612 289.741   2
  13   8   1 829.349 426.114   2
 -13   8  -1 717.459 385.751   9
  13  -8   1 637.738 239.206   4
  13  -8   1 1081.22 341.467   5
  14  -8   1 2684.94 602.037   2
  14   8   1 2825.71 688.272   2
 -14  -8  -1 3803.20 613.216   7
  14  -8   1 3586.30 567.253   4
 -14   8  -1 2808.95 717.224   9
  15  -8   1 950.504 308.209   4
  15   8   1 651.781 369.707   2
  15  -8   1 1217.00 422.715   2
 -15   8  -1 729.637 404.719   9
  16   8   1 2038.81 612.805   2
  16  -8   1 2400.80 614.203   2
  16  -9  -1 189.536 201.512   4
 -16   9   1 433.036 308.639   9
 -15   9   1 534.596 346.904   9
  15  -9  -1 351.811 222.329   2
 -15  -9   1-46.8291 154.619   7
  15  -9  -1-448.440 260.191   5
  15   9  -1 325.212 307.167   2
  15  -9  -1 106.775 293.711   4
 -14  -9   1-57.9872 136.362   7
  14  -9  -1 530.182 279.499   2
  14  -9  -1 467.114 250.197   4
 -14   9   1 270.519 252.964   9
  14   9  -1 272.987 243.405   2
  13   9  -1 937.539 319.957   6
 -13   9   1 1224.95 362.188   6
  13   9  -1 846.328 386.070   2
  13  -9  -1 1500.73 400.771   4
 -13   9   1 1547.95 519.381   9
 -13  -9   1 1343.69 412.708   7
  13  -9  -1 925.290 345.298   2
  13  -9  -1 1069.74 367.088   5
  12  -9  -1 3349.74 572.829   4
 -12   9   1 2243.40 432.186   1
 -12  -9   1 2763.69 552.358   7
  12   9  -1 2620.58 499.388   6
  12   9  -1 2368.98 615.497   2
  12  -9  -1 3213.76 589.224   5
 -12   9   1 3062.36 539.178   6
 -12   9   1 2696.50 641.918   9
  11  -9  -1 473.195 245.704   4
 -11   9   1 839.706 393.240   9
  11   9  -1-37.9170 160.145   2
 -11   9   1 718.087 260.282   1
  11   9  -1 875.719 292.536   6
 -11   9   1 615.233 269.030   6
 -11  -9   1 496.342 270.484   7
 -10   9   1 910.382 321.485   6
 -10   9   1 1752.90 496.260   9
 -10   9   1 1150.12 305.939   1
  10   9  -1 459.043 252.164   6
 -10  -9   1 1003.10 323.012   7
  10   9  -1 1321.36 412.736   2
  10  -9  -1 1108.16 340.220   5
  10  -9  -1 848.488 296.338   4
  -9   9   1 459.861 200.921   1
   9  -9  -1 462.641 229.760   4
   9  -9  -1 180.227 147.664   5
  -9   9   1 802.015 277.683   6
   9   9  -1 388.858 233.487   6
   9   9  -1 583.695 282.921   2
  -8   9   1-11.7651 86.3172   1
   8  -9  -1 170.287 127.208   3
  -8   9   1 157.788 139.532   6
  -8  -9   1 274.034 228.055   5
   8   9  -1 308.997 213.497   2
   8  -9  -1 67.6462 148.164   4
   8   9  -1 413.761 223.073   6
   8  -9  -1 139.374 161.629   5
  -7   9   1 33947.1 1889.04   6
  -7   9   1 35049.8 1516.64   1
   7   9  -1 33126.4 1961.47   2
  -7  -9   1 36355.5 2031.84   5
  -7   9   1 31751.1 1635.04   2
   7  -9  -1 32573.6 1795.32   4
   7  -9  -1 31208.8 1391.97   3
   7   9  -1 36835.2 1950.59   6
   7  -9  -1 31309.1 1765.25   5
   6  -9  -1 17586.5 1242.68   4
   6  -9  -1 18429.7 1263.22   5
  -6   9   1 17344.4 1083.78   2
   6   9  -1 18231.1 1312.24   6
  -6   9   1 17252.9 1319.52   6
  -6  -9   1 15502.9 1235.93   4
  -6  -9   1 19632.6 1389.31   5
   6  -9  -1 17084.6 971.237   3
   6   9  -1 17950.4 1331.50   2
   5  -9  -1 4875.65 629.104   5
   5   9  -1 5683.98 677.626   1
  -5  -9   1 5498.98 684.402   4
  -5   9   1 5416.02 701.833   6
  -5   9   1 5680.64 563.850   2
  -5  -9   1 5590.50 592.365   1
   5   9  -1 6447.61 750.577   6
   5  -9  -1 4495.29 607.719   4
  -5  -9   1 5888.53 720.985   5
   4  -9  -1 1626.83 363.165   5
  -4  -9   1 1394.96 368.926   4
  -4  -9   1 1623.51 302.874   1
  -4   9   1 961.329 273.602   6
   4   9  -1 904.547 315.865   6
  -4   9   1 1614.25 273.270   2
   4   9  -1 757.029 278.636   1
   4  -9  -1 1755.71 381.368   4
  -4  -9   1 1486.24 359.086   5
  -4   9   1 1337.89 236.052   1
   3  -9  -1 98.5716 119.735   4
  -3   9   1 98.2420 96.5050   1
   3   9  -1 157.143 163.584   1
  -3  -9   1 60.4772 90.0612   4
  -3   9   1 218.392 123.201   2
   3   9  -1-112.596 179.137   6
  -3  -9   1 199.103 167.888   5
  -3   9   1 153.333 197.923   6
  -3  -9   1 141.763 113.297   1
   3  -9  -1-33.5103 104.578   5
  -2  -9   1 64.1861 116.749   5
  -2   9   1 121.555 85.5189   1
   2  -9  -1 14.7882 121.617   4
   2   9  -1-15.7243 103.509   1
  -2   9   1 187.456 166.386   6
  -2  -9   1 93.4445 104.044   1
  -2  -9   1 0.73553 107.146   4
  -2   9   1 95.9521 109.818   2
   2   9  -1 126.834 145.910   6
   2  -9  -1 17.1392 125.562   5
  -1  -9   1 1747.53 362.504   4
  -1  -9   1 1759.24 283.247   1
  -1   9   1 1808.47 270.551   1
  -1  -9   1 1521.47 327.368   5
   1   9  -1 2316.05 456.637   6
   1  -9  -1 1908.22 402.305   5
  -1   9   1 1783.20 393.356   6
   1  -9  -1 1576.15 346.699   4
  -1   9   1 1634.11 265.947   2
   0   9   1 1517.52 256.171   1
   0  -9   1 676.021 224.879   5
   0  -9  -1 1399.37 326.246   4
   0  -9  -1 1754.33 403.309   5
   0   9   1 1816.32 409.443   6
   0  -9   1 979.568 296.141   4
   0   9  -1 1330.81 352.852   6
   0  -9   1 1351.79 248.308   1
   1   9   1 3888.78 420.471   1
  -1  -9  -1 3422.39 531.751   5
  -1  -9  -1 3599.09 534.524   4
  -1  -9  -1 3451.20 335.017   1
  -1   9  -1 4154.21 596.587   6
   1  -9   1 3708.66 528.220   4
   1  -9   1 3619.56 498.771   5
   1   9   1 3405.96 556.104   6
  -1   9  -1 3976.22 492.208   2
  -2   9  -1 166.792 124.874   2
   2   9   1 325.632 157.230   1
  -2  -9  -1 246.460 99.0320   1
  -2   9  -1 213.784 195.665   6
   2  -9   1 315.370 193.658   4
  -2  -9  -1 91.1522 100.531   4
   2   9   1 465.696 248.275   6
  -2  -9  -1-3.95894 114.773   5
  -2   9  -1 63.3762 106.851   5
  -2   9  -1 279.899 125.401   1
   2  -9   1 48.7424 112.170   5
  -3  -9  -1 1399.95 240.464   1
   3  -9   1 1525.02 328.955   5
  -3   9  -1 1375.25 289.025   1
  -3  -9  -1 1753.95 377.912   4
   3   9   1 1345.41 363.723   6
  -3  -9  -1 1263.91 348.233   5
  -3   9  -1 1188.70 326.321   6
   3  -9   1 1105.41 289.680   4
  -3   9  -1 1589.22 317.103   2
   4   9   1 67344.1 2615.94   2
   4   9   1 65706.9 2810.50   6
  -4   9  -1 68959.5 2426.22   1
  -4  -9  -1 68224.0 2265.22   1
  -4   9  -1 64898.4 2522.47   2
   4  -9   1 66868.4 2673.36   4
   4  -9   1 65490.6 2551.70   5
  -4  -9  -1 65642.7 2869.23   5
  -4   9  -1 69229.4 2815.48   6
  -4  -9  -1 61996.1 2638.92   4
  -5   9  -1 21082.3 1289.48   2
   5  -9   1 20990.2 1273.99   5
  -5  -9  -1 22913.4 1563.05   5
  -5   9  -1 22333.5 1438.59   6
   5   9   1 20702.2 1434.57   6
  -5  -9  -1 20673.1 1363.63   4
   5   9   1 20500.6 1325.82   2
   5  -9   1 18584.8 1267.41   4
   5  -9   1 18746.3 1132.02   3
  -5   9  -1 20560.1 1183.15   1
  -5  -9  -1 20488.2 1118.48   1
  -6  -9  -1 22138.8 1234.19   1
   6  -9   1 19943.7 1176.92   3
   6   9   1 26410.9 1603.84   6
  -6  -9  -1 23302.6 1643.03   5
  -6   9  -1 23259.3 1497.20   6
   6  -9   1 22716.1 1371.92   5
   6   9   1 23719.2 1486.87   2
  -6   9  -1 24502.6 1326.36   1
   6  -9   1 22999.6 1426.04   4
  -6  -9  -1 23893.9 1493.91   4
   7  -9   1 4301.20 506.918   3
   7   9   1 5099.40 696.875   6
   7   9   1 3940.22 623.678   2
   7  -9   1 5562.99 668.064   4
  -7  -9  -1 4480.68 558.901   1
  -7   9  -1 4625.23 560.126   1
  -7  -9  -1 4062.10 678.943   5
   7  -9   1 4816.73 613.117   5
  -7   9  -1 4940.73 675.463   6
  -7  -9  -1 4911.42 680.008   4
   8   9   1 351.180 205.104   2
  -8  -9  -1 412.888 277.381   5
   8  -9   1 513.527 215.108   5
  -8   9  -1 373.162 180.024   1
   8  -9   1 60.8446 131.567   4
  -8   9  -1 319.557 244.605   6
   8   9   1 430.779 237.804   6
  -9   9  -1 786.044 244.326   1
   9   9   1 663.400 268.942   2
   9  -9   1 574.397 272.109   4
  -9   9  -1 1043.85 310.175   6
   9   9   1 1506.41 388.435   6
   9  -9   1 1274.98 346.341   5
  10  -9   1 173.291 163.378   5
  10   9   1 336.915 209.597   6
 -10   9  -1 95.3715 157.039   6
  10  -9   1 95.1150 101.238   4
 -10   9  -1 53.9420 141.349   1
  10   9   1-57.2759 212.695   2
  11   9   1 668.278 309.596   2
 -11  -9  -1 523.357 233.534   7
 -11   9  -1 359.435 298.961   9
  11   9   1 615.753 272.427   6
  11  -9   1 132.500 162.744   4
  11  -9   1 170.326 173.634   5
 -11   9  -1 513.341 219.919   6
 -11   9  -1 319.032 194.188   1
 -12   9  -1 72.9516 199.184   9
  12  -9   1 650.099 266.659   4
  12   9   1 12.1393 135.725   2
  12   9   1 134.000 142.716   6
  12  -9   1 517.578 234.796   5
 -12   9  -1 585.679 263.126   1
 -12  -9  -1 187.460 147.600   7
 -12   9  -1 188.011 184.592   6
  13   9   1 1942.62 558.388   2
 -13   9  -1 2413.73 647.906   9
  13  -9   1 1667.78 419.405   4
  13  -9   1 1246.66 384.299   5
 -13   9  -1 2104.75 457.849   1
 -13  -9  -1 1455.84 386.569   7
 -14   9  -1 149.610 201.733   9
  14   9   1-45.3418 183.019   2
  14  -9   1-89.6963 96.1371   4
 -14   9  -1 208.699 209.187   1
  14  -9   1-88.3866 187.933   2
 -14  -9  -1-98.6094 133.111   7
  15  -9   1 176.434 168.755   4
  15   9   1 401.062 327.418   2
 -15   9  -1 254.246 164.065   1
  15  -9   1 637.842 339.143   2
 -16   9  -1 2405.63 558.188   1
  16  -9   1 1020.53 420.761   2
 -15 -10   1-167.487 229.132   7
  15 -10  -1 148.337 164.452   4
  14 -10  -1-120.858 147.292   5
 -14 -10   1 632.314 297.830   7
 -14  10   1 414.406 375.455   9
  14  10  -1 466.998 288.889   2
  14 -10  -1 176.030 214.833   4
 -13  10   1 750.780 291.625   6
 -13 -10   1 626.994 313.877   7
 -13  10   1 814.551 362.657   9
 -13  10   1 817.151 282.579   1
  13 -10  -1 552.383 305.508   5
  13 -10  -1 1325.19 398.513   4
  13  10  -1 569.094 308.364   2
 -12  10   1 168.862 226.719   9
 -12  10   1 336.944 215.552   1
 -12 -10   1 728.094 314.308   7
  12  10  -1 1261.28 402.305   6
  12 -10  -1 473.303 247.923   4
  12  10  -1 331.948 179.934   2
 -12  10   1 1201.09 368.575   6
  12 -10  -1 747.840 317.543   5
  11 -10  -1 181.078 201.550   5
  11 -10  -1 145.161 181.601   4
 -11  10   1 161.986 125.885   1
  11  10  -1 301.018 296.678   2
 -11  10   1 180.394 171.282   9
 -11 -10   1 223.621 233.001   7
  11  10  -1 105.927 191.623   6
 -11  10   1 119.174 134.066   6
  10  10  -1 2010.94 515.872   2
 -10 -10   1 1822.13 493.613   5
  10 -10  -1 1971.01 451.915   4
 -10  10   1 1700.96 347.463   1
 -10 -10   1 1406.72 417.852   7
 -10  10   1 2298.13 558.225   9
 -10  10   1 2018.22 459.025   6
  10  10  -1 2215.39 502.119   6
  10 -10  -1 1942.63 454.218   5
   9 -10  -1 6205.81 791.304   5
  -9  10   1 4764.20 570.617   1
   9  10  -1 4939.36 803.950   2
   9 -10  -1 4060.38 647.542   4
  -9 -10   1 5495.58 848.408   5
   9  10  -1 5947.13 793.375   6
   8  10  -1 256.811 191.760   2
  -8 -10   1 129.140 179.899   5
  -8  10   1-277.103 251.960   6
   8 -10  -1 592.372 254.804   5
  -8  10   1 125.112 103.467   1
   8 -10  -1-45.3816 124.460   4
   8  10  -1 361.757 207.330   6
   7 -10  -1 595.105 270.288   4
   7  10  -1 868.352 294.579   6
   7 -10  -1 736.952 284.712   5
  -7  10   1 552.499 182.342   1
   7  10  -1 873.635 306.921   2
  -7 -10   1 963.520 325.004   5
  -7  10   1 162.292 150.300   6
   6 -10  -1 975.577 331.159   4
   6  10  -1 952.245 339.069   6
  -6  10   1 640.944 251.075   6
   6 -10  -1 830.878 298.669   5
  -6  10   1 498.004 184.693   1
  -6 -10   1 764.627 313.346   5
   6  10  -1 677.152 283.988   2
  -6 -10   1 447.844 266.411   4
   5 -10  -1 4499.05 632.539   4
   5 -10  -1 4056.42 606.243   5
  -5  10   1 4787.90 701.467   6
   5  10  -1 4093.06 656.358   6
  -5 -10   1 4642.22 661.743   5
  -5 -10   1 4006.07 628.231   4
  -5  10   1 4265.74 510.299   2
   5  10  -1 3582.05 564.795   1
  -4  10   1 261.386 122.078   2
  -4  10   1 546.732 269.632   6
  -4 -10   1 643.348 204.091   1
   4  10  -1 260.845 198.235   6
   4 -10  -1 233.207 218.163   4
   4  10  -1 549.069 251.540   1
  -4 -10   1 781.360 308.327   5
   4 -10  -1 718.232 265.703   5
  -4 -10   1 663.115 295.659   4
  -3  10   1 121.794 136.798   6
  -3 -10   1 131.640 152.951   5
  -3 -10   1 106.037 84.2353   1
  -3  10   1 112.416 114.305   2
   3 -10  -1 321.432 212.159   5
  -3  10   1-3.91555 65.2800   1
   3  10  -1 169.107 167.815   1
   3 -10  -1 95.3254 157.626   4
   3  10  -1 287.310 191.531   6
  -3 -10   1 89.3284 139.737   4
   2 -10  -1 1655.30 396.918   5
  -2 -10   1 1866.57 304.787   1
  -2  10   1 1677.68 292.271   2
  -2  10   1 2024.28 285.422   1
  -2  10   1 2790.71 569.448   6
   2  10  -1 1469.46 332.341   1
  -2 -10   1 1843.62 424.174   4
   2 -10  -1 1333.86 346.622   4
  -2 -10   1 1538.63 352.026   5
   2  10  -1 2044.08 455.104   6
  -1  10   1 82.6065 58.3109   2
  -1  10   1 212.296 115.770   1
   1  10  -1 70.3071 105.870   1
  -1 -10   1 158.173 155.978   4
   1 -10  -1 429.561 224.798   4
  -1 -10   1 326.436 181.718   5
   1  10  -1 442.867 270.843   6
  -1  10   1 25.9525 136.222   6
  -1 -10   1 337.174 137.248   1
   1 -10  -1 382.856 243.527   5
   0  10  -1 415.613 159.692   2
   0  10   1 1128.41 359.186   6
   0  10   1 800.143 210.277   1
   0 -10   1 327.197 181.708   4
   0  10  -1 686.149 217.119   1
   0 -10   1 669.605 258.038   5
   0  10   1 600.099 182.770   2
   0 -10  -1 341.403 198.999   4
   0 -10  -1 341.138 209.791   5
   0  10  -1 1167.08 334.913   6
  -1 -10  -1 1657.60 370.073   4
   1 -10   1 1429.70 338.436   5
   1  10   1 1542.81 416.146   6
  -1  10  -1 2319.35 386.087   2
  -1  10  -1 1153.68 355.979   6
  -1 -10  -1 1577.47 393.718   5
  -1  10  -1 1768.70 317.820   1
   1  10   1 1784.26 306.301   1
   1 -10   1 1827.13 409.293   4
   2 -10   1-52.7625 116.420   4
  -2 -10  -1-108.967 163.050   4
  -2 -10  -1 197.744 97.4797   5
   2  10   1 123.303 100.435   1
  -2 -10  -1 310.088 121.822   1
   2 -10   1 47.3422 103.488   5
  -2  10  -1 200.722 102.127   2
  -2  10  -1 159.493 227.389   6
  -2  10  -1 174.708 124.420   1
   2  10   1-94.2687 171.389   6
  -3  10  -1 1624.97 340.851   2
  -3  10  -1 1609.16 416.345   6
   3  10   1 1557.60 405.296   6
  -3 -10  -1 1449.49 374.013   4
   3  10   1 1962.43 374.216   2
   3 -10   1 1243.56 343.012   4
  -3 -10  -1 2268.33 479.697   5
  -3 -10  -1 1163.25 222.720   1
  -3  10  -1 1543.94 305.849   1
   3 -10   1 1574.95 356.437   5
  -4 -10  -1 4589.55 467.816   1
  -4  10  -1 3275.67 456.999   1
   4  10   1 4090.69 565.757   2
  -4  10  -1 5075.46 723.687   6
  -4 -10  -1 5359.42 744.087   5
  -4 -10  -1 4711.21 661.338   4
  -4  10  -1 4233.05 550.260   2
   4 -10   1 4236.46 580.627   5
   4 -10   1 4113.46 601.275   4
   4  10   1 4191.06 673.010   6
  -5 -10  -1 3708.23 656.727   5
  -5 -10  -1 3114.15 542.653   4
   5 -10   1 3812.62 555.381   5
   5  10   1 3931.98 650.021   6
  -5  10  -1 3483.13 625.910   6
   5  10   1 4248.87 593.846   2
  -5 -10  -1 3535.37 438.353   1
  -5  10  -1 2636.49 415.004   1
   5 -10   1 4084.55 601.316   4
  -6 -10  -1 23024.5 1566.39   4
  -6  10  -1 24062.4 1359.03   1
   6  10   1 18479.2 1390.35   2
  -6  10  -1 24583.9 1638.55   6
  -6 -10  -1 24546.7 1756.06   5
   6  10   1 24207.6 1656.18   6
   6 -10   1 21873.0 1409.92   5
   6 -10   1 23598.7 1532.80   4
   7  10   1 5086.30 713.980   2
   7 -10   1 5113.46 687.740   4
  -7 -10  -1 4159.17 728.187   5
   7 -10   1 4583.37 625.406   5
  -7  10  -1 4925.34 728.565   6
   7  10   1 5774.42 797.796   6
  -7  10  -1 5120.31 607.400   1
  -7 -10  -1 5335.28 737.595   4
  -8  10  -1 320.187 197.509   1
   8  10   1 288.346 202.519   6
  -8 -10  -1-67.4799 178.714   5
   8 -10   1-61.6348 100.111   4
  -8  10  -1 269.162 217.169   6
   8  10   1 310.209 224.083   2
   8 -10   1 147.292 167.306   5
   9  10   1 2065.85 495.496   2
   9 -10   1 1122.65 340.432   4
   9 -10   1 1442.03 377.620   5
  -9  10  -1 1889.60 400.702   1
   9  10   1 1379.68 400.772   6
  -9 -10  -1 1372.83 466.261   5
  -9  10  -1 1619.84 444.011   6
  10 -10   1 286.113 201.038   4
  10  10   1 238.641 218.809   6
 -10  10  -1 171.538 155.794   1
 -10 -10  -1 182.660 204.509   5
  10  10   1 213.360 198.826   2
 -10  10  -1 425.881 232.974   6
  10 -10   1 55.3716 108.877   5
  11  10   1 769.314 344.318   2
 -11 -10  -1 830.812 358.021   5
  11 -10   1 231.519 173.712   4
 -11  10  -1 817.135 262.826   1
 -11  10  -1 570.685 270.768   6
  11 -10   1 700.150 317.651   5
 -11  10  -1 713.156 373.541   9
  11  10   1 633.002 270.969   6
  12  10   1-82.1538 222.653   2
  12 -10   1 310.913 217.491   5
 -12  10  -1 466.375 201.772   1
 -12  10  -1 160.408 226.769   6
 -12  10  -1 176.020 293.188   9
 -12 -10  -1 265.817 230.867   7
  12 -10   1 167.666 191.188   4
  12  10   1 471.570 254.333   6
 -13  10  -1 1658.37 577.054   9
  13 -10   1 1544.84 420.289   4
  13  10   1 1782.12 536.243   2
  13 -10   1 1691.74 452.003   5
 -13  10  -1 2301.24 497.991   1
 -13 -10  -1 2325.16 529.953   7
 -14  10  -1 128.189 133.189   1
  14 -10   1 66.5206 102.096   4
 -14 -10  -1 463.237 255.346   7
  14  10   1 353.705 326.926   2
 -14 -11   1 439.247 253.360   7
 -14  11   1 556.234 376.574   9
  13 -11  -1 5642.45 864.110   5
 -13 -11   1 5647.83 952.231   5
 -13  11   1 6294.48 1070.48   9
  13  11  -1 5092.57 954.956   2
 -13 -11   1 4812.17 821.671   7
  13 -11  -1 5801.43 850.494   4
  12 -11  -1 502.671 304.385   5
 -12  11   1 447.940 259.438   6
 -12  11   1 488.519 235.831   9
  12  11  -1 493.736 319.741   2
 -12 -11   1 346.961 276.474   5
  12  11  -1 1244.17 440.067   6
  12 -11  -1 383.894 255.544   4
 -12 -11   1 271.660 217.558   7
 -11 -11   1 63.8970 171.324   7
 -11 -11   1 103.243 260.595   5
 -11  11   1 81.0922 161.907   9
  11  11  -1 306.463 260.397   2
  11 -11  -1 586.557 289.408   4
  11  11  -1 29.7633 140.215   6
  11 -11  -1 227.701 195.561   5
 -11  11   1-69.6932 181.108   6
 -10  11   1 1161.74 373.956   6
  10 -11  -1 796.716 365.163   5
  10  11  -1 1228.77 408.395   6
  10  11  -1 570.486 309.656   2
 -10 -11   1 1817.72 476.927   7
  10 -11  -1 1125.09 374.137   4
 -10 -11   1 1504.23 472.935   5
 -10  11   1 1609.15 502.768   9
   9  11  -1 769.408 336.801   6
   9 -11  -1 633.361 278.484   4
   9  11  -1 631.568 338.732   2
  -9 -11   1 928.276 363.608   5
   9 -11  -1 591.398 247.587   5
  -9  11   1 1279.03 413.906   6
   8  11  -1 1373.80 422.563   6
  -8  11   1 1180.57 289.447   1
  -8 -11   1 1145.70 394.883   5
   8 -11  -1 857.426 347.845   4
   8 -11  -1 846.385 310.530   5
  -8  11   1 528.672 275.888   6
   8  11  -1 977.680 365.815   2
  -7  11   1 2003.85 341.226   1
   7  11  -1 2190.27 544.988   6
   7 -11  -1 2229.44 495.755   4
  -7  11   1 2191.35 527.864   6
   7  11  -1 1993.13 517.121   2
  -7 -11   1 2713.52 565.516   5
   7 -11  -1 2376.66 498.934   5
   6  11  -1 25877.5 1799.43   6
   6 -11  -1 20456.9 1492.82   5
  -6  11   1 19894.6 1133.80   1
  -6 -11   1 22762.2 1657.10   4
  -6 -11   1 21385.4 1587.80   5
   6 -11  -1 19561.1 1479.51   4
  -6  11   1 24441.7 1758.98   6
   6  11  -1 20996.3 1596.92   2
  -5  11   1 7221.73 934.638   6
   5  11  -1 7261.49 822.379   1
   5 -11  -1 5825.40 776.515   4
  -5 -11   1 6375.06 853.177   4
   5 -11  -1 7423.02 866.905   5
  -5 -11   1 8153.78 923.785   5
  -5  11   1 6962.32 599.374   1
   5  11  -1 6132.48 814.482   2
   5  11  -1 6919.39 907.331   6
  -4 -11   1 3204.01 591.511   4
  -4 -11   1 1894.56 433.719   5
  -4  11   1 1852.10 454.880   6
   4  11  -1 2361.91 525.600   6
   4 -11  -1 2380.83 481.607   4
   4  11  -1 2172.19 432.966   1
   4 -11  -1 2337.57 502.620   5
   3  11  -1 1758.37 454.977   6
  -3 -11   1 2230.06 475.297   5
  -3 -11   1 1892.13 486.368   4
   3 -11  -1 2379.11 494.094   5
  -3  11   1 2488.30 574.512   6
   3  11  -1 1867.91 388.951   1
   3 -11  -1 2379.35 492.551   4
  -2 -11   1-108.080 160.405   4
  -2  11   1 203.246 218.286   6
   2  11  -1 400.375 288.752   6
  -2  11   1-23.2832 57.3718   1
   2  11  -1-69.3825 122.015   1
   2 -11  -1 132.045 171.315   4
   2 -11  -1-82.1311 150.501   5
  -1 -11   1 335.545 197.839   5
  -1 -11   1 299.037 199.917   4
   1  11  -1 154.579 98.2058   1
   1 -11  -1 116.184 122.131   4
   1 -11  -1-7.51562 159.120   5
   1  11  -1 473.440 234.605   6
  -1  11   1 54.9580 79.3260   1
  -1  11   1 199.198 220.592   6
   0 -11  -1 850.195 321.232   4
   0  11  -1 567.404 199.851   1
   0 -11   1 748.354 289.760   4
   0  11   1 797.602 361.972   6
   0 -11  -1 1060.37 352.157   5
   0 -11   1 1220.28 334.689   5
   0  11  -1 987.285 348.927   6
   0  11   1 510.122 181.523   1
  -1  11  -1 2425.76 516.251   6
  -1  11  -1 2647.41 414.360   1
  -1 -11  -1 2232.40 471.996   4
   1 -11   1 3018.14 514.565   5
   1  11   1 2638.86 566.303   6
  -1 -11  -1 1678.89 409.535   5
   1 -11   1 2327.23 472.842   4
   2  11   1 13.5978 77.3900   2
  -2 -11  -1 29.8166 101.868   4
  -2 -11  -1-165.010 164.207   5
   2 -11   1 63.9050 155.003   4
  -2  11  -1 142.513 129.359   1
   2  11   1-483.251 270.039   6
   2 -11   1 55.3857 125.824   5
  -2  11  -1-58.7175 187.073   6
  -3 -11  -1 529.313 251.762   4
   3 -11   1 1044.54 308.391   5
   3 -11   1 1906.44 440.596   4
  -3 -11  -1 552.413 233.329   5
  -3  11  -1 1129.24 270.419   1
   3  11   1 666.502 255.819   2
   3  11   1 1574.13 472.949   6
  -3  11  -1 1236.93 398.901   6
   4  11   1 310.215 349.972   6
  -4  11  -1 25.3479 93.4148   1
  -4  11  -1 595.226 310.196   6
   4 -11   1 131.828 183.284   4
   4 -11   1 4.80414 158.156   5
  -4 -11  -1 24.9154 173.522   5
   4  11   1 386.235 206.650   2
  -4 -11  -1-139.673 160.460   4
   5 -11   1 1126.50 343.092   4
  -5  11  -1 1548.32 464.436   6
   5  11   1 1324.07 348.554   2
  -5 -11  -1 1739.87 457.609   5
   5  11   1 427.836 236.329   6
   5 -11   1 1621.52 390.919   5
  -5  11  -1 906.040 257.560   1
  -5 -11  -1 1367.03 396.248   4
  -6  11  -1 1088.12 286.660   1
  -6 -11  -1 2055.06 523.828   5
   6 -11   1 1561.34 384.719   5
   6 -11   1 1417.30 415.230   4
  -6  11  -1 1336.80 418.597   6
   6  11   1 1769.27 418.961   2
  -6 -11  -1 1508.41 421.711   4
   6  11   1 1467.45 422.537   6
  -7  11  -1 2943.07 488.419   1
  -7 -11  -1 3123.36 613.948   4
  -7  11  -1 3368.47 658.821   6
   7 -11   1 4393.80 665.818   4
   7  11   1 3512.54 647.610   6
   7  11   1 3145.16 586.876   2
  -7 -11  -1 4095.87 747.350   5
   7 -11   1 2909.81 521.023   5
  -8 -11  -1 690.042 337.355   5
   8 -11   1 526.063 244.685   5
   8 -11   1 510.220 251.101   4
  -8  11  -1 770.197 339.409   6
   8  11   1 344.295 230.679   6
  -8  11  -1 432.520 203.250   1
   8  11   1 1050.80 379.830   2
  -9 -11  -1 732.616 349.028   5
  -9  11  -1 759.176 341.930   6
   9 -11   1 808.107 297.807   4
   9 -11   1 1177.93 359.087   5
   9  11   1 620.732 302.575   2
   9  11   1 964.803 358.639   6
  -9  11  -1 791.773 267.783   1
  10  11   1 4449.25 748.204   6
 -10 -11  -1 3304.68 741.601   5
  10 -11   1 3858.08 653.037   4
  10  11   1 3796.40 712.875   2
 -10  11  -1 2804.88 565.987   6
 -10  11  -1 3734.79 591.922   1
  10 -11   1 2482.83 533.364   5
 -11  11  -1 105.704 171.690   9
  11  11   1-56.4577 154.694   2
  11 -11   1 128.989 178.960   5
  11 -11   1 136.668 146.912   4
  11  11   1-187.003 174.290   6
 -11  11  -1 118.126 175.955   1
 -11 -11  -1 218.822 273.441   5
 -11  11  -1 720.979 325.952   6
 -12 -11  -1 145.313 295.102   5
 -12  11  -1 232.887 267.746   9
 -12 -11  -1 33.8498 142.835   7
  12 -11   1 83.4699 143.285   5
 -12  11  -1 386.510 219.915   6
  12 -11   1 456.249 299.583   4
  12  11   1 102.030 187.248   2
 -12  11  -1 243.362 166.043   1
  13 -11   1 49.4251 188.992   5
 -13 -11  -1 524.135 312.715   7
  13 -11   1 49.0301 179.167   4
 -12 -12   1 699.417 356.546   5
  12  12  -1 950.716 410.198   2
 -12  12   1 650.304 349.431   6
 -12  12   1 675.038 383.489   9
  11  12  -1 805.219 358.445   6
  11 -12  -1 1110.14 397.305   4
  11  12  -1 724.867 384.322   2
  11 -12  -1 899.332 349.349   5
 -11 -12   1 780.939 330.679   5
 -11  12   1 802.064 373.728   6
 -11  12   1 782.756 385.159   9
 -11 -12   1 992.725 386.304   7
  10  12  -1 1391.37 449.768   2
 -10 -12   1 1487.78 481.554   5
  10 -12  -1 1295.02 413.318   5
  10 -12  -1 868.668 321.094   4
  10  12  -1 1256.37 458.071   6
 -10  12   1 1783.81 502.576   6
 -10 -12   1 1238.24 415.735   7
 -10  12   1 887.071 391.100   9
   9  12  -1 24.4736 150.117   2
  -9 -12   1-107.760 168.125   5
  -9  12   1-14.5422 205.077   6
   9 -12  -1 169.198 198.738   5
   9  12  -1 46.5742 178.413   6
   9 -12  -1 330.947 284.519   4
  -8  12   1 1348.34 436.419   6
   8  12  -1 1073.22 372.945   2
   8 -12  -1 1210.21 385.072   5
  -8 -12   1 1757.93 474.103   5
   8  12  -1 1783.62 511.542   6
   8 -12  -1 1924.68 482.718   4
   7  12  -1 2912.39 665.904   6
  -7  12   1 3091.10 669.690   6
   7 -12  -1 3817.24 666.787   4
   7 -12  -1 3383.38 636.491   5
   7  12  -1 4207.04 728.127   2
  -7 -12   1 3112.19 636.896   5
  -6 -12   1 997.253 390.257   5
  -6 -12   1 656.693 311.080   4
   6  12  -1 435.737 279.734   6
  -6  12   1 76.7945 204.306   6
   6 -12  -1 595.512 309.445   4
   6  12  -1 452.348 257.531   2
   6 -12  -1 171.666 207.561   5
   5  12  -1 3.14226 158.164   2
  -5  12   1-40.0116 154.363   6
   5  12  -1-119.637 166.181   6
   5 -12  -1 7.46757 171.046   4
  -5 -12   1 234.774 178.952   4
   5 -12  -1 118.705 176.129   5
  -5 -12   1 359.665 232.044   5
  -4  12   1-1.27940 185.486   6
   4  12  -1-62.3568 112.085   1
  -4 -12   1 419.615 244.411   5
   4 -12  -1 41.7761 189.738   5
   4 -12  -1 266.660 187.140   4
   4  12  -1 340.388 285.436   6
  -4 -12   1 569.025 272.154   4
   3 -12  -1 229.624 226.729   5
   3 -12  -1 80.4831 141.345   4
   3  12  -1 178.180 167.699   1
  -3  12   1-402.674 276.602   6
   3  12  -1-12.4221 160.163   6
  -3 -12   1 64.8844 115.351   5
  -3 -12   1 246.356 230.555   4
   2  12  -1-98.4732 134.102   1
  -2 -12   1 21.9124 142.020   5
   2  12  -1 80.2296 234.495   6
   2 -12  -1 286.519 218.310   5
   2 -12  -1-280.569 198.907   4
  -2 -12   1-255.361 245.893   4
   1  12  -1 1897.09 502.675   6
   1 -12  -1 2651.97 542.604   4
   1  12  -1 1566.91 352.184   1
  -1 -12   1 1694.04 464.898   4
   1 -12  -1 1830.22 464.141   5
  -1 -12   1 1627.33 407.613   5
  -1  12   1 1905.90 525.828   6
   0  12  -1 1431.89 336.070   1
   0 -12   1 2325.17 507.357   4
   0  12  -1 2079.61 527.643   6
   0 -12  -1 1768.06 476.547   5
   0  12   1 1411.45 495.418   6
   0 -12  -1 1600.33 417.931   4
   0 -12   1 2020.56 492.609   5
   1  12   1 176.786 266.420   6
   1 -12   1 104.987 152.965   5
  -1 -12  -1 297.964 181.916   4
  -1  12  -1 239.937 217.262   6
  -1  12  -1 817.501 245.076   1
  -1 -12  -1 11.8118 145.452   5
   1 -12   1 89.5894 161.743   4
  -2 -12  -1-71.0649 132.793   4
   2 -12   1-85.0269 103.944   5
  -2  12  -1 77.4949 116.706   1
   2  12   1-188.793 179.374   6
   2 -12   1 305.393 258.139   4
  -2  12  -1-243.853 155.511   6
  -2 -12  -1 104.820 157.690   5
   2  12   1 371.143 250.895   2
  -3 -12  -1 1210.03 377.357   4
  -3  12  -1 1114.22 290.528   1
   3 -12   1 1613.29 435.730   4
   3  12   1 1075.05 389.434   6
   3  12   1 708.352 270.728   2
   3 -12   1 891.508 298.952   5
  -3  12  -1 837.034 373.783   6
  -3 -12  -1 762.380 283.286   5
  -4 -12  -1 94.0065 223.713   4
   4 -12   1 314.863 226.601   5
  -4  12  -1 175.746 220.334   6
   4 -12   1-52.9454 146.108   4
   4  12   1 93.6880 187.028   2
   4  12   1 27.0192 146.761   6
  -4 -12  -1 229.633 219.618   5
  -4  12  -1 79.2313 116.644   1
  -5 -12  -1 509.527 292.764   4
  -5 -12  -1-12.5461 165.139   5
  -5  12  -1 709.477 338.867   6
   5  12   1 374.527 220.497   2
  -5  12  -1 419.781 209.575   1
   5 -12   1 15.2955 101.145   5
   5 -12   1 241.053 189.078   4
   5  12   1-221.398 243.893   6
  -6 -12  -1 1022.38 388.982   4
  -6 -12  -1 474.047 262.390   5
  -6  12  -1 944.697 377.652   6
  -6  12  -1 827.395 265.068   1
   6 -12   1 612.552 273.020   4
   6 -12   1 420.889 211.533   5
   6  12   1 211.066 204.313   2
   6  12   1 362.122 197.274   6
   7  12   1 3276.36 620.347   2
  -7 -12  -1 3515.98 659.016   4
  -7 -12  -1 4015.45 773.935   5
   7 -12   1 2869.29 538.201   5
   7  12   1 3808.46 716.182   6
  -7  12  -1 3193.49 664.013   6
   7 -12   1 4764.21 746.105   4
   8  12   1 904.216 389.939   6
   8 -12   1 358.089 205.867   5
  -8  12  -1 271.057 234.667   6
  -8 -12  -1 11.7532 214.770   5
   8 -12   1 578.976 278.347   4
   8  12   1 318.864 249.428   2
   9 -12   1 322.585 186.834   5
  -9  12  -1 252.577 215.278   6
   9  12   1 738.230 347.095   6
   9 -12   1 118.462 179.633   4
  -9 -12  -1 429.042 250.013   5
  10 -12   1 162.060 182.641   4
 -10  12  -1 78.5920 170.426   6
 -10 -12  -1 200.636 227.576   5
  10 -12   1-23.2365 171.363   5
  10  12   1 343.219 248.330   6
 -11 -12  -1 457.233 265.215   5
  11 -12   1 768.628 328.210   4
 -11  12  -1 695.652 370.726   9
  11 -12   1 729.954 302.561   5
  11  12   1 1020.87 425.497   6
 -11  12  -1 340.866 188.532   6
 -12 -12  -1 836.453 363.494   7
  12 -12   1 128.846 178.871   5
 -10  13   1 45.9456 169.689   9
  10 -13  -1 52.0210 181.666   5
 -10  13   1 525.885 368.992   6
  10  13  -1 340.122 274.332   6
   9  13  -1 1939.30 587.162   6
  -9  13   1 1322.47 504.567   6
   9 -13  -1 1035.41 403.115   5
   8 -13  -1 239.696 180.246   5
   8  13  -1 63.8041 197.812   6
  -8  13   1 346.217 280.355   6
   7 -13  -1 189.282 173.544   4
   7  13  -1 492.317 313.376   6
  -7  13   1 389.059 250.596   6
   7 -13  -1 831.437 355.099   5
  -7 -13   1 171.791 238.816   5
   6  13  -1 263.118 248.757   6
  -6  13   1-35.2108 255.758   6
   6 -13  -1-153.467 182.619   5
   6 -13  -1 490.603 253.700   4
  -6 -13   1-33.2370 158.943   5
  -6 -13   1 466.652 298.150   4
   5  13  -1-149.186 235.938   6
   5  13  -1-124.463 202.338   2
  -5 -13   1-114.933 151.144   5
   5 -13  -1 364.039 292.575   4
   5 -13  -1 263.738 196.612   5
  -5 -13   1 178.724 243.757   4
  -5  13   1 37.9381 198.047   6
  -4  13   1 610.699 377.802   6
   4  13  -1-209.325 243.335   6
  -4 -13   1 168.767 271.999   4
   4 -13  -1-22.5157 133.774   4
   4  13  -1 569.818 316.904   2
  -4 -13   1 31.3626 127.101   5
   4 -13  -1-88.1018 141.622   5
  -3 -13   1 2196.65 557.745   4
   3 -13  -1 1252.80 394.686   5
   3  13  -1 2731.04 661.994   6
   3 -13  -1 1694.19 469.268   4
  -3 -13   1 2219.97 503.421   5
  -3  13   1 2736.32 655.562   6
  -2  13   1 104.991 234.718   6
   2 -13  -1 139.368 145.709   4
  -2 -13   1-184.660 208.681   4
   2 -13  -1-240.732 230.770   5
  -2 -13   1 103.534 167.251   5
   2  13  -1 129.866 210.135   6
  -1 -13   1 196.909 166.583   5
   1  13  -1-19.6763 163.637   6
   1 -13  -1 136.457 147.299   5
  -1 -13   1 50.1213 160.467   4
   1 -13  -1 72.4507 164.652   4
   0  13  -1 8876.09 1147.64   6
   0  13   1 11524.0 1302.30   6
   0 -13   1 8815.68 1066.15   4
   0 -13  -1 9798.89 1112.54   5
   0 -13   1 8019.38 931.837   5
   0 -13  -1 8464.08 1041.64   4
  -1  13  -1-145.505 222.860   6
   1  13   1 413.145 336.965   6
   1 -13   1 156.319 209.356   4
  -1 -13  -1 81.3857 200.022   5
   1 -13   1 48.0686 158.586   5
  -1 -13  -1 462.679 287.403   4
  -2  13  -1 465.837 334.089   6
   2  13   1 453.689 340.733   6
  -2 -13  -1 62.4491 196.677   4
   2 -13   1-122.113 134.675   5
   2 -13   1 591.516 299.330   4
  -2 -13  -1-133.557 212.215   5
  -3  13  -1 297.901 276.206   6
  -3 -13  -1 272.748 232.594   4
   3 -13   1 485.533 297.821   4
  -3 -13  -1 543.996 316.196   5
   3 -13   1 287.038 217.861   5
   3  13   1 431.167 271.546   6
   4  13   1 992.955 410.324   6
  -4 -13  -1 791.929 344.738   5
   4 -13   1 1645.22 420.183   5
  -4  13  -1 924.900 408.497   6
   4 -13   1 1494.76 439.888   4
  -4 -13  -1 919.160 363.523   4
   5  13   1 164.410 188.843   6
  -5 -13  -1 185.952 180.574   4
  -5 -13  -1 241.545 254.612   5
   5 -13   1 69.5508 243.425   4
  -5  13  -1 151.806 237.756   6
  -6 -13  -1-87.4805 251.163   5
   6  13   1 630.015 373.705   6
  -6  13  -1 272.231 294.190   6
   6 -13   1 392.086 208.393   5
   7  13   1 693.728 398.779   6
  -7  13  -1 785.484 327.374   6
   7 -13   1 250.426 165.706   5
  -7 -13  -1 1029.22 493.026   5
   7 -13   1 440.015 261.654   4
  -7 -13  -1 1307.49 466.057   4
  -8 -13  -1-50.6105 151.963   5
   8 -13   1 268.838 184.045   4
   8 -13   1 163.168 240.493   5
  -8  13  -1 448.635 321.334   6
   8  13   1 290.709 263.538   6
   9  13   1 437.960 328.281   6
   9 -13   1 216.026 175.226   5
  -9  13  -1 913.853 398.213   6
  -9 -13  -1 325.382 255.094   5
 -10  13  -1 1274.01 468.882   6
  10 -13   1 1027.15 394.396   5
   7 -14  -1-64.8648 209.070   5
  -7 -14   1 366.839 246.313   5
   6 -14  -1 1607.52 468.499   5
  -6 -14   1 2083.47 546.879   5
  -5 -14   1 52.0176 167.190   5
   5 -14  -1 153.353 224.656   5
  -4 -14   1 1507.12 437.019   5
   4 -14  -1 1619.85 469.051   5
   3 -14  -1-106.543 186.840   5
  -3 -14   1 112.332 159.245   5
   2 -14  -1 444.829 314.350   5
  -2 -14   1 228.952 222.689   5
   1 -14  -1-113.950 206.562   5
  -1 -14   1-241.542 194.903   5
   0 -14  -1 1.32093 165.368   4
   0 -14  -1-57.7430 130.145   5
   0 -14   1 15.1267 139.388   5
  -1 -14  -1 1031.47 389.084   4
  -1 -14  -1 1515.84 445.493   5
   1 -14   1 1636.91 435.258   5
  -2 -14  -1 400.789 245.421   5
  -2 -14  -1 505.788 308.498   4
   2 -14   1 96.6684 177.769   5
   3 -14   1 748.157 305.474   5
  -3 -14  -1 1123.46 417.461   5
  -4 -14  -1 1379.09 488.565   5
   4 -14   1 183.480 163.037   5
   5 -14   1 1309.22 388.585   5
  -5 -14  -1 567.811 244.072   5
  -6 -14  -1 202.437 153.319   5
  -7 -14  -1 425.475 293.092   5
   3 -15  -1 499.315 329.164   5
   2 -15  -1 243.639 206.099   5
   1 -15  -1 217.880 241.864   5
   0 -15  -1 493.721 261.770   5
  -1 -15  -1 2.77233 159.764   5
  -2 -15  -1 196.526 198.761   5
  -3 -15  -1-76.3876 222.580   5
  19   0  -2 1502.28 384.477   4
  19   0  -2 1048.26 393.362   2
  18   0  -2 4291.24 816.047   2
 -17   0   2 2497.39 455.767   7
  17   0  -2 2306.01 583.965   2
 -16   0   2 4399.77 590.441   7
  16   0  -2 5218.55 851.152   2
 -15   0   2 1946.61 380.481   7
  15   0  -2 2060.46 538.301   2
  14   0  -2 1289.17 259.540   7
  14   0  -2 2002.63 502.004   2
 -14   0   2 1829.22 364.814   7
  13   0  -2 9201.09 699.466   7
  13   0  -2 8836.39 980.274   2
 -13   0   2 9559.56 825.904   7
  12   0  -2 18837.8 1023.82   7
 -12   0   2 19664.6 1178.65   7
  12   0  -2 18453.4 1393.96   2
  11   0  -2 327.013 124.924   7
  11   0  -2 284.622 192.914   2
 -11   0   2 255.000 130.884   7
 -10   0   2 392.360 213.635   2
 -10   0   2 263.938 135.694   7
  10   0  -2 645.055 245.119   2
 -10   0   2 677.216 199.811   5
  10   0  -2 469.359 152.265   7
 -10   0   2 358.357 152.888   1
  10   0  -2 334.040 193.846   9
   9   0  -2 14291.5 504.467   6
  -9   0   2 17056.8 970.928   7
   9   0  -2 16948.9 1170.20   9
   9   0  -2 17162.8 1138.59   2
  -9   0   2 16441.4 1120.83   2
  -9   0   2 16023.6 1116.26   1
   9   0  -2 15675.7 865.283   7
  -8   0   2 82988.0 2618.18   7
  -8   0   2 72258.0 2763.89   1
  -8   0   2 81029.1 2838.70   2
   8   0  -2 81462.7 2500.20   7
   8   0  -2 83457.6 2883.20   2
   8   0  -2 79572.4 2048.34   6
   8   0  -2 81802.5 2909.16   9
  -7   0   2 1147.50 231.587   7
  -7   0   2 707.992 212.460   2
   7   0  -2 780.089 108.937   6
  -7   0   2 1100.60 139.027   8
   7   0  -2 811.498 229.826   9
  -7   0   2 1005.80 245.589   1
   7   0  -2 708.959 161.851   7
   7   0  -2 858.743 239.281   2
   6   0  -2 33812.4 1041.89   6
   6   0  -2 32856.3 1271.26   7
   6   0  -2 33925.6 1266.74   5
  -6   0   2 35455.1 1099.79   8
  -6   0   2 35364.8 1501.73   2
  -6   0   2 32115.2 1441.76   1
  -6   0   2 34414.5 1338.37   7
   6   0  -2 32167.0 1451.05   9
   5   0  -2 325.118 109.436   5
  -5   0   2 271.663 102.998   7
   5   0  -2 290.384 72.3629   8
   5   0  -2 373.950 121.838   7
  -5   0   2 287.013 82.4347   8
  -5   0   2 490.460 142.791   1
   5   0  -2 412.582 142.157   9
   5   0  -2 393.743 80.4492   6
  -4   0   2 44020.4 1306.47   8
   4   0  -2 43084.1 1351.85   5
   4   0  -2 42909.0 1270.70   6
   4   0  -2 42266.4 1411.29   7
  -4   0   2 40080.6 1451.02   1
   4   0  -2 41232.1 1477.47   9
   4   0  -2 44628.0 1277.07   8
   3   0  -2 701630. 16511.6   7
   3   0  -2 736156. 16366.3   5
   3   0  -2 714290. 16384.2   8
  -3   0   2 723926. 16530.2   1
  -3   0   2 706767. 16405.6   8
   2   0  -2 3583.26 229.037   5
   2   0  -2 3915.23 286.839   7
   2   0  -2 3612.17 261.127   8
  -2   0   2 3953.81 272.284   1
   1   0  -2 58486.6 1639.76   7
   1   0  -2 59999.9 1517.09   5
   0   0  -2 335127. 7734.04   8
   0   0  -2 340650. 7566.57   5
  -1   0  -2 28809.2 940.360   8
  -1   0  -2 28951.2 820.340   7
  -1   0  -2 27551.8 914.266   2
  -2   0  -2 27232.2 985.610   9
  -2   0  -2 27429.1 972.288   2
  -2   0  -2 27845.1 900.695   6
  -2   0  -2 26277.6 889.616   8
  -3   0  -2 1174.75 142.768   8
   3   0   2 1056.81 143.377   8
  -3   0  -2 864.400 168.702   2
  -3   0  -2 1252.96 201.960   9
  -3   0  -2 1010.19 135.040   6
  -4   0  -2 1742.84 264.182   9
  -4   0  -2 1346.22 230.376   2
  -4   0  -2 1667.09 171.152   6
   4   0   2 1663.63 180.308   8
  -4   0  -2 1784.25 168.302   8
   5   0   2 3164.83 245.904   8
  -5   0  -2 3894.97 438.801   9
  -5   0  -2 3265.56 243.288   6
  -5   0  -2 2816.37 364.485   2
   6   0   2 17300.6 638.387   8
  -6   0  -2 18445.5 1071.47   9
  -6   0  -2 14939.6 584.286   6
  -6   0  -2 15684.7 974.664   2
  -7   0  -2 3475.37 474.474   2
  -7   0  -2 2715.24 167.397   7
  -7   0  -2 2445.85 398.923   9
  -7   0  -2 2706.68 190.835   6
  -8   0  -2 23211.1 1175.27   5
  -8   0  -2 21513.3 665.915   6
  -8   0  -2 23090.0 1379.06   2
  -8   0  -2 23865.8 1430.67   9
  -8   0  -2 25188.3 736.038   7
  -9   0  -2 7090.76 765.236   2
  -9   0  -2 7268.38 798.373   9
  -9   0  -2 6067.70 592.550   5
  -9   0  -2 7038.35 338.615   7
 -10   0  -2 110218. 2751.42   7
 -10   0  -2 111177. 4043.19   9
  10   0   2 106954. 3840.05   2
 -11   0  -2 54007.8 2668.36   9
  11   0   2 49254.5 2446.59   2
 -11   0  -2 56167.4 1522.39   7
  12   0   2 3705.83 385.504   4
  12   0   2 4372.61 667.773   2
 -12   0  -2 4595.26 752.199   9
  13   0   2 7731.03 946.589   2
 -14   0  -2 724.257 252.466   3
  14   0   2 892.499 342.760   2
 -15   0  -2 290.832 193.490   3
  15   0   2 180.935 210.595   2
 -16   0  -2 476.393 245.836   3
  16   0   2 417.002 274.743   2
  17   0   2 1562.16 537.401   2
 -17   0  -2 850.255 297.612   3
  18   0   2 1693.55 534.046   2
 -18   0  -2 1062.77 322.057   3
  19  -1  -2 761.531 393.669   2
  19   1  -2 608.255 382.764   2
  19  -1  -2 222.724 133.675   4
  18  -1  -2 472.910 212.693   4
  18   1  -2 904.940 431.348   2
  18  -1  -2 1044.37 456.170   2
 -17  -1   2 606.435 236.607   7
 -17   1   2 856.358 278.850   7
  17  -1  -2 597.003 242.897   4
  17  -1  -2 901.344 396.396   2
  17   1  -2 820.832 367.852   2
 -16   1   2 1073.22 280.243   7
  16   1  -2 1021.88 406.250   2
 -16  -1   2 1383.17 352.997   7
  16  -1  -2 2161.07 552.463   2
 -16   1   2 985.297 244.171   3
  15   1  -2 557.639 326.087   2
 -15  -1   2 75.6146 123.610   7
  15  -1  -2 473.820 289.387   2
 -15   1   2 377.319 157.571   3
 -15   1   2 237.293 153.719   7
 -14  -1   2 2244.56 415.278   7
  14   1  -2 2188.70 522.181   2
  14  -1  -2 2454.49 367.521   7
  14  -1  -2 2179.42 484.389   2
 -14   1   2 1535.99 313.684   7
  13  -1  -2 3757.92 631.387   2
  13  -1  -2 3408.31 429.454   7
 -13  -1   2 3957.76 518.299   7
  13   1  -2 4445.79 709.990   2
 -13   1   2 3740.39 508.935   7
 -12   1   2 345.948 139.070   7
  12  -1  -2 190.623 193.341   2
 -12  -1   2 134.668 120.727   7
  12  -1  -2 304.100 112.355   7
  12   1  -2 467.404 237.773   2
  11   1  -2 2753.64 356.623   7
 -11  -1   2 2464.20 381.975   7
  11   1  -2 2830.77 509.560   2
  11  -1  -2 2593.11 496.792   2
 -11   1   2 3012.80 426.916   7
  11  -1  -2 2912.07 382.008   7
  10   1  -2 4652.82 643.679   9
  10   1  -2 4387.91 609.490   2
 -10   1   2 4056.61 576.778   2
  10   1  -2 4645.29 454.122   7
  10  -1  -2 4644.22 619.624   9
 -10  -1   2 4458.63 516.911   5
 -10   1   2 3943.25 498.465   5
 -10  -1   2 4145.33 608.171   1
 -10   1   2 3614.60 455.977   7
 -10  -1   2 4504.00 490.281   7
 -10  -1   2 3822.52 228.014   8
  10  -1  -2 4008.29 557.023   2
  10  -1  -2 4165.48 449.833   7
  -9  -1   2 333.049 79.4989   8
  -9   1   2-41.7467 75.9762   7
   9   1  -2-39.3428 93.3175   9
  -9  -1   2 69.0237 89.7290   1
   9   1  -2-5.89985 71.0802   7
  -9  -1   2-1.93882 71.3121   5
  -9  -1   2 27.9952 116.780   7
   9  -1  -2 127.998 51.6975   6
   9  -1  -2 281.008 174.366   2
   9  -1  -2-101.818 111.815   5
  -9   1   2 3.20256 62.8227   2
   9   1  -2 39.1860 37.9737   6
   9  -1  -2 30.2903 84.6058   7
   9  -1  -2 72.4456 118.836   9
   8  -1  -2 4851.73 565.741   9
   8  -1  -2 5227.18 310.019   8
   8  -1  -2 4954.42 290.319   6
   8   1  -2 5211.32 447.364   7
  -8   1   2 6315.62 544.129   7
   8  -1  -2 5168.79 479.756   7
   8  -1  -2 4929.69 473.717   5
   8   1  -2 5184.20 312.391   6
   8  -1  -2 5113.41 553.279   2
  -8  -1   2 4977.97 320.415   8
  -8   1   2 4956.51 567.628   9
  -8  -1   2 4475.14 455.253   7
  -8  -1   2 5313.59 626.024   1
  -8   1   2 4538.70 536.356   2
   7   1  -2 3641.62 361.069   7
   7  -1  -2 3481.53 444.572   9
  -7  -1   2 3537.93 269.255   8
   7  -1  -2 3566.46 253.634   6
  -7  -1   2 3770.29 470.552   1
  -7   1   2 3976.67 423.281   7
  -7   1   2 4385.78 475.621   2
   7  -1  -2 4052.04 407.859   7
  -7  -1   2 3650.83 385.773   7
  -7   1   2 4103.23 476.488   9
   7  -1  -2 4382.94 471.330   2
   7  -1  -2 4067.43 285.339   8
   7  -1  -2 4599.82 439.015   5
  -6  -1   2 54968.2 2008.11   1
  -6   1   2 50005.1 1897.25   9
   6  -1  -2 53929.6 1947.06   9
   6   1  -2 52675.3 1726.15   7
   6  -1  -2 52865.3 1563.38   8
   6  -1  -2 53160.0 1904.78   2
  -6   1   2 55126.0 1932.81   2
   6  -1  -2 54012.8 1819.16   7
  -6  -1   2 51416.9 1778.09   7
  -6  -1   2 51598.4 1523.30   8
   6  -1  -2 51551.4 1509.74   6
   6  -1  -2 51997.3 1773.12   5
  -6   1   2 51048.6 1813.63   7
  -6   1   2 55365.5 1537.61   6
  -5   1   2 2940.11 243.271   6
  -5  -1   2 3022.51 306.645   7
  -5  -1   2 3138.54 247.540   8
   5  -1  -2 2681.61 305.827   7
  -5   1   2 3254.36 349.377   7
   5  -1  -2 3191.41 346.734   9
   5  -1  -2 2381.55 296.218   2
   5   1  -2 3071.92 298.527   7
   5  -1  -2 2714.84 237.010   6
   5  -1  -2 3127.26 269.672   8
  -5  -1   2 2745.09 354.372   1
  -5   1   2 2515.04 322.212   9
  -5   1   2 3545.08 363.912   2
   5  -1  -2 3146.65 307.052   5
  -4   1   2 201120. 4749.57   2
   4  -1  -2 186375. 4626.90   8
  -4  -1   2 199064. 4859.47   1
   4  -1  -2 188694. 4669.69   5
   4  -1  -2 184077. 4772.67   7
  -4   1   2 187339. 4795.36   7
   4  -1  -2 175149. 4540.22   6
   4   1  -2 187768. 4675.02   7
   4  -1  -2 184647. 4711.54   2
  -4   1   2 184248. 4731.32   9
  -4   1   2 191200. 4559.45   6
  -4   1   2 182594. 4733.03   1
   4  -1  -2 182187. 4718.68   9
  -3   1   2 181776. 4546.07   1
   3  -1  -2 202418. 4574.51   5
  -3  -1   2 164867. 4599.30   1
   3   1  -2 191818. 4584.07   7
   3  -1  -2 186213. 4529.66   9
  -3   1   2 183121. 4506.26   6
  -3   1   2 182832. 4525.64   9
   3  -1  -2 184462. 4584.38   8
   3  -1  -2 183371. 4665.14   7
   3  -1  -2 181867. 4507.20   2
  -2  -1   2 37312.3 1177.20   1
   2  -1  -2 34429.4 1184.90   8
   2  -1  -2 36784.0 1232.13   7
   2  -1  -2 37019.3 1026.89   9
  -2   1   2 35376.2 1136.03   6
  -2   1   2 36638.5 1067.27   1
   2  -1  -2 35170.4 1058.74   1
   2   1  -2 36338.6 1136.75   7
   2  -1  -2 34488.4 1137.12   5
  -1   1   2 7666.39 414.183   6
  -1  -1   2 7183.11 380.338   1
   1  -1  -2 8035.48 450.315   8
   1  -1  -2 7241.70 384.584   5
   1  -1  -2 7638.46 436.152   7
   1  -1  -2 8246.74 314.067   1
  -1   1   2 7646.98 294.011   1
   1   1  -2 7804.70 380.986   7
   0  -1  -2 78939.5 1928.41   2
   0  -1  -2 76042.6 2111.43   7
   0   1  -2 80346.4 2007.48   7
   0   1  -2 79366.3 1997.70   4
   0  -1  -2 80820.6 2208.51   8
   0  -1  -2 78217.2 1906.06   1
   0  -1  -2 79773.7 2103.03   5
   0  -1   2 76577.0 2052.97   3
   0  -1   2 79481.5 2060.98   1
   0   1   2 79911.4 2138.08   6
  -1  -1  -2 54553.7 1652.84   8
   1   1   2 54193.1 1584.79   6
   1  -1   2 54588.8 1569.13   3
  -1  -1  -2 57553.6 1515.77   2
  -1  -1  -2 56549.4 1413.29   4
  -1  -1  -2 56066.4 1491.01   9
   1   1   2 52411.7 1403.63   4
  -1   1  -2 53512.7 1601.30   2
  -1   1  -2 54707.0 1405.39   4
  -1  -1  -2 58131.9 1551.20   7
  -2   1  -2 35053.4 1183.92   2
   2  -1   2 30932.2 1097.68   3
  -2  -1  -2 33432.1 1126.65   2
   2   1   2 34798.1 1097.89   6
  -2  -1  -2 34375.3 1086.31   6
  -2   1  -2 34015.9 1003.76   5
   2  -1   2 33039.6 895.854   7
  -2   1  -2 33422.0 908.806   4
  -2  -1  -2 31109.2 1105.45   9
   2  -1   2 33214.3 903.076   4
   2   1   2 34319.4 895.575   4
  -2  -1  -2 35369.7 886.905   4
  -2  -1  -2 34407.1 1149.76   8
  -3  -1  -2 33737.0 1063.56   6
  -3   1  -2 31388.6 907.076   4
  -3  -1  -2 32057.6 1222.63   9
   3  -1   2 32749.4 895.484   4
   3   1   2 33516.8 1071.41   6
   3  -1   2 35211.9 1071.84   8
  -3   1  -2 34960.2 1092.62   5
  -3   1  -2 31564.5 1217.78   2
  -3  -1  -2 31912.9 1219.37   2
   3   1   2 32390.5 866.681   4
  -3  -1  -2 33538.6 1126.25   8
  -4   1  -2 150.768 66.9394   5
   4   1   2 255.845 50.1929   4
  -4  -1  -2 307.437 81.7365   6
  -4  -1  -2 199.906 71.9739   8
  -4  -1  -2 73.0736 84.6703   2
   4  -1   2 225.188 48.3989   4
   4  -1   2 325.691 77.8904   8
  -4   1  -2 433.709 137.866   2
  -4  -1  -2 127.270 96.6444   9
  -4   1  -2 98.6958 115.892   9
   4   1   2 351.229 89.3871   6
  -5  -1  -2 328.266 159.990   9
   5   1   2 442.226 76.7256   4
   5  -1   2 340.864 72.5914   4
  -5   1  -2 445.790 125.748   5
  -5   1  -2 401.110 139.846   2
  -5   1  -2 351.184 137.303   9
  -5   1  -2 584.250 146.112   3
  -5  -1  -2 322.924 130.895   2
  -5  -1  -2 383.641 95.6726   8
   5  -1   2 476.930 95.6940   8
  -5  -1  -2 556.260 100.433   6
   5   1   2 384.397 90.5129   6
  -6   1  -2 5441.33 557.183   9
   6  -1   2 4981.26 316.455   8
   6  -1   2 5037.79 312.591   4
  -6  -1  -2 4741.08 292.343   6
  -6  -1  -2 5177.37 334.828   8
  -6   1  -2 4790.05 433.940   5
  -6  -1  -2 5276.36 275.107   7
  -6   1  -2 4466.97 500.183   2
  -6  -1  -2 5178.60 537.746   2
  -6  -1  -2 6682.45 629.915   9
  -6   1  -2 4292.29 408.804   3
   6   1   2 4753.77 291.129   4
  -7   1  -2 38503.7 1171.36   6
   7  -1   2 36687.0 1169.91   8
  -7  -1  -2 39863.8 1780.35   2
  -7  -1  -2 42971.2 1880.76   9
   7  -1   2 38985.1 1240.03   4
  -7   1  -2 39130.0 1776.34   2
  -7  -1  -2 38661.1 1174.54   8
  -7  -1  -2 37876.8 1126.14   6
  -7  -1  -2 39337.0 1149.61   7
  -7   1  -2 39868.8 1817.13   9
  -7   1  -2 39585.9 1519.20   3
  -7   1  -2 39072.3 1543.82   5
  -8  -1  -2 4963.38 317.374   7
  -8   1  -2 5338.87 629.183   2
  -8  -1  -2 5072.71 281.284   8
  -8   1  -2 5178.92 290.644   6
  -8  -1  -2 5481.80 630.114   2
  -8   1  -2 5231.11 516.662   5
   8  -1   2 4692.78 286.002   8
   8  -1   2 5066.57 364.651   4
  -8  -1  -2 4762.03 618.998   9
  -8   1  -2 5818.03 675.363   9
  -9   1  -2 6757.99 290.151   6
  -9   1  -2 7564.55 666.338   5
   9   1   2 8490.68 817.601   2
  -9   1  -2 7717.12 814.602   2
  -9  -1  -2 7187.81 766.970   2
   9  -1   2 7318.12 739.808   2
   9  -1   2 7599.28 483.367   4
   9   1   2 5750.15 707.428   9
  -9   1  -2 7013.81 782.345   9
  -9  -1  -2 7703.72 426.706   7
 -10   1  -2-95.7723 203.995   9
  10  -1   2 67.2857 62.9917   4
 -10  -1  -2 137.981 72.1920   7
  10   1   2 12.9024 105.707   2
 -10   1  -2 266.091 145.140   3
  10  -1   2-62.6962 112.081   2
 -11  -1  -2 2121.31 232.962   7
  11  -1   2 1731.78 413.876   2
 -11   1  -2 2608.15 407.227   3
  11   1   2 2490.02 497.018   2
  11  -1   2 1879.27 264.677   4
 -11   1  -2 1997.10 517.597   9
 -12   1  -2 737.121 338.926   9
 -12  -1  -2 1162.74 169.968   7
  12  -1   2 970.938 195.083   4
  12   1   2 1363.55 391.236   2
  12  -1   2 759.282 306.988   2
 -12   1  -2 570.025 207.128   3
  13   1   2 15019.6 846.076   4
 -13   1  -2 13718.4 1021.95   3
  13  -1   2 13132.5 1247.76   2
  13   1   2 13065.0 1264.57   2
 -13  -1  -2 15934.6 690.037   7
 -13   1  -2 15552.7 1456.09   9
  14   1   2 2413.69 565.296   2
  14  -1   2 1730.85 487.367   2
 -14   1  -2 2748.33 458.443   3
 -14   1  -2 2061.80 578.705   9
  15  -1   2 27.6406 120.581   2
 -15   1  -2 269.392 205.041   3
  15  -1   2 418.439 163.255   4
  15   1   2 142.799 228.143   2
  16  -1   2 1494.69 452.378   2
  16   1   2 2284.25 588.798   2
 -16   1  -2 2030.05 424.130   3
  17   1   2 1633.46 538.078   2
  17  -1   2 1818.92 554.026   2
 -17  -1  -2 1798.30 434.736   3
 -17   1  -2 1763.97 412.584   3
 -18   1  -2 4046.39 623.331   3
 -18  -1  -2 4147.98 671.894   3
  18  -1   2 4409.91 872.405   2
  18   1   2 4035.10 836.072   2
 -19  -1  -2 1875.54 457.093   3
  19   2  -2 1057.43 449.527   2
  19  -2  -2 1195.19 454.835   2
  19  -2  -2 569.040 259.842   4
  18   2  -2 437.494 303.829   2
  18  -2  -2 319.583 175.197   4
  18  -2  -2 484.420 319.133   2
  17  -2  -2 12.5493 116.405   4
  17   2  -2-100.826 184.068   2
  17  -2  -2 268.462 321.966   2
 -17  -2   2-11.6917 113.292   7
 -16   2   2 5559.31 653.671   7
  16  -2  -2 5742.28 877.421   2
 -16  -2   2 5070.56 664.014   7
  16   2  -2 5232.55 889.058   2
  16  -2  -2 4496.51 639.749   4
  15  -2  -2 1017.66 291.479   4
 -15   2   2 1097.88 292.149   7
  15   2  -2 1889.65 518.695   2
  15  -2  -2 1602.03 461.129   2
 -15  -2   2 903.207 275.936   7
 -14   2   2 1554.83 255.997   3
  14  -2  -2 1925.17 335.020   7
 -14  -2   2 2050.93 394.613   7
  14  -2  -2 1851.11 391.137   4
 -14   2   2 1495.03 322.998   7
  14   2  -2 1434.10 436.222   2
  14  -2  -2 1998.19 477.733   2
  13  -2  -2 7040.95 718.856   4
  13  -2  -2 6256.59 611.897   7
 -13   2   2 6665.31 503.379   3
  13  -2  -2 7311.90 852.310   2
 -13  -2   2 6829.33 703.825   7
  13   2  -2 7125.11 928.991   2
 -13   2   2 7137.80 711.759   7
 -12  -2   2 27959.0 1467.95   7
 -12   2   2 27727.0 1116.45   3
  12  -2  -2 26861.2 1358.93   7
 -12   2   2 27551.4 1457.69   7
  12  -2  -2 28330.6 1700.77   2
  12   2  -2 29283.1 1832.37   2
 -11   2   2 2906.40 431.805   7
 -11   2   2 2206.56 460.467   9
 -11   2   2 2328.03 259.325   3
 -11  -2   2 2318.04 209.448   8
  11   2  -2 2152.79 180.334   6
  11   2  -2 2149.68 171.790   6
  11  -2  -2 2188.52 181.025   8
  11  -2  -2 2800.34 389.343   7
  11  -2  -2 2514.60 468.541   2
  11   2  -2 2082.48 455.167   2
 -11  -2   2 2261.19 379.293   7
  10  -2  -2 680.375 246.649   2
 -10   2   2 468.213 196.983   2
  10  -2  -2 460.052 154.227   7
 -10  -2   2 507.212 185.645   7
 -10   2   2 760.730 224.562   7
  10   2  -2 434.913 254.790   2
 -10   2   2 574.681 120.297   3
  10  -2  -2 555.538 110.456   8
 -10   2   2 347.852 159.364   9
  10  -2  -2 724.488 225.282   5
 -10  -2   2 368.374 94.1846   8
 -10  -2   2 254.688 126.374   5
   9  -2  -2 30015.7 1086.40   8
  -9   2   2 30839.1 1626.93   9
  -9  -2   2 28492.1 1371.70   5
  -9  -2   2 30957.7 1389.33   7
  -9   2   2 29867.8 1002.34   3
  -9  -2   2 33052.4 1699.52   1
  -9   2   2 30846.3 1572.35   2
  -9   2   2 30103.4 1042.49   6
  -9   2   2 29739.3 1406.95   7
   9  -2  -2 31191.0 1412.37   7
  -9  -2   2 29459.8 1039.18   8
   9  -2  -2 26938.3 1361.00   5
   9  -2  -2 29875.6 1533.64   2
  -8   2   2 28982.9 1036.00   6
  -8   2   2 28584.3 1443.63   2
   8  -2  -2 30414.0 1343.24   5
  -8   2   2 28703.7 1333.31   7
   8  -2  -2 29803.9 1420.19   2
   8  -2  -2 26929.1 971.633   6
  -8  -2   2 30283.9 1316.53   7
  -8  -2   2 30435.8 1553.89   1
   8  -2  -2 30211.8 1512.21   9
  -8   2   2 28883.7 915.194   3
   8  -2  -2 28296.7 1082.32   8
   8  -2  -2 28847.9 1332.53   7
  -8   2   2 30018.7 1515.90   9
   7  -2  -2 41883.4 1674.06   2
  -7   2   2 41663.9 1123.45   3
   7  -2  -2 40763.1 1623.42   7
  -7  -2   2 45725.4 1856.26   1
   7  -2  -2 40358.8 1608.19   5
  -7   2   2 39272.6 1704.38   9
  -7   2   2 38366.2 1641.51   2
  -7  -2   2 42464.3 1536.36   5
   7  -2  -2 41180.7 1426.16   8
  -7  -2   2 39931.6 1551.92   7
  -7   2   2 41296.0 1344.61   6
   7  -2  -2 39611.1 1283.21   6
  -7   2   2 38050.5 1584.65   7
  -6   2   2 72858.3 2066.29   6
  -6   2   2 70145.9 2306.67   7
  -6  -2   2 77944.5 2526.60   1
   6  -2  -2 69763.8 2328.90   7
  -6   2   2 69378.0 1709.63   3
   6  -2  -2 67048.5 1995.17   6
   6  -2  -2 72479.9 2144.12   8
   6  -2  -2 70497.5 2287.08   2
  -6   2   2 68616.8 2313.96   2
  -6   2   2 69079.1 2350.01   9
  -6  -2   2 73670.3 2257.84   7
   6  -2  -2 77266.8 2299.54   5
   5  -2  -2 17367.2 905.663   7
   5  -2  -2 17277.8 816.901   8
  -5   2   2 16597.8 744.080   6
  -5  -2   2 18823.2 962.597   1
  -5  -2   2 17092.9 830.376   7
  -5   2   2 16524.7 862.049   9
   5  -2  -2 16039.1 722.331   6
   5  -2  -2 19046.8 878.057   5
  -5   2   2 17441.1 896.293   7
   5  -2  -2 17713.4 831.245   2
  -5   2   2 17545.4 845.098   2
   4  -2  -2 903.063 175.417   5
  -4   2   2 478.770 143.936   9
   4  -2  -2 815.298 145.849   6
   4  -2  -2 915.424 151.731   2
  -4   2   2 670.074 139.901   6
   4  -2  -2 590.632 143.368   7
  -4  -2   2 739.393 187.772   1
  -4   2   2 564.973 157.105   7
  -4   2   2 384.988 95.8869   2
  -3  -2   2 7898.33 515.587   1
  -3   2   2 8317.88 447.349   9
   3  -2  -2 7738.70 402.322   2
  -3   2   2 9306.23 435.318   2
   3  -2  -2 9960.77 543.589   5
  -3   2   2 7666.77 470.133   6
   3  -2  -2 8059.91 552.893   7
   2  -2  -2 5322.04 383.468   5
  -2   2   2 5364.97 245.738   2
  -2   2   2 5589.57 276.616   1
   2   2  -2 4972.42 352.082   4
   2  -2  -2 5417.11 242.410   2
   2  -2  -2 4892.69 402.795   7
  -2  -2   2 6328.48 408.471   1
  -2   2   2 5057.52 378.912   6
  -1   2   2 127401. 3365.20   6
  -1  -2   2 126752. 3305.42   1
   1   2  -2 130554. 3275.70   4
   1  -2  -2 133066. 3370.74   5
  -1   2   2 130587. 3304.02   4
   1  -2  -2 123228. 3390.87   7
   0   2   2 772280. 16826.4   6
   0  -2  -2 729341. 16803.4   7
   0   2   2 734664. 16664.6   4
   0  -2   2 706125. 16662.0   1
   0   2  -2 715758. 16643.6   4
   0  -2  -2 724558. 16790.4   5
   1  -2   2 8737.49 339.857   5
  -1   2  -2 8488.66 501.636   2
   1   2   2 9227.37 396.997   2
   1  -2   2 8157.38 448.206   1
  -1  -2  -2 8999.94 396.080   2
  -1   2  -2 8501.86 411.196   4
   1  -2   2 8195.16 451.303   3
   1   2   2 9063.52 510.023   6
   1   2   2 9034.00 424.209   4
  -1  -2  -2 9434.40 425.385   4
  -1   2  -2 8752.72 361.782   5
   2  -2   2 10021.8 461.790   4
   2   2   2 10937.9 529.433   2
   2  -2   2 11781.1 470.492   5
  -2   2  -2 10890.4 606.140   2
  -2   2  -2 11478.7 487.171   4
   2  -2   2 10811.4 546.722   3
  -2   2  -2 11475.9 469.764   5
   2   2   2 10476.8 549.474   9
  -2  -2  -2 10909.2 455.834   4
  -2  -2  -2 10814.1 538.932   2
  -2  -2  -2 11705.3 567.684   6
   2   2   2 10201.8 555.354   6
   2   2   2 11329.1 477.059   4
  -3  -2  -2 22768.4 957.845   2
  -3   2  -2 24557.5 1030.84   2
   3   2   2 21831.7 972.255   9
   3  -2   2 23431.6 923.958   3
   3  -2   2 23273.3 788.231   4
  -3  -2  -2 23753.1 896.939   6
  -3   2  -2 25477.7 872.451   5
   3   2   2 22979.2 764.891   4
   3  -2   2 22894.7 839.080   5
  -3  -2  -2 22482.6 764.336   4
  -3   2  -2 23214.7 812.443   4
   3   2   2 22565.0 915.670   6
   3   2   2 22840.6 950.588   2
   4   2   2 47094.1 1345.57   4
   4  -2   2 45644.8 1545.96   3
  -4   2  -2 48814.9 1543.43   3
  -4   2  -2 47462.6 1515.47   5
   4   2   2 44773.0 1684.32   9
  -4   2  -2 48390.1 1729.08   2
   4  -2   2 45683.6 1371.12   4
   4   2   2 48983.3 1504.74   6
  -4  -2  -2 50538.3 1714.72   2
   4   2   2 46895.4 1669.60   2
  -4   2  -2 44741.7 1401.04   4
  -4  -2  -2 46075.6 1455.91   6
  -4  -2  -2 48170.6 1368.17   4
   5   2   2 5139.07 509.608   9
  -5  -2  -2 6112.83 392.369   6
  -5   2  -2 6330.40 452.612   3
  -5   2  -2 6847.68 484.815   5
   5  -2   2 6110.57 375.417   4
   5   2   2 6321.29 413.825   6
  -5  -2  -2 6387.12 550.324   2
  -5  -2  -2 5983.07 439.609   8
  -5   2  -2 5653.61 534.179   2
   5  -2   2 6306.21 338.336   7
   5   2   2 5505.71 335.382   4
  -6   2  -2 3720.04 481.120   9
  -6   2  -2 3618.42 354.609   3
  -6  -2  -2 3632.89 287.652   6
   6  -2   2 3778.34 303.825   4
   6  -2   2 3745.08 259.788   7
  -6  -2  -2 4010.11 353.428   8
   6   2   2 4228.29 332.737   6
   6   2   2 3976.17 294.080   4
   6   2   2 3606.10 466.827   9
  -6  -2  -2 3365.97 438.229   2
  -6   2  -2 3733.17 468.126   2
  -6   2  -2 3562.40 375.202   5
  -7   2  -2 34864.1 1714.05   9
   7  -2   2 32282.6 1169.10   4
  -7  -2  -2 33468.0 1086.37   6
  -7  -2  -2 35130.6 1648.67   2
  -7  -2  -2 32561.6 1211.45   8
   7   2   2 34405.3 1146.63   4
  -7   2  -2 33990.5 1341.74   3
  -7   2  -2 33736.5 1651.45   2
   7  -2   2 34537.4 1047.19   7
  -7   2  -2 33002.3 1411.99   5
  -7  -2  -2 34353.7 1129.82   7
   7   2   2 32008.0 1138.82   6
  -8  -2  -2 9257.04 523.087   8
   8   2   2 9875.08 503.133   6
   8   2   2 9961.21 853.066   2
  -8   2  -2 9796.48 724.754   5
   8   2   2 9525.64 539.078   4
  -8   2  -2 10969.1 920.109   2
  -8  -2  -2 10011.6 868.252   2
   8  -2   2 9213.50 796.014   2
  -8  -2  -2 9526.38 513.912   7
   8  -2   2 8982.83 539.100   4
   8   2   2 9880.45 885.212   9
   8  -2   2 8521.86 408.987   7
   8  -2   2 9155.58 477.802   8
  -8   2  -2 9981.58 905.960   9
   9   2   2 5417.66 661.857   2
   9   2   2 5679.82 702.795   9
   9  -2   2 5135.75 286.727   7
  -9   2  -2 4633.09 528.168   5
  -9  -2  -2 5418.11 388.125   7
   9  -2   2 4768.68 406.161   4
   9   2   2 4574.39 377.570   4
  -9  -2  -2 5528.75 688.955   2
  -9  -2  -2 5398.09 364.269   8
   9  -2   2 5088.41 331.938   8
   9  -2   2 4753.16 591.075   2
  -9   2  -2 5216.66 687.090   9
  -9   2  -2 6466.65 732.512   2
 -10  -2  -2 1152.45 136.340   8
  10   2   2 926.441 172.572   4
  10  -2   2 1265.97 338.454   2
  10  -2   2 1116.67 198.337   4
 -10  -2  -2 1159.90 192.082   7
 -10   2  -2 796.446 287.071   9
  10   2   2 754.580 253.239   2
  10  -2   2 860.433 107.864   7
  10  -2   2 985.657 123.548   8
 -10   2  -2 902.199 118.857   6
 -10   2  -2 861.347 106.283   6
 -10   2  -2 955.224 220.028   3
  11  -2   2 11031.7 1003.72   2
  11   2   2 10011.0 1005.16   2
 -11  -2  -2 10218.0 606.656   7
  11   2   2 9945.83 627.250   4
  11  -2   2 9788.83 653.161   4
 -11   2  -2 10551.7 1082.63   9
 -11   2  -2 10248.7 779.493   3
 -12  -2  -2 2167.44 273.582   7
 -12   2  -2 2202.67 371.741   3
 -12   2  -2 2932.70 581.939   9
  12   2   2 2007.47 281.857   4
  12  -2   2 3162.37 577.710   2
  12   2   2 1940.32 470.310   2
  13  -2   2 540.693 278.222   2
 -13  -2  -2 884.448 175.826   7
  13   2   2 856.909 205.620   4
 -13   2  -2 577.459 221.570   3
  13   2   2 118.145 196.608   2
 -13   2  -2 1124.38 412.493   9
  14   2   2 4973.63 791.273   2
  14  -2   2 5935.85 838.272   2
 -14   2  -2 5277.87 862.603   9
 -14  -2  -2 3869.68 366.181   7
 -14   2  -2 3674.87 508.949   3
  14  -2   2 3552.25 419.325   4
  15   2   2 87.4917 219.882   2
  15  -2   2 158.337 188.471   2
 -15   2  -2 114.769 177.960   9
  15  -2   2 58.8522 58.8178   4
 -15   2  -2 314.115 184.028   3
  16   2   2 754.323 347.263   2
 -16   2  -2 1208.20 322.062   3
  16  -2   2 680.908 346.294   2
 -16   2  -2 1378.67 535.549   9
  17  -2   2 464.766 346.112   2
  17   2   2 396.402 320.728   2
 -17   2  -2 259.331 154.621   3
  18   2   2 235.644 213.786   2
  18  -2   2 500.753 336.231   2
 -19  -2  -2 447.770 266.533   3
  19  -3  -2 1922.08 558.801   2
  19  -3  -2 1525.28 415.894   4
  18  -3  -2 1457.48 399.483   4
  18   3  -2 1946.11 619.437   2
  18  -3  -2 924.619 384.729   2
 -17  -3   2 123.314 138.785   7
  17   3  -2 163.597 267.699   2
  17  -3  -2 98.8310 127.578   4
  17  -3  -2 374.581 196.525   2
  16   3  -2 325.486 258.875   2
 -16  -3   2 131.376 118.390   7
  16  -3  -2 418.890 218.457   4
  16  -3  -2 106.491 124.492   2
  15  -3  -2 49.3026 155.699   2
 -15   3   2 105.265 80.9975   3
  15  -3  -2 10.6455 148.531   4
 -15  -3   2 4.81581 94.1373   7
  15   3  -2 190.948 171.161   2
  14  -3  -2 308.974 161.665   7
 -14  -3   2 244.273 201.147   7
 -14   3   2 84.0388 204.808   9
 -14   3   2 128.550 154.454   7
  14  -3  -2-50.0302 99.6046   2
 -14   3   2 84.3372 71.8238   3
  14   3  -2 284.158 240.473   2
  14  -3  -2 203.275 173.869   4
 -13   3   2 6606.94 688.816   7
  13   3  -2 6962.16 910.502   2
 -13   3   2 5706.31 406.529   3
 -13  -3   2 6421.57 699.827   7
  13   3  -2 5371.60 258.003   6
  13  -3  -2 5860.38 622.927   7
 -13  -3   2 5401.84 324.344   8
  13  -3  -2 5511.65 761.950   2
 -13   3   2 8107.70 999.228   9
  13  -3  -2 6133.25 677.978   4
  12  -3  -2 22111.4 1477.71   2
  12  -3  -2 21998.6 865.380   8
 -12  -3   2 21664.5 1290.36   7
  12   3  -2 21288.9 807.539   6
 -12   3   2 22747.6 856.330   6
  12  -3  -2 23644.0 1312.80   7
 -12   3   2 22586.5 876.705   3
 -12   3   2 22944.4 1623.32   9
  12   3  -2 21294.0 1585.85   2
  12  -3  -2 21969.6 1330.50   4
 -12   3   2 23719.4 1331.65   7
 -12  -3   2 21773.5 871.262   8
  12  -3  -2 21782.9 1338.11   5
  11  -3  -2 350.975 191.191   5
 -11  -3   2 300.185 178.307   7
  11  -3  -2 268.268 177.343   2
 -11   3   2 236.791 212.055   9
  11   3  -2 178.665 88.9365   6
 -11   3   2 285.263 150.668   7
 -11   3   2 241.857 100.845   6
  11  -3  -2 216.578 139.894   7
  11  -3  -2 245.501 100.244   8
 -11  -3   2 128.196 69.6232   8
  11  -3  -2 149.050 138.109   4
  11   3  -2 437.697 251.260   2
 -11   3   2 110.777 59.8229   3
  10  -3  -2 29550.7 1523.23   5
  10  -3  -2 34731.5 1603.77   7
  10  -3  -2 33598.1 1677.23   2
 -10   3   2 31659.8 1222.24   6
  10   3  -2 31857.2 1838.16   2
 -10  -3   2 31749.5 1537.60   5
 -10   3   2 31908.0 1715.68   2
 -10   3   2 33978.9 1041.27   3
 -10  -3   2 31875.8 1521.25   7
 -10   3   2 34625.2 1840.93   9
  10  -3  -2 32575.6 1289.41   8
 -10   3   2 33833.6 1593.69   7
  10  -3  -2 31129.0 1544.12   4
   9  -3  -2 7642.99 680.614   5
  -9   3   2 6915.92 647.204   7
  -9   3   2 7396.57 510.085   6
   9   3  -2 7625.63 790.672   2
  -9  -3   2 7512.89 646.947   7
  -9   3   2 6580.22 727.379   9
  -9   3   2 7156.35 688.114   5
   9  -3  -2 7341.25 664.505   4
  -9  -3   2 7889.22 788.087   1
  -9   3   2 7505.06 728.417   2
   9  -3  -2 6934.45 530.429   8
   9  -3  -2 7714.64 703.047   2
   9  -3  -2 8921.99 730.459   7
  -9   3   2 7557.70 357.956   3
   8  -3  -2 16192.0 1002.21   7
  -8   3   2 16694.0 989.995   7
  -8   3   2 14986.9 1001.90   2
  -8  -3   2 15990.4 951.762   7
  -8   3   2 16326.1 796.579   6
  -8   3   2 14874.6 1041.18   9
   8  -3  -2 15967.3 964.260   5
   8  -3  -2 15755.1 975.271   2
  -8  -3   2 17292.7 1159.21   1
   8  -3  -2 16021.9 856.650   8
  -7   3   2 35284.2 1575.09   9
  -7   3   2 34032.2 1494.25   7
  -7  -3   2 32624.9 1411.91   7
   7  -3  -2 35489.8 1472.28   5
   7  -3  -2 32545.5 1494.43   7
  -7  -3   2 35788.0 1637.94   1
  -7   3   2 35169.7 1506.03   2
   7  -3  -2 33516.8 1428.66   2
  -7   3   2 33166.4 1297.63   6
  -6   3   2 367.068 114.904   6
  -6  -3   2 387.038 145.995   1
  -6  -3   2 193.301 94.1481   7
   6  -3  -2 174.611 106.204   7
   6   3  -2 181.555 105.467   4
  -6   3   2 306.221 129.427   2
   6  -3  -2 119.490 87.6039   5
   6  -3  -2 457.827 145.595   2
   6  -3  -2 292.672 111.810   6
  -6   3   2 345.413 141.463   9
  -6   3   2 525.321 174.711   7
  -5   3   2 15053.7 774.266   6
   5   3  -2 14915.1 810.110   4
   5  -3  -2 15843.9 754.740   2
   5  -3  -2 14716.3 741.402   6
   5  -3  -2 15835.2 846.765   5
   5  -3  -2 14066.8 866.605   7
  -5  -3   2 16469.0 916.312   1
  -5   3   2 16323.1 909.707   7
  -5  -3   2 15366.5 818.134   7
  -5   3   2 15150.3 773.237   2
  -5   3   2 15145.3 836.784   9
   4  -3  -2 29.3390 48.6074   2
  -4  -3   2 104.036 99.4248   1
   4   3  -2 14.0798 53.2986   4
   4  -3  -2 62.8420 28.9182   3
   4  -3  -2 7.56483 60.5349   7
  -4   3   2 73.4509 99.9483   6
   4  -3  -2-65.0225 71.1396   6
  -4   3   2 15.1197 43.7411   2
  -4   3   2 5.04710 48.3116   9
   4  -3  -2 31.9809 64.4325   5
  -3   3   2 1660.86 167.944   2
   3  -3  -2 1684.34 252.173   5
  -3   3   2 1851.58 257.812   4
  -3   3   2 1625.63 238.967   6
   3  -3  -2 1794.29 163.633   2
   3  -3  -2 1617.74 261.516   7
   3   3  -2 1663.99 227.170   4
  -3  -3   2 1504.32 226.730   1
   2  -3  -2 36827.0 1425.55   7
  -2  -3   2 35591.8 1323.10   1
  -2   3   2 36802.3 1012.89   2
   2  -3  -2 38090.3 1386.73   5
  -2   3   2 39143.4 1368.23   4
  -2   3   2 39029.3 1371.31   6
   2   3  -2 40303.5 1332.34   4
   2  -3  -2 37585.9 986.980   2
  -1   3   2 22643.8 921.700   4
  -1   3   2 22491.5 965.049   6
  -1  -3   2 23551.5 902.120   1
   1   3  -2 21189.9 877.003   4
  -1  -3   2 21773.0 741.745   5
   1  -3  -2 21722.0 989.929   7
   1  -3  -2 21299.8 953.716   5
   0   3  -2 62027.5 1806.06   4
   0  -3   2 62251.1 1636.78   5
   0   3   2 61136.5 1837.99   4
   0  -3  -2 58996.7 1929.85   5
   0   3  -2 59333.4 1639.51   5
   0  -3   2 58206.4 1782.59   1
   0  -3  -2 63258.1 1830.83   4
   0   3   2 63183.7 1947.25   6
  -1   3  -2 59071.7 1871.43   2
   1   3   2 58418.8 1613.25   2
  -1   3  -2 55685.3 1640.60   5
   1  -3   2 61498.2 1795.68   1
   1   3   2 63625.4 1918.46   6
   1  -3   2 60746.7 1614.29   5
  -1  -3  -2 57494.7 1548.65   1
   1  -3   2 61299.8 1805.26   3
  -1  -3  -2 59941.8 1747.89   4
  -1   3  -2 58254.7 1760.08   4
  -1  -3  -2 61595.2 1945.88   5
   1   3   2 60053.2 1785.95   4
  -2   3  -2 7499.30 451.397   4
  -2   3  -2 8466.53 553.711   2
   2   3   2 7711.92 444.022   4
  -2  -3  -2 7614.96 440.770   4
   2   3   2 7476.18 445.544   2
   2  -3   2 7997.99 460.539   4
   2  -3   2 8451.55 417.992   5
  -2  -3  -2 7839.26 457.526   2
  -2   3  -2 8403.34 446.443   5
   2  -3   2 7892.31 479.102   3
   2   3   2 7442.46 516.744   6
  -2  -3  -2 8001.81 513.827   6
   3  -3   2 22103.3 841.480   5
   3  -3   2 21582.7 903.515   3
   3   3   2 21164.5 935.407   6
   3  -3   2 21848.7 1002.08   2
   3   3   2 18432.7 891.262   2
  -3  -3  -2 22581.4 927.224   6
   3   3   2 21013.0 823.219   4
  -3   3  -2 21144.9 997.030   2
  -3   3  -2 21473.7 850.409   5
  -3  -3  -2 20480.3 818.624   4
  -3   3  -2 20934.2 863.448   4
  -3  -3  -2 22285.6 945.161   2
   3  -3   2 21356.1 838.749   4
   4  -3   2 1643.01 231.158   3
   4  -3   2 1827.12 231.356   5
  -4  -3  -2 1985.50 246.563   6
  -4   3  -2 1658.54 221.511   5
  -4   3  -2 1875.44 234.122   3
   4  -3   2 2025.76 298.140   2
   4   3   2 2124.48 321.997   9
   4   3   2 1973.56 253.437   6
  -4   3  -2 1774.69 281.944   2
  -4  -3  -2 2093.96 228.182   4
  -4  -3  -2 2450.90 310.970   2
  -4   3  -2 1769.03 227.334   4
   4  -3   2 1661.45 207.393   4
   4   3   2 1790.68 269.951   2
   4   3   2 1680.74 201.745   4
   5  -3   2 22641.6 982.280   5
   5  -3   2 22361.6 1007.55   3
  -5  -3  -2 22382.3 926.505   6
  -5  -3  -2 20809.9 1095.27   2
   5   3   2 21702.9 970.379   6
   5   3   2 22857.5 879.296   4
   5  -3   2 21780.1 899.729   4
   5   3   2 21325.2 1101.12   2
  -5   3  -2 22723.3 1172.76   2
  -5   3  -2 22377.4 939.997   4
  -5   3  -2 23656.2 978.834   3
  -5   3  -2 23785.8 1020.32   5
   5  -3   2 23302.3 1139.67   2
   5   3   2 20682.5 1144.37   9
   6   3   2 63143.6 2073.19   6
   6  -3   2 64690.7 2153.57   5
  -6   3  -2 66753.0 2443.88   2
   6  -3   2 65586.3 2002.02   4
  -6   3  -2 72368.1 2144.07   3
  -6   3  -2 65034.2 2183.87   5
   6  -3   2 65533.6 2366.83   2
   6   3   2 66955.4 1966.14   4
  -6  -3  -2 65592.2 2402.28   2
   6  -3   2 68769.7 1985.92   7
   7  -3   2 724.919 215.006   2
   7   3   2 873.001 250.849   9
  -7  -3  -2 658.799 214.442   2
   7  -3   2 779.805 158.710   4
  -7   3  -2 984.847 283.119   9
   7  -3   2 881.520 157.339   7
  -7   3  -2 739.329 169.169   3
  -7   3  -2 616.674 212.166   2
  -7   3  -2 938.204 209.968   5
   7   3   2 709.396 162.735   6
   7   3   2 937.717 163.143   4
   8  -3   2 3097.50 327.505   4
  -8  -3  -2 3004.78 345.496   8
  -8  -3  -2 2949.03 476.722   2
  -8   3  -2 3144.66 511.428   9
  -8   3  -2 3276.96 431.793   5
   8   3   2 3442.60 506.446   2
   8   3   2 3270.27 316.518   4
   8   3   2 2529.29 443.067   9
   8   3   2 2997.85 317.163   6
  -8  -3  -2 2985.59 310.876   7
  -8   3  -2 3040.90 478.915   2
   8  -3   2 3404.61 312.536   7
   8  -3   2 3916.79 527.865   2
   9   3   2 5249.85 677.357   9
  -9   3  -2 4546.67 525.495   5
   9   3   2 4804.86 387.794   6
   9  -3   2 4670.91 360.775   7
   9  -3   2 4839.26 605.232   2
  -9  -3  -2 4538.91 627.094   2
  -9  -3  -2 4875.79 425.389   8
  -9   3  -2 3782.24 606.073   9
   9   3   2 5080.42 644.389   2
   9   3   2 5343.74 425.429   4
   9  -3   2 4563.33 423.171   4
  -9  -3  -2 4107.25 384.089   7
  10   3   2 12248.4 631.223   6
 -10   3  -2 14606.1 1236.83   9
  10  -3   2 12338.1 1030.18   2
  10   3   2 13256.1 1111.33   2
  10   3   2 12359.8 718.927   4
  10  -3   2 11698.1 601.695   8
 -10   3  -2 12546.9 599.325   6
  10  -3   2 12727.6 616.498   7
 -10  -3  -2 12550.3 729.762   7
 -10  -3  -2 12108.6 679.978   8
 -10   3  -2 12638.7 818.436   3
 -11   3  -2 362.850 167.328   3
 -11  -3  -2 167.857 82.7167   7
  11   3   2 142.847 99.8988   4
  11  -3   2 175.747 67.4716   7
 -11   3  -2 229.729 203.757   9
 -11  -3  -2 102.123 55.8544   8
  11  -3   2 188.440 75.0625   8
  11   3   2-64.1167 134.238   2
  11  -3   2 254.413 211.029   2
 -11   3  -2 123.790 45.3657   6
  12  -3   2 138.833 116.662   2
 -12   3  -2 183.763 130.290   3
 -12   3  -2 170.894 149.092   9
 -12   3  -2 43.1640 33.8213   6
 -12  -3  -2 20.9337 23.6940   8
  12   3   2 28.0504 121.581   2
 -12  -3  -2-27.7118 79.0686   7
  12  -3   2-12.0084 32.4729   7
  12   3   2-5.98649 69.5545   4
  13  -3   2 2815.01 380.711   4
 -13   3  -2 2548.47 391.394   3
  13   3   2 3539.55 645.531   2
 -13  -3  -2 2423.95 332.567   7
  13  -3   2 3411.49 621.213   2
  13   3   2 2454.63 339.117   4
 -13   3  -2 2083.33 518.007   9
  14   3   2 832.580 370.003   2
 -14   3  -2 947.535 385.709   9
 -14   3  -2 355.714 157.620   3
  14  -3   2 873.259 230.789   4
  14  -3   2 463.492 289.438   2
 -14  -3  -2 904.430 200.602   7
  15   3   2 4062.37 778.480   2
 -15   3  -2 3691.60 510.710   3
  15  -3   2 5057.73 544.460   4
 -15   3  -2 4571.84 854.482   9
  15  -3   2 4214.69 751.248   2
 -16   3  -2 207.429 165.816   3
  16  -3   2 428.285 257.617   2
 -16   3  -2 324.149 418.270   9
  16   3   2 73.5397 200.224   2
  17  -3   2 1040.97 437.281   2
  17   3   2 1041.35 421.469   2
 -17   3  -2 2149.58 672.754   9
  18  -3   2 1431.19 490.893   2
  19  -4  -2 1492.60 521.905   2
  18  -4  -2 144.868 277.635   2
  18   4  -2-45.2597 216.963   2
  18  -4  -2 271.388 184.557   4
  17  -4  -2 536.564 329.142   2
  17   4  -2 801.572 444.125   2
  17  -4  -2 115.432 176.255   4
 -17  -4   2 24.7165 115.443   7
 -16  -4   2 4697.57 672.034   7
  16   4  -2 5787.46 949.901   2
  16  -4  -2 4565.85 754.617   2
  16  -4  -2 4271.39 652.411   4
  15  -4  -2 46.0675 126.079   2
 -15  -4   2-29.0792 90.9230   7
 -15   4   2-134.718 241.580   9
  15  -4  -2 256.146 210.237   4
  14   4  -2 2465.38 584.787   2
 -14  -4   2 3762.38 311.209   8
 -14  -4   2 3852.28 571.529   7
 -14   4   2 3739.67 727.501   9
  14  -4  -2 3725.62 633.026   2
  14  -4  -2 4089.56 584.565   4
 -13  -4   2 9204.60 573.359   8
  13  -4  -2 10971.4 911.766   7
  13   4  -2 9637.25 555.425   6
 -13   4   2 11419.9 1171.86   9
  13  -4  -2 10141.5 910.855   4
  13  -4  -2 10750.2 1024.66   2
 -13  -4   2 8693.31 848.563   7
 -13   4   2 9890.60 579.772   6
  13   4  -2 7554.96 998.482   2
  13  -4  -2 9796.46 602.641   8
  13  -4  -2 10067.3 943.300   5
  12  -4  -2 2268.15 314.183   8
  12   4  -2 1595.63 467.987   2
 -12   4   2 1415.12 228.206   6
 -12  -4   2 1841.80 370.317   7
  12  -4  -2 1566.75 371.953   2
  12   4  -2 1390.41 213.148   6
  12  -4  -2 2076.52 398.969   4
  12  -4  -2 1394.81 348.708   5
  12  -4  -2 1300.31 319.166   7
 -12   4   2 2346.40 524.477   9
 -11  -4   2 715.862 232.440   7
  11  -4  -2 864.314 259.387   7
 -11   4   2 901.588 198.065   6
  11   4  -2 786.932 167.446   6
  11  -4  -2 970.740 295.555   5
  11  -4  -2 992.212 218.631   8
  11  -4  -2 738.643 231.943   2
  11  -4  -2 1053.09 277.459   4
  11   4  -2 1756.53 440.342   2
 -11   4   2 1424.30 398.728   9
  10   4  -2 2953.63 422.086   4
 -10  -4   2 2669.33 415.996   7
  10  -4  -2 2643.38 421.571   2
  10  -4  -2 1810.63 364.606   5
 -10   4   2 2102.64 295.203   6
  10  -4  -2 2327.07 340.338   8
  10  -4  -2 2076.47 378.247   7
  10   4  -2 1894.85 435.563   2
  10  -4  -2 1545.91 311.388   4
 -10   4   2 2584.68 455.453   2
 -10   4   2 2502.11 482.620   9
   9   4  -2 1716.45 312.784   4
  -9   4   2 1261.45 309.031   2
  -9  -4   2 1215.31 331.367   1
  -9  -4   2 1133.07 253.042   7
   9   4  -2 1215.49 346.574   2
   9  -4  -2 1375.40 317.588   7
   9  -4  -2 1371.09 313.561   2
   9  -4  -2 1408.85 297.541   4
   9  -4  -2 1197.04 278.596   5
  -9   4   2 1578.97 258.411   6
  -9   4   2 1264.69 321.160   9
  -8   4   2 3476.05 453.438   2
  -8  -4   2 3245.47 424.432   7
  -8   4   2 3087.44 369.520   6
  -8   4   2 3012.14 454.655   9
   8   4  -2 3797.35 564.554   2
  -8  -4   2 3127.84 485.210   1
   8  -4  -2 3241.86 433.387   5
  -8   4   2 2708.76 421.248   5
   8  -4  -2 4013.64 476.388   4
   8  -4  -2 3199.25 404.970   2
   8   4  -2 3044.77 398.548   4
   8  -4  -2 3648.54 488.256   7
  -7   4   2 33759.6 1474.77   2
  -7   4   2 33770.5 1394.67   6
   7  -4  -2 34194.8 1505.39   5
   7  -4  -2 32022.0 1556.84   7
  -7  -4   2 33639.0 1600.91   1
  -7  -4   2 33434.0 1459.17   7
   7  -4  -2 31778.5 1459.04   4
   7   4  -2 32646.6 1450.13   4
   7  -4  -2 33205.0 1398.08   2
  -7   4   2 31837.1 1548.57   9
   6  -4  -2 9145.05 738.798   7
  -6   4   2 8639.53 634.659   6
  -6   4   2 9892.95 660.715   2
   6  -4  -2 9534.82 702.159   5
  -6  -4   2 10193.7 781.150   1
  -6   4   2 9356.51 718.325   9
   6  -4  -2 8124.24 350.955   3
   6   4  -2 9794.84 686.918   4
   6  -4  -2 9397.09 611.870   2
  -6  -4   2 10348.3 701.680   7
   5  -4  -2 12076.9 781.540   5
   5  -4  -2 12663.9 460.038   3
   5  -4  -2 11918.6 636.926   2
  -5   4   2 12010.8 680.817   2
   5   4  -2 13001.4 768.238   4
   5  -4  -2 10786.7 798.270   7
  -5   4   2 12301.1 749.925   6
  -5  -4   2 10907.9 761.664   1
  -4   4   2 250.827 105.981   4
   4  -4  -2 29.9135 69.5513   6
  -4   4   2 191.586 126.496   6
   4  -4  -2 74.7744 65.5034   2
   4  -4  -2 123.573 99.6674   5
   4   4  -2 188.131 124.868   1
  -4  -4   2 122.869 102.122   1
  -4   4   2 52.0972 51.5360   2
   4  -4  -2 222.646 126.740   7
   4   4  -2-17.9292 62.6595   4
   3   4  -2 17628.0 876.960   4
   3   4  -2 19972.8 975.243   1
   3  -4  -2 19063.6 972.996   5
  -3   4   2 20232.2 964.015   6
  -3   4   2 17631.4 680.653   2
   3  -4  -2 17832.5 650.070   2
   3  -4  -2 16479.9 957.076   7
  -3   4   2 18861.0 960.376   4
  -3  -4   2 17446.3 891.002   1
   2   4  -2 18622.2 894.068   1
  -2  -4   2 16640.0 752.170   5
   2  -4  -2 17026.3 960.581   7
  -2   4   2 17929.0 597.251   2
  -2   4   2 18506.4 565.892   1
  -2   4   2 18425.6 925.270   6
  -2  -4   2 17775.6 849.565   1
  -2   4   2 17358.6 891.826   4
   2   4  -2 18692.4 879.970   4
   2  -4  -2 17786.3 928.991   5
  -1  -4   2 26738.5 1006.97   5
   1   4  -2 28052.3 1143.46   1
  -1   4   2 30582.3 1210.30   4
  -1   4   2 29252.5 1236.80   6
   1   4  -2 30852.6 1171.34   4
  -1   4   2 28720.8 810.334   2
   1  -4  -2 28534.1 1244.75   5
  -1  -4   2 30714.5 1139.63   1
   0  -4   2 30.3938 63.8160   1
   0   4   2 30.8747 36.5924   2
   0   4  -2-25.7935 51.4144   4
   0   4  -2 72.7379 68.1490   5
   0   4   2 137.948 95.7353   6
   0   4  -2-27.3884 54.0445   1
   0  -4  -2 220.324 115.620   4
   0  -4   2 54.6640 67.2453   5
   0  -4  -2 59.4587 87.2813   5
   0   4   2 3.40808 67.1259   4
  -1  -4  -2 20460.1 660.803   1
  -1  -4  -2 20101.3 886.033   4
   1   4   2 21137.4 993.908   6
   1  -4   2 20486.5 887.009   1
   1  -4   2 20245.9 789.248   5
  -1  -4  -2 20191.5 1014.72   5
   1   4   2 20471.9 753.786   2
  -1   4  -2 20172.7 901.098   1
   1   4   2 20789.2 926.946   4
  -1   4  -2 18545.6 797.776   5
  -1   4  -2 19371.1 880.103   4
  -2   4  -2 33605.4 1271.08   4
   2   4   2 33597.8 1279.55   4
  -2  -4  -2 33442.8 1238.32   4
   2  -4   2 36676.3 1299.27   3
  -2  -4  -2 34363.9 1459.24   5
   2  -4   2 32559.2 1252.65   4
   2  -4   2 36623.4 1185.91   5
   2   4   2 33557.2 1358.76   6
  -2  -4  -2 33263.2 1102.34   1
  -2   4  -2 34867.5 1230.06   5
  -2  -4  -2 35272.1 1347.95   6
   2   4   2 34231.9 1192.67   2
  -2   4  -2 34063.8 1368.12   2
  -2   4  -2 35177.4 1304.15   1
   3  -4   2 18521.9 883.095   4
  -3  -4  -2 19436.8 866.943   1
   3  -4   2 20574.4 926.245   3
  -3   4  -2 21652.5 968.515   4
  -3   4  -2 21854.2 965.289   1
   3   4   2 19244.0 910.191   2
   3   4   2 20557.6 898.427   4
  -3  -4  -2 21704.0 921.588   4
  -3  -4  -2 19568.5 973.607   6
  -3   4  -2 21724.5 1052.57   2
   3  -4   2 21073.5 866.559   5
  -3   4  -2 21341.1 921.241   5
   3   4   2 21880.1 1013.13   6
   4  -4   2 17653.3 877.546   3
  -4   4  -2 18026.4 1001.67   2
   4  -4   2 20682.5 893.978   5
  -4   4  -2 18923.4 900.710   5
   4  -4   2 18613.1 863.922   4
  -4   4  -2 19138.3 925.820   1
  -4  -4  -2 19490.3 937.292   1
  -4   4  -2 18806.5 908.991   4
  -4  -4  -2 18435.4 853.151   4
   4   4   2 18911.0 974.739   2
   4   4   2 17647.1 836.637   4
   4  -4   2 19331.2 1017.66   2
   4   4   2 19182.3 952.961   6
  -5   4  -2 79393.4 2651.91   2
  -5   4  -2 73461.9 2375.70   4
   5   4   2 75674.5 2287.69   4
  -5  -4  -2 77504.4 2340.80   4
   5  -4   2 72945.5 2358.39   3
   5  -4   2 73694.8 2553.50   2
   5  -4   2 77008.7 2380.31   5
  -5   4  -2 74817.6 2406.40   5
   5   4   2 83702.2 2495.72   6
  -5  -4  -2 77679.2 2532.13   1
   5  -4   2 77922.3 2346.61   4
   5   4   2 82344.5 2609.34   2
   6  -4   2 16.0891 57.4869   4
   6  -4   2-163.107 147.025   2
   6  -4   2 7.39333 65.9694   7
  -6   4  -2 184.762 102.266   3
  -6  -4  -2 158.645 143.824   2
  -6  -4  -2 97.6879 91.6069   1
   6   4   2 10.5274 64.9585   6
   6  -4   2 432.624 152.094   5
   6   4   2-9.10380 42.3695   4
  -6   4  -2-74.0704 81.3549   4
  -6   4  -2 126.555 103.717   5
   6  -4   2-29.6547 53.7304   3
  -6   4  -2 42.2671 129.575   2
  -7   4  -2 6745.43 696.423   2
   7   4   2 5873.17 504.917   6
   7  -4   2 6465.53 544.015   3
   7  -4   2 6736.22 573.889   5
  -7   4  -2 5854.01 556.622   5
  -7  -4  -2 5789.86 608.870   1
   7   4   2 6969.71 732.597   9
  -7  -4  -2 6577.05 671.410   2
   7  -4   2 6036.52 493.666   7
   7   4   2 5833.44 643.499   2
   7  -4   2 7008.22 526.683   4
   7  -4   2 6247.65 632.741   2
   7   4   2 6337.25 483.124   4
   8  -4   2 729.801 217.874   5
  -8  -4  -2 624.548 237.678   1
  -8   4  -2 660.081 240.286   2
  -8   4  -2 824.224 219.021   5
   8  -4   2 1140.78 293.590   2
   8   4   2 601.732 169.535   6
   8  -4   2 807.902 173.653   7
   8   4   2 838.634 263.428   2
  -8  -4  -2 608.712 222.370   2
   8   4   2 790.021 268.140   9
   8   4   2 716.757 169.259   4
  -8   4  -2 652.082 236.951   9
   9   4   2 300.414 142.498   6
   9   4   2 240.962 119.260   4
  -9  -4  -2 509.138 150.330   7
   9  -4   2 300.420 110.178   7
   9   4   2 59.1425 93.9817   2
  -9   4  -2 317.518 147.177   5
   9  -4   2 300.030 201.062   2
  -9   4  -2 313.322 200.993   9
  -9  -4  -2 117.574 127.011   1
 -10   4  -2 148.204 89.0339   6
 -10   4  -2 268.444 138.277   3
  10   4   2 271.183 121.701   4
  10   4   2 182.602 115.538   6
  10  -4   2 230.451 99.7008   7
  10   4   2 218.626 182.417   2
 -10   4  -2 175.202 190.252   9
  10  -4   2 219.449 165.601   2
 -10  -4  -2 149.230 108.097   8
 -10  -4  -2 322.446 137.266   7
  11   4   2 564.302 141.510   6
  11  -4   2 300.665 117.553   7
 -11   4  -2 477.826 135.052   6
  11  -4   2 464.408 223.341   2
 -11  -4  -2 407.311 125.067   8
 -11   4  -2 463.485 287.515   9
  11  -4   2 779.889 209.302   4
  11   4   2 797.877 306.451   2
 -11  -4  -2 776.416 182.270   7
 -11   4  -2 411.509 160.828   3
  11   4   2 693.955 174.494   4
  12  -4   2-1.13914 48.1737   7
 -12  -4  -2-36.4183 90.6157   7
  12   4   2-2.48209 34.3260   6
 -12   4  -2 59.2258 65.5700   3
 -12   4  -2 184.916 248.160   9
  12   4   2-2.13392 132.926   2
  12  -4   2 82.2347 91.9413   4
  12  -4   2 113.740 81.6851   8
 -12   4  -2-5.93721 48.6221   6
 -12  -4  -2-11.0296 45.7913   8
  12  -4   2 220.352 184.507   2
  12   4   2 18.2454 58.1510   4
 -13   4  -2 2478.03 384.221   3
 -13  -4  -2 2177.36 343.127   7
  13  -4   2 3563.12 623.253   2
 -13   4  -2 2447.86 232.099   6
 -13   4  -2 2774.70 638.152   9
  13   4   2 2706.95 595.387   2
  13  -4   2 2483.64 375.377   4
 -14  -4  -2 1363.90 274.334   7
 -14   4  -2 1311.60 470.705   9
  14   4   2 1357.23 443.415   2
  14  -4   2 1419.39 287.271   4
  14  -4   2 1761.20 500.958   2
 -14   4  -2 1211.71 288.114   3
 -15   4  -2 384.455 300.535   9
 -15   4  -2 727.422 243.738   3
  15  -4   2 1524.51 464.444   2
  15  -4   2 872.910 240.387   4
  15   4   2 569.544 331.437   2
  16  -4   2 1211.32 411.587   2
  16   4   2 1108.38 469.732   2
 -16   4  -2 668.489 408.610   9
  17   4   2 2825.48 724.766   2
  17  -4   2 1993.61 556.561   2
 -17   4  -2 2745.57 734.325   9
  19  -5  -2 323.817 271.164   2
  18  -5  -2 249.158 126.675   4
  18  -5  -2 40.7385 184.355   2
 -17  -5   2 774.342 302.728   7
  17   5  -2 1077.48 466.076   2
  17  -5  -2 328.408 211.738   2
 -16   5   2 1375.07 483.626   9
  16  -5  -2 1168.21 407.535   2
 -16  -5   2 1023.97 333.204   7
  16  -5  -2 653.766 277.888   4
  16   5  -2 262.106 207.265   2
  15   5  -2 1402.52 507.144   2
 -15   5   2 670.259 348.415   9
  15  -5  -2 1079.30 359.292   2
 -15  -5   2 1710.63 411.445   7
  15  -5  -2 1544.79 381.358   4
 -14  -5   2 119.756 157.326   7
  14   5  -2 415.388 269.844   2
 -14   5   2 109.110 77.5914   6
  14  -5  -2 576.806 296.386   5
  14  -5  -2-330.427 204.480   2
 -14  -5   2 67.4668 84.3129   8
  14  -5  -2-244.267 165.440   4
 -14   5   2 24.7140 229.374   9
  13   5  -2 288.206 299.882   2
 -13  -5   2 203.799 182.892   7
  13  -5  -2-64.9916 137.984   4
  13   5  -2 36.7310 61.6134   6
  13  -5  -2-92.3118 112.891   5
  13  -5  -2-17.7667 135.488   2
 -13   5   2 5.08201 59.0288   6
  12  -5  -2 2157.41 414.518   7
 -12   5   2 2345.15 346.592   6
 -12   5   2 2544.98 557.496   9
  12   5  -2 2207.74 512.474   2
  12  -5  -2 2465.23 369.096   8
 -12  -5   2 2435.41 439.824   7
  12   5  -2 2250.26 317.048   6
  12  -5  -2 2853.69 482.466   4
  12  -5  -2 2686.07 487.350   2
  12  -5  -2 2526.40 461.997   5
  11   5  -2 12718.5 776.864   6
  11  -5  -2 12606.9 1002.58   2
 -11   5   2 12255.5 1139.61   9
 -11   5   2 10779.8 771.468   6
  11  -5  -2 11197.1 968.876   7
  11   5  -2 12111.0 1168.05   2
  11  -5  -2 9925.36 891.250   4
 -11  -5   2 11590.4 942.305   7
  11  -5  -2 10494.2 928.097   5
 -10   5   2 1054.90 303.594   2
 -10   5   2 771.661 216.292   6
  10   5  -2 575.270 183.674   6
  10  -5  -2 793.653 252.358   5
  10  -5  -2 972.300 276.278   7
  10  -5  -2 609.208 223.585   4
 -10   5   2 680.787 244.797   9
  10   5  -2 868.953 322.026   2
  10  -5  -2 734.842 237.156   2
 -10  -5   2 1962.31 378.244   7
   9  -5  -2 3846.71 542.245   7
  -9   5   2 4419.99 614.938   9
   9   5  -2 3790.74 486.869   4
   9   5  -2 3968.54 631.762   2
   9  -5  -2 3722.21 519.770   5
  -9  -5   2 5078.80 577.740   7
   9  -5  -2 4148.41 526.532   4
   9  -5  -2 3354.39 460.574   2
  -9   5   2 3978.74 525.385   2
  -9   5   2 4340.58 473.546   6
  -8   5   2 2320.86 409.145   9
   8  -5  -2 2374.16 414.122   7
   8   5  -2 1897.58 403.658   2
  -8  -5   2 2152.01 403.994   1
   8  -5  -2 2300.74 384.156   5
  -8   5   2 2899.84 388.485   6
   8   5  -2 2808.03 399.361   4
   8  -5  -2 2550.10 397.198   4
   8  -5  -2 1973.97 329.338   2
  -8   5   2 2090.77 352.225   2
  -8  -5   2 2161.09 367.016   7
   7  -5  -2 7999.28 692.638   5
  -7   5   2 7280.91 633.199   6
  -7  -5   2 7443.46 655.990   7
   7  -5  -2 7236.62 707.140   7
   7  -5  -2 7401.45 369.440   3
  -7   5   2 5742.26 637.618   5
   7  -5  -2 7969.06 688.154   4
   7   5  -2 7011.68 623.739   4
   7  -5  -2 7811.31 599.691   2
   7   5  -2 6726.29 754.225   2
  -7   5   2 7625.40 635.297   2
  -7   5   2 7277.83 698.353   9
  -7  -5   2 7721.24 713.948   1
   6  -5  -2 26180.0 1302.30   5
   6  -5  -2 25461.1 846.447   3
   6  -5  -2 25663.1 1103.38   2
   6   5  -2 24571.0 1231.69   4
  -6  -5   2 26568.2 1346.13   1
  -6   5   2 24616.7 1345.50   5
  -6   5   2 27575.8 1300.95   6
  -6   5   2 24106.7 1155.20   2
   6  -5  -2 25682.4 1392.70   7
   5  -5  -2 1042.97 181.610   2
  -5   5   2 1542.05 306.027   5
  -5   5   2 1325.76 217.080   2
   5   5  -2 896.574 213.669   4
   5  -5  -2 1231.10 260.422   5
  -5   5   2 1363.16 272.123   6
  -5   5   2 906.408 231.766   4
   5  -5  -2 1188.16 275.916   7
  -5  -5   2 1173.65 264.240   1
   4   5  -2 50766.8 1848.16   4
  -4   5   2 48533.6 1587.48   2
  -4   5   2 50596.0 2007.50   5
  -4   5   2 51284.6 1959.92   4
   4  -5  -2 47723.2 1981.25   7
   4  -5  -2 47534.9 1521.60   2
   4  -5  -2 51651.1 1944.36   5
  -4   5   2 54222.0 1952.58   6
  -4  -5   2 51365.0 1864.04   1
   3  -5  -2 842.236 231.562   7
  -3   5   2 786.906 118.386   1
  -3   5   2 960.629 223.977   6
  -3   5   2 605.540 194.843   5
   3  -5  -2 995.577 226.420   5
  -3  -5   2 734.271 178.431   1
  -3  -5   2 1094.95 210.538   5
  -3   5   2 429.808 138.664   4
   3   5  -2 1043.36 235.739   1
  -3   5   2 717.397 119.829   2
   3   5  -2 786.294 191.796   4
  -2   5   2 20598.5 1070.84   6
  -2   5   2 18515.3 1051.51   5
  -2   5   2 19474.0 1024.21   4
  -2   5   2 19417.8 633.764   1
   2  -5  -2 20139.3 1064.14   5
  -2  -5   2 18904.7 884.113   5
  -2   5   2 18494.0 669.346   2
   2   5  -2 19263.2 972.449   4
   2   5  -2 18215.9 967.552   1
  -2  -5   2 19140.2 935.350   1
   1   5  -2 2867.30 340.308   4
  -1   5   2 1683.26 295.895   6
  -1   5   2 2195.97 178.025   2
  -1  -5   2 1993.26 262.219   1
  -1   5   2 1968.90 149.144   1
  -1   5   2 2241.53 313.641   4
   1  -5  -2 1657.00 284.108   5
  -1  -5   2 1996.06 250.831   5
   1   5  -2 2032.68 277.583   1
   0   5   2 695.343 94.6728   1
   0   5   2 492.925 164.945   6
   0  -5  -2 614.016 182.276   4
   0   5   2 622.791 162.013   4
   0  -5   2 639.432 148.186   1
   0  -5  -2 614.276 77.4804   1
   0   5  -2 545.916 147.523   4
   0   5  -2 847.590 191.246   5
   0  -5  -2 567.224 176.755   5
   0  -5   2 536.299 134.347   5
   0   5  -2 345.284 110.539   1
  -1   5  -2 39455.0 1509.32   4
   1   5   2 39974.0 1536.97   4
   1  -5   2 39018.9 1424.80   1
   1   5   2 39403.4 1600.46   6
  -1   5  -2 40567.3 1467.28   1
   1  -5   2 39736.3 1373.03   5
   1   5   2 41416.0 1297.31   2
  -1   5  -2 37798.6 1401.73   5
  -1  -5  -2 37659.4 1620.31   5
  -1  -5  -2 38350.8 1474.51   4
  -1  -5  -2 39059.5 1128.45   1
   2  -5   2 945.580 173.357   5
   2   5   2 968.534 230.690   6
  -2  -5  -2 1423.11 173.488   1
  -2   5  -2 1259.26 239.507   2
  -2   5  -2 1251.33 232.301   4
   2   5   2 1597.96 253.615   4
   2   5   2 1049.39 180.388   2
  -2   5  -2 1061.62 201.032   1
  -2  -5  -2 1116.38 258.981   5
  -2   5  -2 1177.64 211.333   5
  -2  -5  -2 1396.64 231.701   4
  -3   5  -2 926.541 223.504   2
   3   5   2 1182.86 213.321   4
   3   5   2 1206.37 214.822   2
  -3   5  -2 815.498 193.006   4
  -3  -5  -2 1081.62 180.122   1
  -3  -5  -2 1223.75 275.298   5
   3  -5   2 974.412 190.243   3
   3  -5   2 1101.22 190.220   5
  -3  -5  -2 970.990 193.558   4
   3   5   2 1213.47 253.176   6
  -3   5  -2 1079.21 207.028   1
  -3   5  -2 1025.82 199.238   5
   4   5   2 656.629 179.936   2
  -4  -5  -2 914.359 197.642   4
   4   5   2 600.163 195.526   6
  -4  -5  -2 762.717 171.131   1
   4  -5   2 885.766 191.127   3
   4  -5   2 796.072 171.079   5
   4   5   2 802.209 179.138   4
  -4   5  -2 888.771 204.847   4
  -4   5  -2 622.859 176.493   2
  -4   5  -2 985.254 216.759   5
   5   5   2 16139.3 874.446   4
   5  -5   2 15769.1 867.214   5
  -5  -5  -2 18191.4 970.078   1
   5  -5   2 16420.4 1002.58   2
   5   5   2 17054.8 977.111   6
  -5   5  -2 16362.4 924.860   4
  -5   5  -2 17823.6 970.184   5
   5   5   2 14655.3 942.937   2
  -5  -5  -2 15102.7 867.134   4
  -5   5  -2 16169.5 1019.52   2
   5  -5   2 17944.5 914.172   3
  -6  -5  -2 20784.3 1128.50   1
   6   5   2 19696.2 1065.10   6
   6  -5   2 18065.0 974.569   3
  -6   5  -2 19274.1 1074.91   5
  -6   5  -2 19431.0 1187.59   2
   6  -5   2 20285.6 1039.32   5
  -6   5  -2 18829.7 1040.87   4
   6   5   2 19021.0 966.018   4
   6  -5   2 20497.1 1172.61   2
  -6  -5  -2 18702.3 995.216   4
  -7   5  -2 1139.63 243.230   4
  -7   5  -2 1292.95 278.797   5
   7  -5   2 1083.18 232.128   3
   7   5   2 1392.09 245.183   4
   7   5   2 1241.82 250.256   6
   7  -5   2 1296.05 296.395   2
   7   5   2 1771.60 362.960   2
   7  -5   2 1423.98 267.337   5
  -7  -5  -2 1095.50 266.887   1
   7  -5   2 1162.49 238.745   7
   7   5   2 1229.89 320.023   9
  -7   5  -2 1167.91 296.577   2
   8   5   2 7034.05 566.545   4
   8  -5   2 6468.35 577.780   3
   8   5   2 5829.03 727.668   9
   8  -5   2 6543.79 583.704   7
   8   5   2 7335.41 763.971   2
  -8  -5  -2 6210.16 717.264   1
   8  -5   2 6874.35 630.123   5
   8   5   2 7297.81 624.285   6
  -8   5  -2 7192.52 681.787   5
   8  -5   2 7643.62 746.662   2
   8  -5   2 6860.48 581.768   4
   9  -5   2 283.905 167.956   2
   9  -5   2 322.465 149.296   4
   9  -5   2 350.764 156.903   7
  -9   5  -2 439.346 169.154   6
   9   5   2 274.099 139.563   6
   9  -5   2 121.304 151.850   5
   9   5   2 470.281 156.390   4
  -9   5  -2 120.618 166.087   9
   9   5   2 398.100 218.001   2
 -10   5  -2 60.5076 89.2934   6
  10  -5   2 161.011 105.537   4
 -10   5  -2 145.763 227.309   9
  10  -5   2 50.0996 145.127   2
  10  -5   2 140.587 100.863   7
 -10  -5  -2-3.34930 75.6110   7
  10   5   2 170.164 152.242   2
  10   5   2 40.9739 88.3746   6
 -10   5  -2 31.1114 85.7535   3
  10   5   2 124.548 88.3079   4
  11   5   2 5234.54 530.042   4
  11  -5   2 5781.81 574.790   4
  11   5   2 5621.75 783.882   2
 -11  -5  -2 5150.22 537.281   7
  11  -5   2 5463.90 722.412   2
 -11   5  -2 6159.61 520.700   6
 -11   5  -2 5990.11 569.082   3
 -11   5  -2 5166.94 800.077   9
  11  -5   2 6244.49 565.865   7
  11   5   2 6088.86 547.380   6
 -11  -5  -2 5540.23 579.707   8
 -12   5  -2-20.5102 111.909   6
  12   5   2 165.926 107.494   6
  12   5   2 296.671 285.515   2
 -12   5  -2 80.4467 127.009   3
  12  -5   2 88.3768 201.569   2
 -12   5  -2 365.544 354.998   9
 -12  -5  -2 59.4203 81.3864   8
  12  -5   2 81.5117 119.718   4
  12   5   2 35.2340 76.4443   4
 -12  -5  -2 11.9744 73.2598   7
 -13  -5  -2 1067.61 257.290   7
  13  -5   2 941.294 245.117   4
  13   5   2 1865.41 511.539   2
 -13   5  -2 658.167 212.540   3
 -13   5  -2 953.408 192.508   6
  13  -5   2 2260.74 519.264   2
  13  -5   2 618.488 153.876   8
 -13   5  -2 1357.47 445.661   9
  13   5   2 1229.21 208.370   6
 -14   5  -2 5635.86 943.316   9
  14   5   2 4066.49 754.760   2
  14  -5   2 5174.70 798.693   2
 -14   5  -2 4873.75 545.727   3
 -14  -5  -2 4592.92 543.431   7
  14  -5   2 4164.08 521.227   4
 -15   5  -2 260.165 154.544   3
 -15   5  -2 157.449 238.173   9
  15   5   2 15.7218 138.340   2
  15  -5   2 119.129 101.197   4
  15  -5   2 472.590 323.147   2
  16   5   2 682.050 384.816   2
  16  -5   2 444.872 230.988   2
 -16   5  -2 1038.68 475.734   9
  17  -5   2 826.556 362.418   2
 -17   5  -2 373.845 336.312   9
  17   5   2 671.777 375.663   2
  19  -6  -2 684.714 365.999   2
  18  -6  -2 9.77649 135.818   4
  18  -6  -2 463.815 326.923   2
 -17  -6   2 217.071 142.181   7
  17   6  -2 44.0269 216.606   2
  17  -6  -2 95.5393 155.897   2
  17  -6  -2-132.646 154.897   4
 -17   6   2 451.608 263.217   9
 -16  -6   2 3981.40 661.817   7
  16  -6  -2 3494.78 657.684   2
  16  -6  -2 2909.03 558.575   4
 -16   6   2 2433.06 682.108   9
  16   6  -2 2990.82 728.698   2
  15  -6  -2 232.280 232.660   2
  15   6  -2 147.725 312.013   2
 -15   6   2 446.434 279.224   9
 -15  -6   2 308.537 185.292   7
  15  -6  -2 277.705 161.999   5
  15  -6  -2 91.8213 147.332   4
  14  -6  -2 114.413 204.352   5
 -14   6   2 141.428 193.640   9
 -14   6   2 177.051 109.897   6
  14  -6  -2 161.073 207.447   2
  14   6  -2 66.3537 151.277   2
 -14  -6   2-4.63614 139.004   7
  14  -6  -2 72.7140 100.618   4
 -13   6   2 34.6975 124.180   6
  13  -6  -2 176.045 152.883   2
  13   6  -2 104.354 104.244   6
  13   6  -2-163.022 143.262   2
 -13   6   2-180.328 240.202   9
  13  -6  -2 354.148 224.363   5
  13  -6  -2-27.6984 153.751   4
 -13  -6   2-48.6574 122.047   7
  12  -6  -2 550.114 237.123   5
  12  -6  -2 53.9638 133.875   4
 -12   6   2 563.542 209.404   6
  12  -6  -2 394.540 223.748   2
 -12  -6   2 702.027 270.760   7
  12   6  -2 4.80699 152.750   2
 -12   6   2 379.705 282.131   9
  12   6  -2 621.001 198.191   6
  11   6  -2 1081.54 265.020   6
  11  -6  -2 1632.40 384.734   5
  11   6  -2 918.301 378.476   2
  11  -6  -2 1157.71 312.308   4
 -11  -6   2 953.555 271.848   7
 -11   6   2 1144.09 368.218   9
  11  -6  -2 1557.65 343.859   2
 -11   6   2 1543.43 308.319   6
 -10   6   2 1015.37 324.339   9
  10  -6  -2 1233.15 342.410   5
 -10   6   2 1136.77 300.662   2
  10   6  -2 1340.36 288.091   6
  10   6  -2 171.071 136.852   2
 -10  -6   2 699.281 238.360   7
 -10   6   2 1189.28 285.823   6
  10  -6  -2 803.316 252.407   4
  10  -6  -2 667.569 227.851   2
   9  -6  -2 1148.39 261.981   2
   9  -6  -2 1431.98 326.394   4
  -9   6   2 1254.80 295.935   2
   9  -6  -2 1557.81 342.750   5
  -9   6   2 2001.20 365.136   6
   9   6  -2 1212.80 370.503   2
  -9  -6   2 1215.55 298.933   7
   9  -6  -2 1044.48 322.701   7
  -9   6   2 1140.14 335.858   9
  -8   6   2-63.3112 108.487   9
  -8  -6   2 13.4262 133.515   7
  -8   6   2 172.165 157.449   6
   8  -6  -2 56.5846 105.192   4
   8  -6  -2 317.948 173.572   5
  -8   6   2-17.1289 62.2592   2
   8   6  -2 111.920 156.329   2
   8  -6  -2-76.9685 83.0575   2
   8  -6  -2 15.5918 33.6358   3
   8  -6  -2 90.3924 147.804   7
   7   6  -2 29.8622 129.984   1
   7  -6  -2 200.906 130.695   4
   7  -6  -2 254.986 132.446   2
   7   6  -2 219.836 189.117   2
  -7   6   2 194.913 144.945   6
  -7  -6   2 450.781 193.491   1
   7  -6  -2 192.399 173.931   5
  -7   6   2 240.113 133.156   2
   7  -6  -2 281.314 87.6762   3
   7  -6  -2 172.631 119.426   7
   6  -6  -2-54.7120 67.8881   7
   6   6  -2 93.0510 77.8511   4
  -6   6   2-40.6598 117.428   6
  -6  -6   2 147.520 71.7673   1
   6  -6  -2 57.1212 50.4838   3
   6  -6  -2 3.43390 105.435   5
   6   6  -2 65.5642 128.759   1
   6  -6  -2 104.762 81.8389   2
  -6   6   2 30.2218 79.6448   2
  -6   6   2 45.7093 74.4000   4
  -6   6   2 107.530 95.1365   5
   6  -6  -2 1.14927 90.5107   4
   5  -6  -2 10061.6 783.027   5
   5  -6  -2 8744.08 800.459   7
  -5   6   2 9203.72 605.979   2
  -5  -6   2 9603.39 747.798   1
   5   6  -2 9227.97 726.341   4
  -5   6   2 10322.2 799.705   6
  -5   6   2 8825.23 780.539   4
  -5   6   2 8009.59 761.010   5
  -4  -6   2 3440.29 413.530   1
   4   6  -2 2445.43 355.879   4
  -4   6   2 2517.21 414.416   5
  -4   6   2 2511.44 278.588   2
  -4  -6   2 2840.79 411.680   4
  -4   6   2 3037.34 433.312   4
  -4   6   2 3324.65 450.047   6
  -4  -6   2 2637.41 366.063   5
   4  -6  -2 2658.00 427.528   7
  -4   6   2 2544.21 247.355   1
   4  -6  -2 3022.45 424.837   5
  -3   6   2 13829.4 975.624   5
  -3  -6   2 14032.1 834.080   5
  -3   6   2 15485.7 615.935   1
  -3   6   2 14214.8 946.483   4
   3  -6  -2 14952.0 968.547   5
  -3   6   2 14721.0 956.643   6
  -3   6   2 13605.9 637.318   2
   3   6  -2 13639.4 877.295   4
  -3  -6   2 14401.3 848.307   1
   2   6  -2 6316.41 566.943   4
   2  -6  -2 6185.16 605.157   5
  -2   6   2 6521.76 376.692   2
  -2  -6   2 6308.57 518.818   5
  -2   6   2 6116.84 624.034   5
  -2   6   2 6591.79 608.629   4
  -2   6   2 6311.63 609.757   6
  -2   6   2 6243.56 335.050   1
  -2  -6   2 6110.58 511.736   1
  -1   6   2 6569.27 604.073   6
   1   6  -2 4952.12 478.076   1
  -1  -6   2 5231.90 461.049   5
   1   6  -2 5485.62 520.504   4
  -1   6   2 6184.40 322.789   1
  -1   6   2 5171.75 559.707   5
  -1   6   2 5560.92 546.184   4
  -1   6   2 5340.05 336.615   2
  -1  -6   2 5312.27 461.080   1
   1  -6  -2 5268.37 559.449   5
   0  -6   2 1359.12 232.878   1
   0   6   2 1880.77 319.420   6
   0  -6  -2 1526.24 313.723   5
   0   6  -2 1549.45 267.904   4
   0   6   2 1756.48 177.084   1
   0  -6   2 1428.75 234.904   5
   0  -6  -2 1616.92 142.357   1
   0  -6  -2 1345.41 238.523   4
   0   6  -2 1512.45 249.652   1
   0   6   2 1529.51 284.873   4
   1   6   2 16075.1 957.800   4
   1   6   2 17680.7 793.402   2
   1   6   2 17401.1 1038.52   6
   1  -6   2 16052.1 854.127   5
  -1   6  -2 17519.4 976.206   4
  -1   6  -2 15859.0 940.307   2
  -1  -6  -2 17127.5 628.206   1
  -1  -6  -2 17854.5 1076.44   5
  -1   6  -2 16062.9 877.438   5
  -1  -6  -2 17321.9 959.049   4
  -1   6  -2 15812.2 874.170   1
   1  -6   2 15642.5 847.290   1
  -2   6  -2 5940.00 561.791   2
   2  -6   2 6867.45 580.623   4
   2   6   2 6465.47 486.491   2
   2   6   2 7314.34 641.271   6
   2  -6   2 6754.10 516.099   5
  -2  -6  -2 6445.20 559.375   4
  -2   6  -2 6403.19 541.050   5
  -2   6  -2 6540.79 587.725   4
  -2  -6  -2 6764.04 401.566   1
  -2  -6  -2 6238.58 637.532   5
   2   6   2 6966.48 592.455   4
  -3  -6  -2 138.980 110.726   4
   3  -6   2 198.986 90.9934   3
   3  -6   2 58.6077 85.9478   5
  -3   6  -2 61.4451 84.5962   2
  -3  -6  -2 73.2654 72.1195   1
   3  -6   2 54.2325 68.9832   4
   3   6   2 23.7404 76.1259   4
  -3  -6  -2 150.395 148.197   5
  -3   6  -2 138.262 107.731   5
  -3   6  -2 35.7939 86.5653   4
   3   6   2 45.5149 88.1786   6
   3   6   2 248.330 114.996   2
  -4  -6  -2 446.618 165.967   4
  -4   6  -2 198.988 115.223   5
  -4   6  -2 476.371 162.771   2
  -4  -6  -2 544.891 257.912   5
   4  -6   2 454.227 154.547   4
  -4  -6  -2 416.998 133.412   1
   4   6   2 374.832 142.023   4
   4   6   2 478.595 178.741   6
   4  -6   2 233.860 106.937   3
   4  -6   2 272.647 134.389   5
   4   6   2 375.925 138.646   2
  -4   6  -2 568.879 180.015   4
   5  -6   2 1735.48 296.755   4
  -5   6  -2 1135.68 273.468   2
  -5  -6  -2 1633.38 281.633   4
   5   6   2 1732.77 338.546   6
  -5   6  -2 1484.21 273.777   1
  -5  -6  -2 1907.20 294.215   1
  -5   6  -2 1557.76 299.762   4
   5  -6   2 1412.16 248.490   3
   5   6   2 1854.82 303.438   4
   5  -6   2 1272.04 243.726   5
  -5   6  -2 1768.65 310.494   5
   6  -6   2 328.823 130.135   3
  -6   6  -2 495.225 199.095   2
   6   6   2 369.718 135.477   4
  -6  -6  -2 179.953 117.741   4
  -6   6  -2 409.986 139.358   1
  -6  -6  -2 400.955 182.383   1
   6   6   2 414.860 186.747   6
  -6   6  -2 359.436 155.688   5
  -6   6  -2 253.549 130.195   4
   6  -6   2 137.174 91.6305   4
   6  -6   2 172.267 115.284   5
   7   6   2 10963.8 839.619   6
   7  -6   2 11023.5 905.894   2
   7  -6   2 9882.79 730.390   3
   7  -6   2 11220.8 829.051   5
   7  -6   2 10251.0 804.570   7
  -7   6  -2 11800.0 892.687   5
  -7   6  -2 11994.8 980.495   2
   7  -6   2 11218.0 790.985   4
   7   6   2 10811.2 918.659   2
  -7   6  -2 10441.9 831.679   4
  -7   6  -2 10920.0 821.910   1
   7   6   2 10607.0 759.047   4
  -7  -6  -2 12350.1 912.378   1
   8   6   2 537.050 240.657   2
   8   6   2 667.811 184.612   4
   8  -6   2 912.850 248.764   5
  -8   6  -2 788.477 227.946   4
  -8  -6  -2 871.214 251.191   1
   8   6   2 919.438 240.281   6
   8  -6   2 929.179 225.130   3
   8  -6   2 1118.42 302.674   2
   8  -6   2 537.400 184.001   7
   8  -6   2 1056.37 246.448   4
   9   6   2 24757.2 1350.62   6
   9   6   2 26960.4 1632.29   2
  -9   6  -2 25647.8 1286.67   6
   9  -6   2 26947.8 1344.50   4
   9  -6   2 23412.7 1310.66   7
   9   6   2 25261.3 1273.71   4
   9  -6   2 24216.8 1375.43   5
   9  -6   2 25883.7 1550.16   2
  10   6   2-42.1130 94.9155   4
  10   6   2 91.5833 117.921   6
  10  -6   2 6.87925 114.579   2
 -10   6  -2 274.513 288.064   9
  10  -6   2 144.341 120.216   4
  10  -6   2 84.9225 109.627   5
 -10   6  -2 114.587 142.664   6
  10  -6   2 54.9313 63.2572   7
  10   6   2 159.450 172.020   2
 -11   6  -2 13.5867 150.230   9
  11   6   2 367.997 230.135   2
  11  -6   2 449.335 307.836   2
 -11   6  -2 252.500 134.305   6
  11  -6   2 421.880 171.424   4
  11   6   2 163.231 126.105   4
  11  -6   2 199.195 128.868   7
  11   6   2 165.772 152.840   6
 -11  -6  -2 396.620 185.907   7
 -12   6  -2 10826.1 1260.26   9
  12   6   2 14667.4 1337.64   2
 -12  -6  -2 11891.1 919.733   7
  12  -6   2 11144.6 883.310   4
  12   6   2 12213.5 887.096   6
 -12   6  -2 12205.4 842.931   6
  12  -6   2 12814.5 1193.57   2
  13  -6   2 4321.69 542.208   4
 -13   6  -2 4117.03 462.495   6
 -13   6  -2 3097.01 682.390   9
  13   6   2 4680.27 802.132   2
 -13  -6  -2 3919.62 526.452   7
  13  -6   2 5777.38 817.065   2
 -14  -6  -2 1463.37 335.687   7
  14  -6   2 1770.71 355.507   4
  14  -6   2 1981.60 499.546   2
  14   6   2 1842.73 545.107   2
 -14   6  -2 1710.66 574.763   9
  15  -6   2 26.0103 162.314   2
 -15   6  -2 10.2325 172.289   9
  15   6   2 54.5201 260.945   2
  15  -6   2 15.0670 74.0745   4
  16  -6   2 139.304 170.559   2
 -16   6  -2 371.549 303.196   9
  16   6   2 214.908 368.254   2
  17   6   2 524.612 323.287   2
  17  -6   2 654.966 367.223   2
  18  -7  -2 8612.66 1113.12   2
  18  -7  -2 9297.76 1056.50   4
 -17   7   2 4748.00 936.769   9
  17  -7  -2 4713.26 794.394   2
  17  -7  -2 4463.16 732.551   4
  16  -7  -2 501.163 267.298   4
  16   7  -2-195.653 227.294   2
  16  -7  -2 85.6106 149.473   2
 -16   7   2 579.120 376.350   9
 -16  -7   2 632.407 243.956   7
  15  -7  -2 890.799 335.105   5
 -15   7   2 1157.73 423.911   9
  15   7  -2 1253.16 481.623   2
  15  -7  -2 1668.09 434.643   2
 -15  -7   2 1880.41 479.761   7
  15  -7  -2 953.020 325.126   4
  14   7  -2 1032.33 431.602   2
  14  -7  -2 1028.97 340.995   2
  14  -7  -2 881.898 322.088   5
 -14  -7   2 1028.31 355.594   7
 -14   7   2 805.508 380.528   9
  14  -7  -2 1519.91 402.029   4
 -13  -7   2 540.144 247.306   7
 -13   7   2 1263.30 308.105   6
  13   7  -2 1047.48 396.507   2
  13  -7  -2 967.666 331.924   5
  13   7  -2 1185.58 269.302   6
  13  -7  -2 1171.96 339.190   4
  13  -7  -2 1312.18 378.152   2
 -13   7   2 1077.90 391.861   9
 -12   7   2 1835.58 465.043   9
 -12   7   2 1364.32 321.934   6
  12  -7  -2 885.139 305.793   5
  12   7  -2 1042.88 397.243   2
  12   7  -2 997.162 279.835   6
  12  -7  -2 1404.87 369.816   2
 -12  -7   2 732.132 273.510   7
  12  -7  -2 872.389 273.414   4
  11  -7  -2 325.870 208.690   5
 -11   7   2 851.845 364.429   9
  11  -7  -2 404.221 214.851   2
  11   7  -2 86.9009 96.8581   6
 -11   7   2 111.880 126.170   6
  11   7  -2 208.434 232.888   2
  11  -7  -2 276.953 199.215   4
 -11  -7   2 587.155 247.058   7
  10   7  -2 5025.12 581.503   6
 -10  -7   2 3478.18 557.293   7
 -10   7   2 4902.80 722.849   9
  10   7  -2 5355.84 801.151   2
  10  -7  -2 5416.07 608.198   2
  10  -7  -2 4393.42 621.349   5
  10  -7  -2 4630.94 630.300   4
 -10   7   2 5232.67 650.617   2
 -10   7   2 4874.45 608.637   6
  -9   7   2 6215.97 688.118   6
   9   7  -2 7500.71 708.483   6
   9  -7  -2 6485.46 724.149   5
  -9   7   2 5618.37 748.703   9
  -9  -7   2 6195.78 705.133   7
   9   7  -2 6021.97 804.222   2
   9  -7  -2 5913.39 687.157   4
   9  -7  -2 6808.06 653.269   2
  -9   7   2 5091.85 615.055   2
   8  -7  -2 490.678 246.077   4
   8  -7  -2 914.921 227.584   2
   8  -7  -2 832.130 281.181   5
   8  -7  -2 705.624 133.972   3
  -8  -7   2 763.897 270.466   7
  -8   7   2 704.996 224.464   2
  -8   7   2 381.181 211.116   9
  -8   7   2 538.088 225.475   6
   8   7  -2 648.245 259.647   2
  -7   7   2 703.786 238.965   6
  -7   7   2 1183.87 252.618   2
   7  -7  -2 846.326 153.336   3
   7  -7  -2 1084.31 297.769   5
   7  -7  -2 811.492 212.939   2
   7   7  -2 1434.50 370.445   2
   7  -7  -2 1311.73 312.383   4
   7   7  -2 706.277 265.029   1
   6  -7  -2 40347.2 1402.72   3
   6   7  -2 43154.6 2015.53   1
  -6   7   2 44535.0 1546.27   1
  -6   7   2 44001.4 1972.64   6
   6  -7  -2 42380.9 1902.70   4
   6  -7  -2 42083.1 1918.97   5
  -6   7   2 38455.3 1615.42   2
  -6  -7   2 39897.2 1820.72   1
  -5  -7   2 11519.1 883.166   5
   5   7  -2 12153.5 937.818   1
  -5  -7   2 11649.9 847.111   1
   5  -7  -2 11312.7 898.696   5
  -5   7   2 12862.3 961.049   6
  -5   7   2 11961.3 639.513   1
  -5   7   2 10719.6 691.800   2
  -5  -7   2 10670.6 885.368   4
   5  -7  -2 11385.7 888.160   4
  -4  -7   2 1132.89 296.141   4
  -4   7   2 1463.57 318.343   6
   4  -7  -2 1700.14 335.915   5
   4   7  -2 849.589 242.621   1
   4  -7  -2 2224.67 380.003   4
  -4   7   2 1745.32 213.395   1
  -4  -7   2 1499.66 276.648   1
  -4   7   2 1640.13 353.525   5
  -4   7   2 1511.87 220.615   2
   4  -7  -2 1700.62 366.230   7
  -4  -7   2 1685.23 308.876   5
  -3   7   2 9641.08 868.359   5
  -3  -7   2 11571.4 873.664   4
  -3  -7   2 10032.1 745.690   5
  -3   7   2 10588.4 525.404   1
  -3   7   2 10121.1 564.461   2
   3  -7  -2 9585.36 816.495   5
  -3   7   2 12527.9 944.907   6
   3  -7  -2 10107.2 804.660   4
  -3  -7   2 10267.1 729.402   1
   2  -7  -2 8883.56 786.195   5
  -2   7   2 8773.06 782.511   6
  -2   7   2 8498.46 437.720   1
   2  -7  -2 7729.39 686.718   4
  -2   7   2 8035.18 769.215   5
  -2  -7   2 8452.91 663.254   5
  -2  -7   2 7746.18 614.634   1
  -2   7   2 8027.12 470.961   2
  -2   7   2 8514.44 754.507   4
   2   7  -2 9262.51 744.465   4
  -2  -7   2 8367.22 725.992   4
  -1   7   2 18176.3 1142.60   6
  -1   7   2 17619.8 754.376   2
   1  -7  -2 16556.8 1030.70   4
   1   7  -2 17933.5 1068.32   4
  -1   7   2 17047.4 1149.58   5
  -1   7   2 17612.1 698.401   1
  -1  -7   2 17910.4 984.143   5
  -1  -7   2 16683.3 921.902   1
  -1   7   2 18360.7 1113.67   4
   1  -7  -2 18209.5 1151.26   5
   0  -7   2 123.264 71.0732   1
   0   7   2 152.251 157.050   6
   0  -7  -2-31.1159 127.286   5
   0  -7   2 84.8876 94.3034   5
   0  -7  -2 3.60191 81.5028   4
   0   7  -2-23.0061 85.3909   4
   0  -7   2 56.9839 112.199   4
   0   7   2 39.0058 79.1391   4
   0   7   2 96.4561 53.6982   1
  -1  -7  -2 5541.56 334.354   1
  -1   7  -2 5508.17 564.085   2
  -1   7  -2 5634.31 574.199   4
   1   7   2 5627.08 606.929   6
  -1  -7  -2 5452.12 624.785   5
   1  -7   2 5141.96 493.802   5
  -1   7  -2 5066.87 503.731   5
   1   7   2 5511.72 583.632   4
  -1  -7  -2 4687.30 514.191   4
   1  -7   2 4891.66 530.957   4
   2   7   2 23802.4 1344.05   6
   2   7   2 24059.2 1091.61   2
   2  -7   2 24319.7 1145.40   5
  -2   7  -2 22548.2 1186.19   5
  -2   7  -2 22716.2 1234.81   2
  -2  -7  -2 22629.2 1353.51   5
   2   7   2 24092.8 1280.38   4
  -2  -7  -2 22714.4 886.479   1
  -2   7  -2 24127.9 1282.02   4
  -2  -7  -2 24262.0 1245.24   4
   2  -7   2 21915.0 1212.87   4
   3  -7   2 10848.9 735.055   5
  -3   7  -2 9258.42 765.317   2
   3  -7   2 10027.6 746.035   3
  -3  -7  -2 8851.54 727.246   4
  -3  -7  -2 10615.4 929.203   5
  -3   7  -2 10492.1 821.652   4
   3   7   2 10342.5 793.571   4
  -3   7  -2 10303.3 774.775   5
   3   7   2 9636.87 704.178   2
   3   7   2 11772.2 897.891   6
  -3  -7  -2 10472.6 597.070   1
   3  -7   2 10564.8 791.386   4
   4   7   2 1030.25 245.016   4
   4  -7   2 1167.28 282.382   4
  -4   7  -2 1187.12 275.030   5
  -4  -7  -2 886.423 186.323   1
  -4  -7  -2 927.476 232.373   4
  -4   7  -2 974.508 260.132   4
   4   7   2 1187.78 304.760   6
   4  -7   2 916.774 212.139   3
  -4   7  -2 1172.17 280.155   2
   4  -7   2 812.781 215.632   5
  -4  -7  -2 960.108 299.077   5
  -4   7  -2 1289.91 272.978   1
  -5   7  -2 8186.16 752.128   2
  -5  -7  -2 7777.24 618.300   1
   5   7   2 8407.57 757.503   6
   5  -7   2 7584.08 675.928   4
   5  -7   2 6281.25 584.921   3
   5  -7   2 7563.50 642.574   5
  -5   7  -2 7643.55 710.752   4
  -5   7  -2 7610.12 661.680   1
  -5  -7  -2 8416.27 872.932   5
  -5  -7  -2 7938.17 706.893   4
   5   7   2 6746.50 638.762   4
  -5   7  -2 7761.44 718.185   5
   6   7   2 202.382 88.8290   4
   6  -7   2 254.122 160.097   5
   6   7   2 461.845 181.901   6
  -6   7  -2 66.6395 82.2834   5
  -6   7  -2 73.8615 134.694   1
   6  -7   2-9.23077 88.1310   3
  -6  -7  -2 143.831 117.659   1
   6  -7   2 49.3091 77.6489   4
  -6  -7  -2 96.3649 98.3097   4
  -6   7  -2 151.199 125.937   2
   6   7   2 149.761 120.887   2
   7  -7   2 2146.92 379.218   5
   7   7   2 2248.24 368.956   4
  -7  -7  -2 1771.41 343.972   4
  -7   7  -2 2459.29 425.756   5
   7  -7   2 1318.25 312.933   7
   7   7   2 2694.02 449.895   6
   7  -7   2 1813.16 308.124   3
   7  -7   2 1953.76 340.694   4
   7   7   2 1664.93 381.889   2
  -7  -7  -2 2598.05 406.198   1
  -7   7  -2 2019.50 354.937   1
  -8   7  -2 1315.87 303.567   1
  -8   7  -2 1534.08 330.383   6
   8   7   2 1387.32 335.947   6
   8  -7   2 1852.55 324.380   3
   8  -7   2 1709.63 370.194   2
   8  -7   2 1961.42 374.935   7
   8  -7   2 2145.77 356.198   4
  -8  -7  -2 1067.97 296.773   1
   8  -7   2 1808.67 371.003   5
   8   7   2 1054.79 345.034   2
   9  -7   2 2972.12 438.178   4
   9  -7   2 3423.98 495.314   5
  -9   7  -2 3246.39 481.396   6
  -9   7  -2 2664.38 449.262   1
   9  -7   2 2844.41 414.651   3
   9   7   2 3037.41 472.768   6
   9   7   2 3045.69 558.004   2
   9  -7   2 3136.88 526.922   2
   9  -7   2 3259.79 481.826   7
  10   7   2 4614.05 688.942   2
 -10   7  -2 4613.30 557.032   6
  10  -7   2 4535.87 605.183   5
  10  -7   2 5814.73 750.199   2
  10  -7   2 4127.57 560.707   7
 -10   7  -2 4055.17 738.593   9
  10  -7   2 4661.55 564.651   4
  10   7   2 4684.97 590.970   6
  11  -7   2 336.425 228.949   2
  11   7   2 26.1711 199.725   2
 -11   7  -2 458.718 217.573   6
 -11   7  -2 786.493 367.196   9
  11  -7   2 35.6160 127.379   5
  11  -7   2 258.980 163.065   4
  11   7   2 322.548 181.641   6
 -11  -7  -2 222.074 163.168   7
  12   7   2 2682.84 612.058   2
  12  -7   2 2837.27 451.928   4
  12  -7   2 4397.01 700.877   2
 -12   7  -2 3288.82 719.861   9
 -12  -7  -2 2125.32 409.014   7
  12   7   2 2711.77 451.091   6
 -12   7  -2 2459.17 424.390   6
 -13   7  -2 1574.60 320.631   6
  13  -7   2 1455.64 433.260   2
  13   7   2 1753.81 502.949   2
 -13  -7  -2 1773.11 384.527   7
 -13   7  -2 1810.18 570.165   9
  13  -7   2 1674.31 347.816   4
  14  -7   2 356.705 185.562   4
 -14   7  -2 436.719 322.885   9
  14  -7   2 283.176 227.251   2
  14   7   2 636.952 323.086   2
 -14  -7  -2 304.262 196.953   7
  15  -7   2 363.555 290.150   2
  15   7   2 74.6158 180.577   2
 -15   7  -2-75.0620 178.123   9
  16   7   2 185.704 173.638   2
  16  -7   2 780.783 386.562   2
  17  -8  -2 6132.89 932.851   2
  17  -8  -2 4563.41 743.592   4
 -17   8   2 4215.41 905.034   9
 -16  -8   2-410.223 250.085   7
  16   8  -2-143.653 244.786   2
  16  -8  -2-405.231 234.098   4
  16  -8  -2 156.263 184.905   2
 -16   8   2-1.72195 148.750   9
  16  -8  -2 246.681 270.453   5
  15  -8  -2 1436.87 447.869   5
  15  -8  -2 1022.06 362.501   4
 -15   8   2 291.543 197.134   9
  15   8  -2 945.070 431.516   2
  15  -8  -2 601.784 284.638   2
 -15  -8   2 901.038 334.184   7
  14  -8  -2-25.2418 135.609   2
  14   8  -2-100.049 337.614   2
  14  -8  -2 68.1442 165.513   5
  14  -8  -2 83.0264 111.945   4
 -14  -8   2-6.55379 143.783   7
 -14   8   2 39.6123 181.443   9
 -13   8   2 54.0263 161.280   9
  13   8  -2 70.6930 101.701   6
  13   8  -2 114.863 263.527   2
  13  -8  -2 316.363 178.259   2
  13  -8  -2 392.714 233.829   4
 -13  -8   2 78.2351 143.526   7
 -13   8   2 348.788 215.308   6
  13  -8  -2 617.848 362.847   5
  12   8  -2 141.784 210.821   2
  12   8  -2 350.647 208.485   6
  12  -8  -2 130.861 120.861   2
  12  -8  -2-25.7324 119.746   5
 -12  -8   2 2.89579 127.032   7
 -12   8   2 257.703 212.800   6
  12  -8  -2 172.782 163.135   4
 -12   8   2 104.484 162.490   9
  11  -8  -2 7877.70 805.579   2
 -11   8   2 8610.58 861.299   6
  11   8  -2 8532.29 829.022   6
  11  -8  -2 6331.83 799.933   5
 -11   8   2 7414.18 955.155   9
 -11  -8   2 7148.09 849.228   7
  11  -8  -2 7254.13 837.352   4
  11   8  -2 8054.22 1026.43   2
  10   8  -2 218.881 168.661   2
  10  -8  -2 35.5602 77.6528   2
 -10   8   2 30.8473 129.079   6
  10   8  -2 169.089 162.329   6
  10  -8  -2 105.087 225.332   5
 -10  -8   2-47.9968 149.018   7
 -10   8   2-39.9888 116.899   9
  10  -8  -2-26.0740 149.275   4
   9  -8  -2 5777.41 620.927   2
  -9   8   2 6626.80 829.607   9
   9  -8  -2 5817.70 721.955   5
   9   8  -2 7944.32 791.728   6
  -9   8   2 5803.22 661.066   2
   9   8  -2 5652.92 825.102   2
  -9   8   2 6642.38 764.683   6
  -9  -8   2 6035.92 725.999   7
   9  -8  -2 7235.90 789.207   4
   9  -8  -2 6270.93 438.882   3
   8  -8  -2 1566.06 369.488   4
   8  -8  -2 2025.74 418.058   5
   8   8  -2 1888.18 394.169   6
   8  -8  -2 1583.93 224.811   3
  -8   8   2 1924.53 296.165   1
   8   8  -2 2573.00 528.110   2
  -8   8   2 2216.63 442.940   6
  -8   8   2 1832.20 351.411   2
   7   8  -2 456.191 203.384   1
   7   8  -2 374.637 206.681   2
  -7   8   2 97.7200 130.247   6
   7  -8  -2 894.506 285.972   5
   7   8  -2 313.056 189.435   6
   7  -8  -2 746.860 285.424   4
  -7   8   2 371.331 168.254   2
   7  -8  -2 436.075 135.136   3
   6  -8  -2 17707.4 1243.40   5
  -6   8   2 18510.5 1301.96   6
   6  -8  -2 18100.9 890.333   3
  -6   8   2 18622.2 922.719   1
  -6   8   2 17509.8 1002.85   2
   6   8  -2 18645.5 1296.44   1
  -6  -8   2 18945.5 1262.33   5
   6  -8  -2 19509.4 1263.45   4
  -5   8   2 5292.75 424.277   1
   5   8  -2 4706.57 602.602   1
  -5  -8   2 5000.98 632.572   4
  -5   8   2 5139.26 645.361   6
  -5   8   2 4636.01 459.067   2
   5  -8  -2 5151.24 624.226   4
   5  -8  -2 4831.79 616.415   5
  -5  -8   2 4790.87 583.770   5
  -5  -8   2 4404.35 527.629   1
   4  -8  -2 18932.6 1215.37   4
  -4  -8   2 19688.7 1267.77   4
  -4   8   2 18781.6 828.819   1
  -4   8   2 19230.2 1289.68   6
   4  -8  -2 19003.7 1251.74   5
  -4   8   2 17961.9 903.708   2
  -4  -8   2 17961.9 1137.86   5
  -4  -8   2 19267.4 1107.71   1
   4   8  -2 18185.1 1174.48   1
  -3  -8   2 16692.1 978.227   1
   3  -8  -2 15201.4 1111.48   5
  -3   8   2 17200.5 1184.06   6
  -3   8   2 15129.6 759.905   2
  -3  -8   2 15824.9 1027.75   5
   3   8  -2 15730.3 1050.31   1
  -3   8   2 15040.7 693.344   1
  -3  -8   2 15735.0 1114.07   4
   3  -8  -2 14737.1 1042.23   4
   2  -8  -2 583.677 239.038   4
  -2  -8   2 765.517 248.395   4
  -2   8   2 369.506 179.796   6
  -2   8   2 497.852 121.533   1
  -2   8   2 192.726 62.6186   2
   2  -8  -2 463.964 188.015   5
  -2  -8   2 469.152 186.238   5
   2   8  -2 281.094 128.041   1
  -2  -8   2 300.632 130.156   1
   1  -8  -2 7426.85 764.038   5
  -1  -8   2 7656.89 616.666   1
  -1  -8   2 7394.90 664.095   5
   1  -8  -2 7780.05 727.337   4
  -1   8   2 6704.56 465.048   2
  -1   8   2 7621.02 450.350   1
  -1   8   2 8059.61 798.848   6
   1   8  -2 7820.45 680.961   1
  -1  -8   2 8324.39 760.940   4
   0  -8  -2 36125.3 1845.43   5
   0  -8   2 39654.4 1817.60   4
   0   8   2 40290.4 1926.42   6
   0  -8   2 38882.2 1672.92   5
   0  -8   2 37157.2 1555.21   1
   0  -8  -2 39191.4 1793.09   4
   0   8   2 39971.0 1335.08   1
  -1  -8  -2-104.382 87.8552   4
  -1   8  -2-37.1679 87.7781   2
   1  -8   2-5.95096 105.853   5
   1   8   2 321.794 225.828   6
  -1  -8  -2-34.3218 43.1735   1
  -1   8  -2 192.320 119.670   5
  -1   8  -2-4.50381 95.8096   1
   1  -8   2-22.2289 133.297   4
  -1  -8  -2 187.401 192.401   5
   2   8   2 2311.06 332.119   2
  -2   8  -2 2198.93 370.711   2
   2   8   2 2639.44 452.434   6
  -2  -8  -2 2244.22 443.730   5
   2  -8   2 2869.88 397.533   5
  -2   8  -2 2252.69 362.365   1
  -2  -8  -2 2081.46 233.875   1
  -2   8  -2 2303.35 377.793   5
   2  -8   2 2157.95 380.704   4
  -2  -8  -2 2568.63 406.070   4
   3  -8   2 2738.82 432.283   4
   3  -8   2 3247.56 444.857   3
  -3   8  -2 1863.05 352.460   2
  -3  -8  -2 3064.24 507.967   5
  -3   8  -2 2164.42 390.638   5
   3  -8   2 3035.52 410.668   5
   3   8   2 2908.57 396.640   2
   3   8   2 2157.56 435.375   6
  -3   8  -2 2698.43 391.633   1
  -3  -8  -2 2831.32 303.927   1
  -3  -8  -2 3250.74 468.640   4
   4  -8   2 3836.25 471.687   5
   4  -8   2 3448.14 480.847   4
  -4   8  -2 3485.82 455.231   1
  -4   8  -2 3272.82 479.850   2
   4   8   2 3373.35 523.539   6
   4  -8   2 2950.71 422.134   3
  -4  -8  -2 4362.93 628.177   5
  -4   8  -2 3780.58 513.312   5
  -4  -8  -2 4093.68 400.584   1
  -4  -8  -2 3569.65 503.116   4
  -5  -8  -2 708.716 278.600   5
   5   8   2 719.197 225.659   2
  -5  -8  -2 799.457 251.604   4
  -5   8  -2 787.761 259.413   5
   5  -8   2 1296.97 316.836   4
  -5   8  -2 753.968 253.688   2
   5  -8   2 1211.10 270.094   3
   5  -8   2 917.405 237.312   5
   5   8   2 1240.94 324.094   6
  -5  -8  -2 892.277 214.000   1
  -5   8  -2 1280.97 288.391   1
  -6  -8  -2 1369.13 411.411   5
  -6  -8  -2 753.014 243.481   4
   6  -8   2 1092.97 285.136   4
  -6   8  -2 1131.95 288.312   1
   6  -8   2 405.020 153.295   3
  -6   8  -2 713.190 253.021   6
   6   8   2 953.188 288.765   6
   6  -8   2 1018.68 272.209   5
  -6  -8  -2 766.945 214.017   1
   6   8   2 1280.70 316.162   2
   7  -8   2 8346.93 772.179   4
  -7  -8  -2 6733.74 669.358   1
  -7  -8  -2 6573.42 848.738   5
  -7   8  -2 7493.04 761.829   6
   7  -8   2 7423.45 674.999   3
   7   8   2 7525.35 788.676   6
   7   8   2 6401.49 743.808   2
  -7   8  -2 7700.33 732.034   1
  -7  -8  -2 6907.48 721.800   4
   7  -8   2 7705.42 736.360   5
   8  -8   2 264.078 137.743   3
   8  -8   2 304.873 182.477   4
  -8  -8  -2 354.352 176.149   1
   8   8   2 520.325 217.968   6
  -8   8  -2 121.988 151.349   6
   8  -8   2 367.653 200.600   5
  -8   8  -2 202.319 118.474   1
   8   8   2 290.400 210.262   2
   9  -8   2 8.32471 84.8362   4
   9   8   2 113.117 117.520   6
   9  -8   2-199.208 145.313   5
   9  -8   2-70.6450 89.7868   3
  -9   8  -2 100.579 153.051   6
   9   8   2 314.540 209.957   2
  -9   8  -2-95.1413 136.267   1
 -10   8  -2 270.451 170.386   1
  10  -8   2 386.245 202.390   4
  10  -8   2 111.807 104.190   5
  10   8   2 243.257 175.321   2
  10   8   2 193.208 168.596   6
 -10   8  -2 29.2878 117.680   6
  11   8   2 608.901 262.491   6
 -11   8  -2 992.400 291.552   6
  11  -8   2 1218.90 360.573   5
 -11   8  -2 1367.33 471.585   9
  11  -8   2 805.528 302.285   2
 -11   8  -2 1259.33 349.991   1
  11  -8   2 958.351 286.976   4
  11   8   2 1319.84 436.653   2
  12   8   2 1942.96 515.670   2
 -12   8  -2 2101.28 585.839   9
  12   8   2 1499.66 379.887   6
  12  -8   2 2789.82 469.841   4
 -12  -8  -2 2690.21 482.847   7
  12  -8   2 2293.92 529.360   2
 -12   8  -2 2940.08 534.278   1
  12  -8   2 2301.04 482.167   5
 -12   8  -2 2615.87 443.879   6
  13  -8   2 1906.47 508.505   2
  13  -8   2 1842.35 396.897   4
 -13   8  -2 1222.21 479.504   9
  13   8   2 1096.85 421.833   2
 -13   8  -2 1678.39 432.834   1
 -13  -8  -2 1926.86 419.604   7
 -14   8  -2-129.972 252.722   9
 -14  -8  -2 138.457 162.791   7
  14  -8   2-152.337 262.945   2
  14   8   2 115.787 200.190   2
  14  -8   2 87.1125 113.658   4
  15  -8   2 2763.82 625.566   2
 -15   8  -2 3127.69 771.507   9
  15   8   2 3112.22 720.084   2
  16   8   2 822.478 377.639   2
  16  -8   2 631.730 339.838   2
 -16   9   2 1686.94 558.580   9
  16  -9  -2 1183.68 393.927   4
 -16  -9   2 312.375 234.774   7
 -15   9   2-367.551 276.905   9
  15   9  -2 295.591 281.150   2
 -15  -9   2 2.51716 165.575   7
  15  -9  -2 305.479 249.448   4
  15  -9  -2 304.704 222.152   5
  14  -9  -2 982.755 359.133   5
  14  -9  -2 465.504 233.519   2
 -14  -9   2 535.899 281.590   7
 -14   9   2 1176.13 447.942   9
  14  -9  -2 941.460 375.497   4
  14   9  -2 751.573 379.538   2
  13  -9  -2 3462.86 589.112   2
 -13   9   2 2964.74 542.626   6
  13  -9  -2 3632.23 638.349   4
  13   9  -2 2639.47 506.466   6
 -13   9   2 3229.59 718.989   9
 -13  -9   2 2730.20 569.114   7
  13  -9  -2 2681.22 577.491   5
  13   9  -2 3345.00 752.579   2
  12  -9  -2 1866.01 458.722   5
 -12   9   2 3084.80 556.272   6
  12   9  -2 2284.89 478.342   6
  12   9  -2 2985.21 680.627   2
 -12  -9   2 2526.85 538.796   7
  12  -9  -2 3710.84 581.636   2
 -12   9   2 3134.76 670.115   9
  12  -9  -2 2744.55 550.485   4
 -11   9   2 343.624 225.902   6
 -11   9   2 291.541 151.250   1
  11   9  -2 535.050 258.908   6
  11  -9  -2 574.674 262.619   5
 -11   9   2 528.352 276.688   9
 -11  -9   2 1000.37 353.890   7
  11   9  -2 628.271 339.168   2
  11  -9  -2 901.455 334.233   4
  10   9  -2 90.7910 115.811   2
 -10   9   2 134.991 170.621   1
 -10  -9   2 163.786 181.698   7
  10   9  -2 151.584 154.584   6
 -10   9   2 9.09705 135.975   9
  10  -9  -2 186.988 179.850   4
  10  -9  -2 400.675 261.439   5
 -10   9   2-17.7665 155.577   6
   9  -9  -2 2440.87 490.017   4
  -9   9   2 1847.51 461.265   9
  -9   9   2 2012.34 450.589   6
   9   9  -2 1910.64 483.771   2
   9  -9  -2 1933.93 432.600   5
  -9   9   2 1903.91 330.513   1
  -9  -9   2 2162.81 470.104   7
   9   9  -2 2440.35 484.037   6
  -8   9   2 1541.43 330.523   2
   8   9  -2 2194.27 535.405   2
   8  -9  -2 1138.78 328.154   4
  -8   9   2 2126.58 491.562   6
   8  -9  -2 2211.48 451.239   5
   8  -9  -2 1224.36 213.831   3
  -8   9   2 1858.73 309.752   1
  -8  -9   2 2377.46 485.140   5
   8   9  -2 1357.67 368.342   6
  -7   9   2 512.809 194.371   2
   7   9  -2 167.015 190.610   6
  -7   9   2 1159.84 350.278   6
   7  -9  -2 415.076 218.076   5
   7  -9  -2 688.724 270.697   4
   7  -9  -2 659.597 161.715   3
   7   9  -2 1181.68 377.153   2
  -7  -9   2 691.606 259.434   5
   7   9  -2 1030.53 381.802   1
   6   9  -2 2449.70 465.501   1
   6   9  -2 2963.79 514.755   6
  -6   9   2 2503.63 361.579   2
  -6   9   2 2889.71 523.064   6
   6  -9  -2 2215.81 440.069   4
   6  -9  -2 2582.56 468.512   5
   6  -9  -2 2330.41 319.763   3
  -6  -9   2 2344.56 443.573   5
   5  -9  -2 10368.8 937.363   4
   5   9  -2 10251.8 942.080   1
  -5   9   2 11623.4 671.170   1
  -5   9   2 11714.9 1060.01   6
   5   9  -2 11548.5 1020.12   6
   5  -9  -2 10048.8 957.143   5
  -5  -9   2 9377.05 934.933   4
  -5  -9   2 10836.7 950.890   5
  -5   9   2 10465.3 721.242   2
  -4  -9   2 6824.33 779.961   4
   4   9  -2 6705.04 735.705   1
  -4   9   2 7288.38 833.669   6
  -4  -9   2 6171.07 689.576   5
   4  -9  -2 7805.40 827.958   5
  -4   9   2 6844.41 535.059   2
  -4  -9   2 8757.92 734.962   1
   4  -9  -2 8488.47 832.291   4
  -4   9   2 6785.35 478.736   1
   3  -9  -2 13963.5 1069.62   4
  -3  -9   2 13112.3 898.290   1
   3   9  -2 16139.0 1091.21   1
   3  -9  -2 12990.3 1084.06   5
  -3  -9   2 14962.2 1146.95   4
  -3   9   2 12628.1 1103.96   6
  -3  -9   2 13550.5 999.913   5
  -3   9   2 12766.4 665.506   1
  -3   9   2 12698.5 716.445   2
   2  -9  -2 3765.95 534.801   4
  -2  -9   2 4326.96 482.304   1
  -2   9   2 3366.73 320.665   1
  -2  -9   2 4085.31 583.310   4
  -2   9   2 3976.04 606.845   6
   2  -9  -2 4559.58 618.668   5
   2   9  -2 3804.58 510.090   1
  -2  -9   2 3728.41 496.766   5
  -2   9   2 3780.89 357.462   2
  -1   9   2 1233.35 192.243   1
   1  -9  -2 1301.77 314.483   4
  -1   9   2 1373.70 214.679   2
  -1   9   2 1392.67 373.086   6
   1   9  -2 1453.90 318.959   1
  -1  -9   2 1407.06 335.958   4
   1  -9  -2 1089.04 331.570   5
  -1  -9   2 1522.23 317.947   5
  -1  -9   2 1388.93 273.608   1
   0  -9   2 4143.86 572.608   4
   0  -9   2 4206.40 467.403   1
   0   9  -2 4583.17 534.676   1
   0   9   2 4539.49 656.206   6
   0  -9  -2 5264.00 682.254   5
   0  -9   2 5811.93 605.374   5
   0  -9  -2 5222.97 627.759   4
   0   9   2 4342.38 374.745   1
   0   9   2 5191.50 435.846   2
   1  -9   2 127.446 136.483   4
   1   9   2 227.775 144.435   2
   1   9   2 318.719 193.620   6
  -1   9  -2 136.128 70.0430   2
   1  -9   2 309.324 179.471   5
  -1  -9  -2 146.839 149.246   5
  -1  -9  -2 158.186 135.046   4
  -1   9  -2 604.670 216.651   1
  -2  -9  -2 442.316 186.276   4
  -2   9  -2 560.162 188.547   1
   2   9   2 519.932 225.978   6
  -2   9  -2 614.503 211.585   2
  -2  -9  -2 1030.78 163.015   1
   2  -9   2 171.420 182.053   4
   2  -9   2 856.053 255.827   5
   2   9   2 458.076 165.839   2
  -2  -9  -2 670.023 234.214   5
  -2   9  -2 614.604 223.359   5
  -3   9  -2 2578.21 433.619   2
  -3   9  -2 2794.68 459.248   5
  -3  -9  -2 2481.04 435.625   4
   3   9   2 2617.71 499.199   6
  -3   9  -2 2652.74 413.175   1
   3  -9   2 2885.54 481.214   4
   3  -9   2 3180.40 442.612   5
  -3  -9  -2 2422.94 284.937   1
  -3  -9  -2 2793.40 514.738   5
  -4  -9  -2 14812.4 1249.06   5
  -4  -9  -2 13943.0 793.686   1
  -4   9  -2 13516.1 962.369   1
  -4   9  -2 14795.4 1134.93   6
   4  -9   2 13540.2 956.105   5
   4   9   2 13600.3 1144.01   6
   4  -9   2 12450.9 1018.54   4
  -4   9  -2 13456.2 1057.32   5
  -4  -9  -2 12255.4 1006.25   4
  -5  -9  -2 15528.2 1150.61   4
   5  -9   2 14343.6 1012.56   5
   5  -9   2 15501.1 1132.67   4
   5   9   2 15332.4 1220.68   6
  -5   9  -2 16041.9 1219.54   6
  -5   9  -2 15571.5 1066.03   1
   5   9   2 14450.2 1065.08   2
  -5  -9  -2 18773.3 1449.97   5
  -5  -9  -2 15970.0 919.074   1
  -6  -9  -2 181.668 136.505   1
   6  -9   2-13.2857 104.932   4
  -6  -9  -2-14.0635 119.348   4
  -6   9  -2-4.06218 128.962   6
   6   9   2 101.018 122.888   6
  -6   9  -2 83.6424 129.700   1
  -6  -9  -2-17.3150 146.744   5
   6   9   2 461.506 212.444   2
   6  -9   2 207.680 149.223   5
  -7  -9  -2 185.930 134.569   1
   7   9   2 95.7288 140.065   2
   7   9   2 73.8882 141.009   6
  -7  -9  -2-99.0949 147.013   4
  -7   9  -2 224.625 223.634   6
   7  -9   2 110.581 156.326   4
  -7   9  -2-10.2809 146.261   1
   7  -9   2 72.0935 131.760   5
  -7  -9  -2-24.0801 135.727   5
  -8  -9  -2 434.093 259.595   5
   8  -9   2-112.299 95.5034   4
   8   9   2 307.925 203.245   2
   8  -9   2 58.7956 138.642   5
  -8   9  -2 406.227 229.238   6
  -8   9  -2-103.615 143.630   1
   8   9   2 455.557 254.106   6
   9  -9   2 2604.44 471.294   4
   9   9   2 1550.40 413.134   2
   9   9   2 2371.09 505.722   6
   9  -9   2 2439.77 467.394   5
  -9   9  -2 1790.39 407.960   1
  -9  -9  -2 1759.22 493.345   5
  -9   9  -2 1537.44 369.631   6
  10   9   2 1840.84 445.324   6
  10  -9   2 1308.25 351.757   5
 -10   9  -2 2454.60 478.120   6
  10   9   2 1282.77 408.531   2
  10  -9   2 2069.53 423.255   4
 -10   9  -2 1695.96 391.004   1
  11  -9   2 884.954 295.342   4
  11   9   2 1789.70 448.723   6
 -11   9  -2 1735.51 543.883   9
  11  -9   2 559.983 288.760   5
 -11   9  -2 1028.04 322.172   6
 -11   9  -2 1334.89 368.929   1
  11   9   2 1615.74 459.244   2
  12   9   2 71.5236 163.698   6
 -12   9  -2 320.656 157.570   6
  12  -9   2 765.773 274.182   4
  12  -9   2 166.119 200.584   5
 -12  -9  -2 375.640 217.169   7
 -12   9  -2 523.109 257.186   1
  12   9   2 196.489 213.482   2
  13   9   2 327.054 248.879   2
 -13   9  -2 880.134 429.259   9
 -13  -9  -2 268.896 209.421   7
 -13   9  -2 294.191 204.412   1
  13  -9   2 344.229 183.241   4
  14  -9   2 1258.91 371.644   4
 -14   9  -2 1713.78 459.577   1
  14   9   2 2364.50 621.591   2
 -14   9  -2 1982.86 627.871   9
  15   9   2 499.064 312.492   2
 -15   9  -2 600.387 306.033   1
  15 -10  -2 454.259 217.423   4
 -15  10   2 205.438 289.229   9
 -15 -10   2 771.357 343.429   7
  14 -10  -2 17.8060 152.108   5
 -14  10   2 358.512 287.391   9
 -14 -10   2 234.886 164.916   7
  14 -10  -2 349.039 238.741   4
  14  10  -2 86.3629 293.710   2
  13  10  -2 444.984 320.711   2
  13 -10  -2 279.387 224.350   4
 -13  10   2 307.481 252.816   9
  13 -10  -2 369.410 226.410   5
 -13 -10   2 344.934 258.672   7
 -13  10   2 530.902 250.851   6
 -12 -10   2 386.186 267.006   7
  12  10  -2 143.488 178.599   6
  12 -10  -2 298.234 246.817   5
 -12  10   2 750.270 299.567   6
  12 -10  -2 610.861 283.028   4
  12  10  -2 386.078 244.433   2
 -12  10   2 642.353 297.205   9
 -12  10   2 331.116 187.964   1
 -11  10   2 1715.19 435.376   6
  11 -10  -2 2281.14 537.807   5
 -11  10   2 1749.03 367.761   1
  11 -10  -2 1370.38 394.400   4
  11  10  -2 2513.18 647.935   2
  11  10  -2 2412.11 543.991   6
 -11  10   2 2126.76 549.138   9
 -11 -10   2 2357.58 526.378   7
 -10 -10   2 513.418 261.275   7
 -10  10   2 365.429 264.770   6
 -10  10   2 395.627 241.237   9
  10 -10  -2 328.170 203.974   4
  10 -10  -2 249.250 196.253   5
  10  10  -2 252.403 221.765   6
 -10 -10   2 194.147 245.735   5
  10  10  -2 294.582 183.616   2
 -10  10   2 706.976 229.699   1
  -9 -10   2 2858.50 589.466   5
   9  10  -2 1787.23 498.761   2
  -9  10   2 2598.33 558.260   9
  -9 -10   2 2497.83 531.541   7
   9 -10  -2 1890.22 458.537   5
   9  10  -2 1968.96 463.489   6
  -9  10   2 2072.04 507.905   6
  -9  10   2 2255.54 374.429   1
   9 -10  -2 2045.12 468.474   4
  -8  10   2 2695.01 587.710   6
   8 -10  -2 3538.11 585.665   4
   8 -10  -2 2643.17 533.053   5
   8  10  -2 4495.42 686.433   6
  -8 -10   2 3231.99 603.201   5
  -8  10   2 3113.22 409.441   1
   8  10  -2 3423.33 642.438   2
  -7  10   2 498.557 248.359   6
   7 -10  -2 88.2762 132.958   5
   7  10  -2 155.078 194.509   2
  -7 -10   2 211.014 182.824   5
   7 -10  -2 378.975 240.638   4
   7  10  -2 100.840 201.533   6
  -6  10   2 3430.40 642.486   6
   6  10  -2 3054.32 576.769   6
   6 -10  -2 2501.77 506.111   5
   6 -10  -2 2845.56 382.820   3
   6  10  -2 3197.50 563.666   1
  -6 -10   2 2609.71 510.297   5
   6 -10  -2 2706.61 509.942   4
   5 -10  -2 1136.04 345.410   4
   5  10  -2 1225.53 349.546   1
  -5 -10   2 1099.35 331.521   4
   5 -10  -2 1659.62 402.717   5
  -5  10   2 1064.05 200.171   1
   5  10  -2 1203.78 392.684   6
  -5  10   2 994.317 346.617   6
  -5 -10   2 2094.08 438.342   5
  -4  10   2 4496.73 395.287   1
   4  10  -2 4547.36 678.604   6
   4 -10  -2 4523.11 638.547   4
   4 -10  -2 4718.33 675.830   5
   4  10  -2 3965.86 586.591   1
  -4  10   2 3020.84 594.664   6
  -4  10   2 4684.49 456.253   2
  -4 -10   2 4216.64 586.381   5
  -4 -10   2 3824.59 618.653   4
   3  10  -2 707.798 256.156   1
  -3  10   2 856.287 319.585   6
   3 -10  -2 1065.07 352.787   5
   3  10  -2 1049.21 390.712   6
  -3  10   2 1218.87 220.215   2
  -3 -10   2 916.522 274.891   5
  -3  10   2 795.771 167.430   1
   3 -10  -2 1463.87 365.402   4
  -3 -10   2 1547.89 394.278   4
   2 -10  -2 2020.60 424.963   4
   2  10  -2 1851.49 445.452   6
  -2  10   2 1091.53 194.168   1
  -2 -10   2 1272.36 278.981   1
  -2 -10   2 1692.65 401.994   4
   2 -10  -2 970.367 321.654   5
  -2  10   2 1076.43 358.959   6
   2  10  -2 1407.92 344.918   1
  -2 -10   2 952.731 277.757   5
  -2  10   2 1177.39 203.757   2
  -1  10   2 1121.09 206.885   2
   1  10  -2 1511.74 398.236   6
   1 -10  -2 999.049 313.084   4
  -1 -10   2 906.946 265.859   5
  -1  10   2 612.645 303.978   6
  -1 -10   2 934.569 300.170   4
   1 -10  -2 811.642 289.776   5
   1  10  -2 861.745 260.232   1
  -1 -10   2 803.168 226.921   1
  -1  10   2 952.666 175.102   1
   0 -10  -2 1238.95 352.891   5
   0 -10   2 1079.08 311.950   4
   0  10  -2 1654.70 336.450   1
   0  10   2 1583.27 435.938   6
   0  10  -2 2994.93 548.869   6
   0  10   2 1237.70 231.562   2
   0 -10  -2 1642.70 383.957   4
   0  10   2 1617.01 236.673   1
   0 -10   2 1699.05 348.355   5
   1 -10   2 254.285 167.376   5
   1  10   2 207.998 194.709   6
   1 -10   2 157.691 187.761   4
   1  10   2 206.128 128.140   2
  -1 -10  -2 180.109 179.496   5
  -1  10  -2 80.8856 197.509   6
  -1 -10  -2-43.3010 133.739   4
  -1  10  -2-12.0228 98.8447   1
  -2  10  -2 2749.48 431.712   1
  -2 -10  -2 2382.19 499.802   5
  -2 -10  -2 2669.07 476.412   4
   2  10   2 2761.15 539.060   6
  -2  10  -2 3039.74 564.775   6
   2 -10   2 3644.38 567.990   4
   2 -10   2 2783.86 447.725   5
  -2 -10  -2 3052.70 291.304   1
   3  10   2 8885.01 961.034   6
  -3 -10  -2 5881.17 723.261   4
  -3  10  -2 6066.57 650.601   1
   3 -10   2 6347.17 677.534   5
   3 -10   2 5490.52 702.840   4
  -3  10  -2 7156.22 830.693   6
  -3 -10  -2 7109.56 499.597   1
  -3 -10  -2 6223.86 834.961   5
   4  10   2 1457.27 410.294   6
   4  10   2 1378.67 324.355   2
  -4 -10  -2 1728.89 392.902   4
  -4  10  -2 1414.11 328.725   1
   4 -10   2 1947.85 373.643   5
   4 -10   2 1343.55 372.271   4
  -4 -10  -2 1412.57 434.933   5
  -4 -10  -2 1661.66 266.187   1
  -4  10  -2 1794.71 426.671   6
   5 -10   2 5839.24 718.319   4
   5 -10   2 6148.80 675.315   5
  -5  10  -2 5605.56 645.779   1
  -5 -10  -2 6324.21 881.193   5
   5  10   2 5802.35 790.729   6
   5  10   2 5420.50 649.942   2
  -5 -10  -2 5733.43 728.494   4
  -5  10  -2 7757.90 875.912   6
   6  10   2 2659.30 547.754   6
  -6  10  -2 1825.63 374.869   1
   6 -10   2 2209.45 461.840   4
  -6 -10  -2 1908.90 526.762   5
  -6  10  -2 1647.88 437.331   6
   6 -10   2 1763.61 392.159   5
   6  10   2 1414.87 353.539   2
  -6 -10  -2 2067.44 455.287   4
   7  10   2 27599.4 1836.47   6
   7 -10   2 28398.7 1692.35   4
   7  10   2 26085.4 1651.74   2
  -7  10  -2 25375.8 1534.04   1
  -7  10  -2 29004.3 1795.35   6
   7 -10   2 28453.3 1624.68   5
  -7 -10  -2 28105.6 1739.83   4
  -8 -10  -2 837.871 375.395   5
  -8  10  -2 978.674 307.257   1
   8 -10   2 813.604 271.872   5
   8  10   2 1033.80 356.736   6
  -8  10  -2 655.193 278.471   6
   8  10   2 924.624 349.530   2
   8 -10   2 739.154 269.536   4
   9  10   2 19.4175 150.737   6
  -9  10  -2 22.5634 150.126   6
   9 -10   2 303.811 194.668   5
  -9 -10  -2 135.243 259.230   5
   9 -10   2 363.276 187.356   4
   9  10   2 193.619 186.850   2
  -9  10  -2 58.8601 135.145   1
 -10  10  -2 234.153 208.292   6
  10  10   2 88.1915 179.901   6
  10 -10   2 499.883 251.117   4
 -10 -10  -2 57.4414 157.165   5
  10 -10   2 597.488 258.283   5
  10  10   2 294.099 214.968   2
 -10  10  -2 171.825 194.981   1
 -11  10  -2 670.330 337.106   9
 -11  10  -2 791.728 312.254   6
  11  10   2 526.500 296.224   2
  11 -10   2 494.125 255.842   5
  11  10   2 235.342 192.846   6
  11 -10   2 824.875 300.724   4
 -11 -10  -2 696.652 369.258   5
 -11  10  -2 618.933 262.986   1
 -12  10  -2-94.1061 209.787   9
  12 -10   2 211.233 186.543   5
 -12 -10  -2 581.124 307.728   7
 -12  10  -2 331.096 221.927   1
  12 -10   2 317.553 219.399   4
  12  10   2 493.127 309.401   2
 -12  10  -2 222.812 163.006   6
 -13  10  -2-35.1787 231.600   9
  13 -10   2 313.765 217.853   4
 -13  10  -2 338.588 211.086   1
  13  10   2 13.2027 155.561   2
 -13 -10  -2 253.918 214.464   7
 -14  10  -2 1337.84 408.521   1
  14  10   2 481.367 341.556   2
 -14 -11   2 56.5930 168.797   7
 -14  11   2 445.613 331.106   9
 -14 -11   2 397.069 294.624   5
  13 -11  -2 635.280 297.601   5
  13 -11  -2 495.486 255.501   4
 -13  11   2 830.045 400.165   9
  13  11  -2 949.201 470.199   2
 -13 -11   2 752.542 408.561   7
 -13 -11   2 420.208 280.586   5
 -12  11   2 335.842 252.567   6
  12  11  -2-33.1030 135.365   6
 -12  11   2 318.602 263.994   9
  12 -11  -2 220.529 267.825   4
  12 -11  -2 631.591 344.260   5
  12  11  -2-201.302 240.552   2
 -12 -11   2 513.187 325.595   5
 -11  11   2 435.183 210.086   6
  11 -11  -2 257.274 224.024   5
  11 -11  -2 304.080 237.858   4
 -11  11   2 412.005 279.987   9
  11  11  -2-277.519 245.014   2
 -11 -11   2 410.281 346.304   5
  11  11  -2 344.429 240.378   6
 -11 -11   2 536.930 292.954   7
 -10 -11   2 1064.97 392.963   7
 -10 -11   2 1872.89 514.196   5
 -10  11   2 1325.39 457.655   9
  10 -11  -2 1437.81 408.083   4
  10  11  -2 1795.05 493.170   6
  10 -11  -2 1229.84 376.739   5
 -10  11   2 666.950 288.910   6
  10  11  -2 1054.65 390.278   2
  -9  11   2 309.489 248.871   6
   9 -11  -2 311.162 235.967   5
   9 -11  -2 245.581 210.346   4
   9  11  -2-137.381 169.394   6
   9  11  -2 235.361 221.113   2
  -9 -11   2 347.760 231.529   5
  -9 -11   2 502.650 293.440   7
   8  11  -2 1470.96 436.788   6
  -8 -11   2 1222.14 391.042   5
   8 -11  -2 760.361 306.002   5
   8 -11  -2 1054.57 362.398   4
  -8  11   2 1698.85 489.611   6
   8  11  -2 513.988 294.441   2
   7 -11  -2 3425.52 606.917   5
   7  11  -2 1721.16 461.173   6
   7  11  -2 3331.90 653.478   2
  -7 -11   2 2529.37 511.158   5
   7 -11  -2 2808.82 556.016   4
  -7  11   2 2700.25 621.355   6
   6 -11  -2 8434.00 947.359   4
  -6  11   2 9296.86 1088.20   6
   6  11  -2 10150.6 1121.66   6
   6 -11  -2 8715.82 977.613   5
  -6 -11   2 9767.67 1006.66   5
   6  11  -2 8351.67 942.755   1
  -5 -11   2 828.313 283.641   5
  -5  11   2 969.121 336.815   6
   5  11  -2 716.489 281.449   1
   5 -11  -2 1133.83 350.623   4
   5 -11  -2 1456.02 413.345   5
   5  11  -2 1462.42 456.686   6
   4 -11  -2-427.075 229.744   5
   4  11  -2 520.448 282.547   6
   4 -11  -2 135.811 169.583   4
  -4  11   2 373.138 217.762   6
   4  11  -2 110.998 100.897   1
  -4 -11   2 116.765 143.379   5
  -4 -11   2 159.792 203.567   4
   3  11  -2 369.921 282.281   6
   3  11  -2-58.4220 97.8913   1
   3 -11  -2 49.2405 124.085   4
  -3 -11   2-261.271 245.413   4
  -3  11   2 86.6733 174.801   6
   3 -11  -2 322.294 240.623   5
  -3 -11   2 285.985 191.160   5
   2 -11  -2 3171.57 581.399   5
   2  11  -2 2919.24 483.170   1
  -2  11   2 3465.87 666.624   6
   2 -11  -2 3120.87 551.537   4
  -2 -11   2 3057.65 514.062   5
   2  11  -2 3988.86 686.232   6
  -2 -11   2 3760.92 630.625   4
  -1 -11   2 1148.99 365.181   4
  -1 -11   2 795.482 277.120   5
   1 -11  -2 777.919 316.238   5
  -1  11   2 631.211 318.853   6
   1 -11  -2 1387.34 390.543   4
   1  11  -2 380.128 198.422   1
   1  11  -2 516.111 267.867   6
   0 -11   2 3251.00 521.746   5
   0  11  -2 3958.86 549.147   1
   0  11   2 3991.31 695.681   6
   0  11  -2 3392.88 637.288   6
   0  11   2 3814.43 450.374   2
   0 -11  -2 4552.89 696.790   5
   0 -11  -2 3181.00 568.950   4
   0 -11   2 3791.55 623.276   4
   1  11   2 1272.64 401.775   6
  -1  11  -2 750.621 298.722   6
   1 -11   2 415.601 200.773   5
  -1 -11  -2 672.521 288.246   5
   1 -11   2 654.513 274.380   4
  -1 -11  -2 569.911 274.544   4
  -1  11  -2 129.229 114.542   1
   2 -11   2 7076.53 842.912   4
  -2  11  -2 7073.19 735.004   1
  -2  11  -2 6747.92 867.432   6
   2  11   2 5231.01 794.906   6
   2 -11   2 7136.11 755.427   5
  -2 -11  -2 6038.20 840.179   5
  -2 -11  -2 6017.27 774.884   4
  -3 -11  -2 6207.69 784.262   4
   3 -11   2 5805.77 673.768   5
   3 -11   2 5868.13 766.810   4
  -3 -11  -2 6674.60 885.240   5
   3  11   2 6131.96 856.368   6
   3  11   2 4969.95 597.241   2
  -3  11  -2 5653.05 652.507   1
  -3  11  -2 6450.88 864.780   6
   4 -11   2 1638.33 416.489   4
   4  11   2 1375.72 414.068   6
  -4 -11  -2 2078.83 471.316   4
   4  11   2 1476.54 335.912   2
  -4  11  -2 1474.80 340.317   1
   4 -11   2 1754.52 376.572   5
  -4  11  -2 2397.78 539.137   6
  -4 -11  -2 2016.92 521.883   5
  -5 -11  -2 3116.38 567.199   4
   5  11   2 3490.31 543.968   2
  -5  11  -2 3277.09 510.806   1
  -5  11  -2 2979.12 598.707   6
   5  11   2 3307.46 656.953   6
   5 -11   2 2803.22 496.817   5
   5 -11   2 2637.68 529.463   4
  -5 -11  -2 1666.23 480.116   5
  -6 -11  -2 7480.82 917.537   4
   6  11   2 7778.86 991.892   6
  -6  11  -2 9152.62 1025.04   6
  -6 -11  -2 8246.72 1067.56   5
   6  11   2 7662.39 836.375   2
   6 -11   2 6959.40 840.907   4
  -6  11  -2 7457.98 794.683   1
   6 -11   2 8118.38 838.111   5
  -7  11  -2 4714.29 633.990   1
  -7  11  -2 4273.53 707.708   6
   7 -11   2 4445.79 631.949   5
  -7 -11  -2 3998.99 668.745   4
  -7 -11  -2 4474.49 795.104   5
   7  11   2 6575.76 907.080   6
   7 -11   2 3675.00 619.744   4
   7  11   2 4244.12 645.976   2
  -8  11  -2 1273.18 370.523   1
   8 -11   2 810.430 302.289   5
  -8 -11  -2 1401.79 457.586   5
   8  11   2 1115.19 399.871   6
  -8  11  -2 955.380 348.237   6
   8  11   2 918.921 317.573   2
   8 -11   2 705.227 259.249   4
  -9  11  -2 91.9668 154.288   1
   9  11   2 163.830 184.037   6
   9 -11   2 221.084 180.563   5
  -9  11  -2 277.245 168.617   6
  -9 -11  -2 700.102 409.618   5
   9 -11   2 1.00187 132.326   4
   9  11   2 273.278 221.592   2
 -10  11  -2-21.4779 137.814   1
  10 -11   2 210.459 163.934   4
  10  11   2-17.4534 151.552   6
 -10  11  -2 181.571 170.597   6
 -10 -11  -2 260.334 320.220   5
  10 -11   2 600.981 252.929   5
  10  11   2 506.340 271.105   2
 -11  11  -2 1147.72 364.439   1
  11 -11   2 1435.99 384.525   4
 -11  11  -2 1222.53 379.455   6
 -11  11  -2 1193.90 466.176   9
 -11 -11  -2 1410.89 503.439   5
  11  11   2 1405.37 429.423   6
  11 -11   2 695.943 273.889   5
  11  11   2 952.707 388.094   2
 -12  11  -2 927.950 357.925   1
  12 -11   2 779.374 352.252   4
 -12 -11  -2 1278.76 402.170   7
  12 -11   2 1204.55 384.711   5
  12  11   2 902.206 379.169   2
 -12  11  -2 518.075 318.635   9
 -13  11  -2 204.171 184.528   1
 -13 -11  -2 388.088 252.363   7
  13 -11   2 292.872 213.422   5
  13 -11   2 146.834 164.783   4
 -12  12   2 4.09768 125.343   6
  12  12  -2-125.387 148.042   6
 -12  12   2 369.417 328.957   9
  12  12  -2 437.654 302.986   2
 -12 -12   2-283.158 246.064   5
 -11 -12   2-158.624 229.937   5
  11  12  -2-391.947 288.147   2
  11 -12  -2 140.947 142.510   5
  11  12  -2-206.559 255.360   6
 -11  12   2-3.01766 141.792   9
 -11 -12   2-101.359 160.500   7
 -11  12   2 528.400 323.828   6
  10 -12  -2 86.7862 128.291   4
  10  12  -2-220.624 218.595   2
  10  12  -2 132.857 289.921   6
 -10  12   2-24.2769 130.905   9
 -10 -12   2-142.295 191.350   7
  10 -12  -2 496.748 333.007   5
 -10 -12   2 116.118 136.674   5
 -10  12   2-62.8248 193.858   6
  -9  12   2 600.884 319.695   6
   9 -12  -2 173.816 179.357   5
   9  12  -2 103.909 189.233   6
  -9 -12   2 469.205 304.594   7
  -9 -12   2 368.641 250.949   5
   9  12  -2 302.160 267.611   2
   9 -12  -2-91.5793 199.913   4
   8  12  -2 731.416 341.786   2
   8 -12  -2 649.597 306.912   4
   8  12  -2 957.128 377.725   6
   8 -12  -2 414.093 254.883   5
  -8 -12   2 306.439 239.233   5
  -8  12   2 873.614 387.687   6
   7 -12  -2 90.7129 193.747   4
   7  12  -2 579.231 326.206   6
   7 -12  -2 186.739 210.851   5
  -7  12   2 84.4557 173.688   6
   7  12  -2 90.3532 232.764   2
  -7 -12   2 60.2974 168.196   5
   6  12  -2 8380.83 1076.59   6
  -6  12   2 8246.92 1090.37   6
   6 -12  -2 9342.28 1041.29   4
   6  12  -2 6995.60 975.582   2
  -6 -12   2 7869.84 930.026   5
   6 -12  -2 7993.30 969.305   5
   5 -12  -2 270.284 258.583   4
  -5 -12   2 1152.43 419.462   4
   5  12  -2 1220.68 430.990   6
   5  12  -2 795.104 322.114   1
  -5 -12   2 1313.88 388.124   5
   5 -12  -2 1308.36 398.325   5
  -5  12   2 1133.46 463.725   6
  -4 -12   2 2369.44 469.585   5
   4 -12  -2 2251.30 506.450   5
   4 -12  -2 1426.97 410.489   4
   4  12  -2 2155.56 460.723   1
  -4 -12   2 2952.75 600.556   4
  -4  12   2 2729.08 631.366   6
   4  12  -2 2113.85 532.238   6
   3 -12  -2 919.237 327.268   4
   3  12  -2 641.012 253.495   1
  -3  12   2 766.403 325.812   6
   3  12  -2 1247.32 402.469   6
  -3 -12   2 816.741 344.518   4
   3 -12  -2 210.767 168.916   5
  -3 -12   2 351.008 225.957   5
   2  12  -2 804.536 346.668   6
   2 -12  -2 482.304 269.386   4
  -2  12   2 234.802 256.775   6
   2  12  -2 392.746 226.996   1
  -2 -12   2 260.187 225.396   5
   2 -12  -2 347.252 244.091   5
  -2 -12   2 542.755 305.700   4
   1 -12  -2 5235.21 788.789   5
   1  12  -2 4132.43 748.437   6
   1 -12  -2 4593.69 711.878   4
  -1 -12   2 4799.52 662.360   5
  -1  12   2 5882.79 889.548   6
   1  12  -2 3705.31 564.081   1
  -1 -12   2 4746.41 755.985   4
   0 -12   2 1152.14 396.993   4
   0 -12   2 1073.00 308.281   5
   0  12   2 1260.16 455.243   6
   0  12  -2 1084.42 387.913   6
   0  12  -2 629.751 210.039   1
   0 -12  -2 953.828 324.342   4
   0 -12  -2 793.518 329.739   5
  -1 -12  -2 463.214 241.835   4
   1 -12   2 186.449 154.425   5
  -1  12  -2-26.5087 195.497   6
  -1  12  -2-58.0018 128.699   1
  -1 -12  -2 330.693 248.804   5
   1 -12   2-7.51475 152.955   4
   1  12   2-89.8383 198.067   6
  -2  12  -2 421.300 217.318   1
  -2 -12  -2 236.947 203.988   5
   2  12   2 362.280 285.140   6
  -2  12  -2 341.961 216.519   6
   2 -12   2 50.1567 102.253   5
   2 -12   2 299.699 189.416   4
  -2 -12  -2 126.887 203.433   4
  -3  12  -2 641.956 355.852   6
  -3 -12  -2 1146.46 371.006   4
   3 -12   2 557.959 262.264   4
  -3 -12  -2 743.126 326.018   5
   3  12   2 600.153 320.577   6
   3 -12   2 508.523 242.807   5
  -3  12  -2 236.700 156.202   1
   4 -12   2 2150.46 499.459   4
   4 -12   2 1987.33 427.039   5
  -4  12  -2 2961.45 644.552   6
   4  12   2 2108.08 571.223   6
  -4 -12  -2 1700.16 487.412   5
  -4  12  -2 1745.22 380.597   1
  -4 -12  -2 2266.56 521.277   4
   5 -12   2 2497.59 537.568   4
  -5 -12  -2 2536.63 554.579   4
   5  12   2 3036.02 660.774   6
  -5  12  -2 3007.09 506.384   1
   5 -12   2 3320.91 557.494   5
  -5 -12  -2 4052.85 773.503   5
  -5  12  -2 3324.35 673.897   6
  -6 -12  -2 14.8607 167.202   4
  -6  12  -2 676.716 282.680   6
   6  12   2 785.499 368.459   6
   6 -12   2 445.754 234.407   5
   6 -12   2 275.967 188.039   4
  -6  12  -2 655.461 268.644   1
  -6 -12  -2 1025.11 451.794   5
   7 -12   2 738.152 254.978   5
   7  12   2 702.072 320.146   6
  -7 -12  -2 1985.87 506.690   4
  -7  12  -2 1721.43 474.724   6
   7 -12   2 513.009 285.912   4
  -7 -12  -2 1744.15 519.334   5
  -7  12  -2 1809.57 414.051   1
   8 -12   2 419.875 264.200   4
  -8  12  -2 158.574 169.816   6
   8 -12   2 740.865 315.384   5
  -8  12  -2 338.165 202.075   1
  -8 -12  -2-147.773 201.338   5
   8  12   2-186.671 252.785   6
   9 -12   2 532.809 290.677   4
  -9  12  -2 378.620 240.926   6
   9  12   2 102.269 132.087   6
   9 -12   2 677.450 294.507   5
  -9 -12  -2 178.185 289.726   5
 -10 -12  -2 457.654 439.762   5
 -10  12  -2 124.360 215.443   6
  10 -12   2-96.9147 145.808   5
  10 -12   2 210.335 226.904   4
  10  12   2-172.019 198.948   6
 -11  12  -2 1353.25 436.489   6
  11  12   2 1278.57 446.619   6
  11 -12   2 472.743 265.524   5
  11 -12   2 536.010 287.371   4
 -12 -12  -2 1426.13 470.913   7
  10  13  -2 51.6685 148.268   2
 -10 -13   2 761.213 388.933   5
 -10  13   2 991.290 419.962   6
  10  13  -2 491.418 364.080   6
   9 -13  -2 193.803 223.654   5
  -9  13   2 27.4203 156.824   6
   9  13  -2-13.3570 141.403   2
  -9 -13   2 497.203 303.117   5
   8 -13  -2 116.553 131.672   5
  -8  13   2 282.638 220.102   6
  -8 -13   2 912.067 381.540   5
   8  13  -2 205.728 242.159   6
   8  13  -2 371.752 261.567   2
   7 -13  -2 372.849 244.000   4
  -7  13   2 362.889 273.052   6
   7  13  -2-157.216 211.930   6
   7 -13  -2-44.8180 147.057   5
  -7 -13   2 215.742 237.397   5
   7  13  -2 31.7190 119.329   2
   6 -13  -2 37.8392 128.351   4
   6  13  -2 249.753 218.013   2
   6 -13  -2 3.58406 152.600   5
  -6  13   2-227.386 246.025   6
   6  13  -2-58.8252 190.839   6
  -6 -13   2-351.548 225.954   5
  -5 -13   2 2504.75 536.334   5
   5  13  -2 3435.14 709.609   6
   5 -13  -2 2795.69 612.016   5
  -5  13   2 4835.01 871.163   6
   5 -13  -2 3300.45 652.873   4
   5  13  -2 2637.06 590.089   2
  -5 -13   2 2544.70 596.242   4
   4 -13  -2 2366.13 546.776   4
  -4 -13   2 1831.14 514.954   4
  -4  13   2 1717.34 556.138   6
   4 -13  -2 2541.60 565.472   5
  -4 -13   2 1808.20 451.895   5
   4  13  -2 2189.93 588.634   6
  -3  13   2 1413.28 457.509   6
   3 -13  -2 1458.09 428.123   5
  -3 -13   2 1328.95 386.214   5
  -3 -13   2 1057.41 371.977   4
   3  13  -2 1079.49 404.412   6
   3 -13  -2 1343.51 402.861   4
   2  13  -2 213.872 189.150   6
   2 -13  -2 145.246 161.399   5
  -2 -13   2 313.834 237.029   4
  -2 -13   2-45.0313 134.146   5
  -2  13   2 435.842 289.690   6
   2 -13  -2 623.600 296.217   4
  -1 -13   2 485.586 228.794   5
   1 -13  -2 1065.87 383.593   5
  -1 -13   2 987.991 365.813   4
   1  13  -2 858.706 410.816   6
  -1  13   2 1336.06 482.524   6
   1 -13  -2 935.141 354.839   4
   0  13  -2-88.2328 239.247   6
   0 -13   2 211.427 200.945   4
   0 -13  -2 55.9034 184.154   4
   0 -13   2-62.9489 126.349   5
   0 -13  -2 48.0619 251.344   5
   0  13   2-45.1329 172.755   6
   1 -13   2 181.143 219.847   4
  -1 -13  -2 38.6548 171.291   4
   1 -13   2 632.721 249.594   5
   1  13   2 373.710 224.384   6
  -1 -13  -2 239.679 233.288   5
  -1  13  -2 31.6596 149.655   6
   2 -13   2 2884.21 615.691   4
  -2 -13  -2 2224.74 532.496   4
  -2 -13  -2 2867.79 641.129   5
   2 -13   2 2308.00 466.800   5
   2  13   2 3647.69 735.153   6
  -2  13  -2 3462.69 717.546   6
   3  13   2 627.215 403.871   6
  -3 -13  -2 214.638 187.335   4
  -3  13  -2 149.213 188.937   6
  -3 -13  -2 618.546 331.266   5
   3 -13   2 42.5468 101.306   5
   3 -13   2 478.370 304.456   4
  -4  13  -2 684.421 353.453   6
   4  13   2 532.086 326.210   6
   4 -13   2-1.20300 147.961   4
  -4 -13  -2 163.840 229.764   5
   4 -13   2 95.9984 177.423   5
  -4 -13  -2 248.297 210.562   4
   5 -13   2 564.802 274.235   4
  -5 -13  -2 500.018 291.396   4
  -5  13  -2 743.774 358.721   6
   5 -13   2 846.113 292.352   5
  -5 -13  -2 892.617 391.752   5
   5  13   2 658.434 356.863   6
   6 -13   2 708.922 301.880   4
  -6 -13  -2 1356.04 465.276   5
   6  13   2 1015.17 441.025   6
  -6  13  -2 873.982 398.753   6
   6 -13   2 1270.09 358.425   5
  -6 -13  -2 381.522 290.295   4
  -7 -13  -2 127.551 197.769   4
   7 -13   2 118.789 160.442   4
   7 -13   2 597.189 266.948   5
   7  13   2 154.739 278.581   6
  -7  13  -2-197.709 242.318   6
  -7 -13  -2 640.420 374.130   5
  -8 -13  -2 499.373 358.802   5
  -8  13  -2 201.674 213.747   6
   8  13   2-392.349 278.618   6
   8 -13   2 215.553 241.252   4
   9  13   2 351.830 242.436   6
  -9  13  -2 193.712 165.684   6
   7 -14  -2 623.881 330.612   5
   6 -14  -2 175.333 175.569   5
   5 -14  -2 1932.86 508.788   5
   4 -14  -2 1079.96 400.369   5
   3 -14  -2 3.86433 163.789   5
   2 -14  -2 29.9410 175.381   5
   1 -14  -2 852.419 382.236   5
   0 -14  -2 36.2391 240.087   5
  -1 -14  -2 240.741 221.543   5
  -1 -14  -2 139.989 153.810   4
  -2 -14  -2-101.833 214.062   5
  -3 -14  -2 1284.93 456.539   5
  -4 -14  -2 165.713 237.230   5
  -5 -14  -2 728.827 385.967   5
  19   0  -3-117.928 268.658   2
  18   0  -3 263.243 229.489   2
 -17   0   3 54.8247 149.063   7
  17   0  -3 381.623 320.123   2
 -16   0   3 71.7503 131.713   7
  16   0  -3-22.1943 152.501   2
 -15   0   3-88.1935 114.611   7
  15   0  -3 78.1031 213.246   2
  14   0  -3-77.0386 107.138   2
  14   0  -3-34.3897 87.7020   7
  13   0  -3-200.250 195.767   2
  13   0  -3 35.9361 64.7233   7
 -13   0   3 23.9271 89.8092   7
  12   0  -3 54.5025 100.214   7
  12   0  -3-161.501 167.241   2
 -12   0   3 152.044 173.214   7
  11   0  -3-17.5701 77.5346   7
  11   0  -3 3.30893 27.9891   6
 -11   0   3-23.3479 85.7246   7
 -10   0   3-2.79839 75.5616   5
  10   0  -3 56.9262 47.4412   6
  10   0  -3 21.1995 122.970   9
  10   0  -3 26.4702 132.228   2
 -10   0   3-80.1305 112.958   1
 -10   0   3 51.3482 82.0975   7
  10   0  -3-9.09942 74.4069   7
  -9   0   3-13.9545 90.8167   7
   9   0  -3 47.1283 57.9010   6
   9   0  -3 97.1115 95.5901   2
  -9   0   3 0.49461 82.3961   5
   9   0  -3-11.7878 59.8627   7
  -9   0   3 95.5184 124.341   1
  -9   0   3 30.1253 46.7796   8
   9   0  -3-11.0866 85.6316   9
  -8   0   3 75.1399 92.8334   7
   8   0  -3 66.3163 105.883   2
   8   0  -3-12.6628 41.4218   6
  -8   0   3 15.6798 53.3341   8
  -8   0   3-17.8635 83.0423   1
   8   0  -3 39.8338 107.539   5
   8   0  -3 212.389 149.520   9
  -7   0   3-30.0088 81.7043   7
   7   0  -3 110.008 110.332   9
   7   0  -3 124.524 150.780   2
   7   0  -3-34.2738 64.9151   6
  -7   0   3-63.5139 87.1528   1
   7   0  -3 51.9831 79.7198   5
   7   0  -3 29.3029 66.5687   7
  -7   0   3 2.39562 51.4582   8
  -6   0   3 26.8229 100.273   1
   6   0  -3-17.0651 37.7201   6
   6   0  -3 171.584 101.301   5
   6   0  -3 21.5799 57.1973   7
  -6   0   3 56.2708 72.8208   8
  -6   0   3 48.4890 105.869   7
   6   0  -3 25.4533 92.0973   2
   6   0  -3 61.6592 70.6465   9
   6   0  -3-34.6967 46.4242   8
  -5   0   3-28.7330 86.1049   7
   5   0  -3 3.70017 62.0737   6
   5   0  -3 70.1979 91.6434   7
   5   0  -3 20.1594 50.2803   5
   5   0  -3-15.1573 87.1054   2
   5   0  -3 13.3041 38.2470   8
  -5   0   3-70.8267 102.132   1
  -5   0   3-20.6225 52.6756   8
   4   0  -3 215.009 110.790   7
   4   0  -3 84.1232 74.7542   8
  -4   0   3 45.0478 73.0488   1
   4   0  -3 51.8513 84.2265   1
   4   0  -3 49.6965 67.6751   6
   4   0  -3 123.054 78.0839   5
  -4   0   3-30.9842 60.4532   8
   3   0  -3 81.6016 49.6617   5
  -3   0   3 106.755 78.8232   1
  -3   0   3 22.3386 28.8244   3
   3   0  -3 4.72327 66.4275   8
   3   0  -3 125.450 96.0216   7
   3   0  -3 35.0897 61.1259   1
  -3   0   3 101.861 96.6709   8
   2   0  -3 66.6577 48.4885   5
  -2   0   3 21.9257 36.3743   3
   2   0  -3 13.0233 40.2814   3
   2   0  -3 101.457 79.9601   8
   2   0  -3 39.1387 47.5871   7
  -2   0   3 179.175 74.7887   1
   1   0  -3-23.0599 67.0406   8
  -1   0   3-66.8141 52.9444   1
   1   0  -3-7.42994 53.3531   7
  -1   0   3 1.86885 45.2315   3
   0   0   3-7.51741 52.3704   3
   0   0  -3 27.5439 45.2041   5
   0   0  -3 17.6406 44.6640   7
   0   0  -3 79.0834 55.0077   2
   0   0  -3 31.7858 64.7076   8
   0   0   3 9.92877 40.8046   1
  -1   0  -3 48.3964 50.0805   7
  -1   0  -3 22.3550 69.2321   8
  -1   0  -3 111.805 82.1037   2
   1   0   3 37.8221 50.6254   7
  -2   0  -3-14.4678 61.4572   6
  -2   0  -3 58.8487 46.2394   7
   2   0   3 1.22544 32.1294   7
  -2   0  -3 18.1541 60.7752   8
  -2   0  -3 43.5284 59.3284   2
   3   0   3-6.37767 16.9027   7
  -3   0  -3 29.0969 23.1700   7
  -3   0  -3-8.32156 64.9960   9
  -3   0  -3-1.58079 58.2587   2
   3   0   3-8.17264 63.7746   8
  -3   0  -3 24.2503 53.6367   6
  -3   0  -3 63.9449 54.7542   8
  -4   0  -3 24.2056 53.4253   6
   4   0   3-25.1534 43.7715   8
  -4   0  -3 77.0088 111.222   9
  -4   0  -3 30.5936 103.464   2
  -4   0  -3 99.4787 56.7434   8
   5   0   3 76.2199 76.8004   8
  -5   0  -3 51.6898 63.5306   6
  -5   0  -3-44.1447 71.7196   9
  -5   0  -3 96.5566 118.998   2
  -5   0  -3 22.9463 50.9868   8
   6   0   3-32.3257 46.0269   8
  -6   0  -3-3.82335 66.3988   6
   6   0   3 45.0311 27.9881   4
  -6   0  -3-4.45802 111.096   9
  -6   0  -3 9.78815 65.6479   2
  -7   0  -3 19.4844 130.255   2
   7   0   3 36.8079 50.0263   8
  -7   0  -3-4.00737 38.4788   6
  -7   0  -3-10.3323 161.533   9
   7   0   3 59.0706 36.0417   4
  -8   0  -3 14.7463 38.8136   6
  -8   0  -3-60.1517 94.6354   2
  -8   0  -3-50.9478 121.848   9
   8   0   3 29.8196 33.1088   4
  -9   0  -3 4.91505 34.7679   6
  -9   0  -3 342.096 236.339   9
   9   0   3 250.296 172.911   2
   9   0   3 21.0208 39.1845   4
  -9   0  -3 55.0617 70.6299   5
 -10   0  -3 343.322 253.538   9
  10   0   3 74.0846 51.6552   4
  10   0   3 370.507 242.962   2
  11   0   3-29.1302 50.6836   4
 -11   0  -3-59.5821 147.155   9
 -11   0  -3 28.6396 94.1355   3
  11   0   3 230.417 189.938   2
  12   0   3 22.8841 103.017   2
 -12   0  -3-54.0252 101.243   3
  12   0   3-60.0670 67.9105   4
 -13   0  -3-0.77638 122.788   3
  13   0   3-66.8956 84.6553   4
  13   0   3 183.483 197.193   2
 -13   0  -3 214.213 229.468   9
 -14   0  -3 154.149 146.840   3
  14   0   3 134.603 86.4469   4
  14   0   3 229.984 215.182   2
 -15   0  -3 57.7864 154.159   3
  15   0   3 309.513 228.851   2
 -16   0  -3-91.3867 120.073   3
  16   0   3 252.730 232.673   2
  17   0   3-15.3754 168.779   2
 -17   0  -3 79.8112 183.584   3
 -18   0  -3 16.7183 138.542   3
  19   1  -3 1237.94 492.465   2
  19  -1  -3 1544.12 381.016   4
  18   1  -3 684.089 336.706   2
  18  -1  -3 1429.03 428.456   4
  18  -1  -3 984.324 436.497   2
  17   1  -3 508.286 343.881   2
  17  -1  -3 317.760 233.504   2
 -17   1   3 150.733 187.169   7
 -17  -1   3 133.808 102.831   7
  16  -1  -3 393.341 238.867   2
 -16  -1   3 512.452 237.567   7
 -16   1   3 723.409 191.287   3
 -16   1   3 393.225 204.424   7
 -15  -1   3 207.915 180.088   7
  15  -1  -3 160.808 240.117   2
  15   1  -3 552.675 337.620   2
 -15   1   3 280.575 195.004   7
  14  -1  -3 95.2957 125.380   7
  14   1  -3 366.945 277.272   2
 -14   1   3 314.584 197.838   7
 -14  -1   3 381.844 232.809   7
  14  -1  -3 27.7482 187.197   2
 -13   1   3 109.945 107.787   7
  13   1  -3 181.123 120.204   7
  13  -1  -3-128.373 162.824   2
  13   1  -3 91.4878 178.631   2
  13  -1  -3-59.0122 65.5507   7
 -13  -1   3 145.458 161.861   7
  12  -1  -3 1680.25 321.011   7
 -12  -1   3 1858.40 377.972   7
  12   1  -3 2089.79 481.764   2
  12   1  -3 2526.07 371.970   7
  12  -1  -3 2720.72 514.142   2
 -12   1   3 2397.07 416.023   7
 -11  -1   3 1433.69 179.935   8
 -11   1   3 1304.23 307.318   7
 -11  -1   3 1714.66 343.290   7
  11   1  -3 1369.88 158.118   6
  11  -1  -3 1061.90 129.512   6
  11  -1  -3 1003.67 252.003   7
  11   1  -3 1402.18 276.932   7
  11   1  -3 1660.59 421.663   2
  11  -1  -3 1501.65 387.137   2
  10   1  -3 508.876 249.289   9
  10  -1  -3 100.753 101.416   9
  10  -1  -3 186.953 183.642   2
  10  -1  -3 193.724 117.045   7
 -10   1   3 285.352 175.160   1
  10   1  -3 137.369 67.2462   6
 -10   1   3 97.4425 116.768   5
 -10  -1   3 314.291 97.2311   8
 -10   1   3 337.449 179.068   2
 -10  -1   3 242.310 160.378   7
  10  -1  -3 112.161 62.1146   6
  10  -1  -3 191.794 163.441   5
  10   1  -3 444.421 226.176   2
  10   1  -3 449.050 181.813   7
 -10   1   3 213.017 134.698   7
 -10  -1   3 221.432 156.839   1
 -10  -1   3 329.530 150.832   5
  -9  -1   3 6398.61 697.277   1
   9   1  -3 7481.87 458.853   6
   9  -1  -3 8212.11 653.537   5
   9  -1  -3 7525.38 454.964   8
   9  -1  -3 7131.11 425.684   6
  -9  -1   3 7596.40 648.604   5
   9  -1  -3 8530.43 766.477   2
  -9  -1   3 8323.25 500.531   8
  -9   1   3 8544.98 770.653   2
  -9   1   3 7966.61 701.229   7
  -9   1   3 8257.27 772.890   1
   9   1  -3 7281.26 746.923   2
   9   1  -3 6739.19 733.411   9
   9  -1  -3 8438.49 793.021   9
   9   1  -3 8400.44 638.536   7
   9  -1  -3 8307.94 674.575   7
  -9  -1   3 7343.23 659.739   7
  -8  -1   3 12944.2 857.282   7
   8  -1  -3 12534.3 609.102   6
  -8   1   3 13107.2 946.556   1
   8   1  -3 13019.1 634.000   6
   8  -1  -3 11706.3 774.240   5
   8  -1  -3 13067.0 649.794   8
   8   1  -3 11545.0 928.384   9
   8  -1  -3 13183.0 916.763   2
   8   1  -3 12957.0 797.769   7
   8  -1  -3 13943.7 961.869   9
  -8  -1   3 12318.5 651.205   8
  -8  -1   3 14041.7 987.391   1
   8  -1  -3 11515.9 800.166   7
  -8   1   3 12662.0 870.205   7
   7  -1  -3 61489.7 2241.22   9
   7  -1  -3 59564.3 1822.21   6
   7  -1  -3 58339.2 1856.49   8
   7  -1  -3 64543.3 2076.70   5
  -7  -1   3 57693.4 2111.58   7
  -7  -1   3 61685.3 1866.53   8
   7  -1  -3 65804.4 2233.49   2
   7   1  -3 61408.0 2073.77   7
  -7   1   3 61524.3 2241.32   1
   7  -1  -3 59635.6 2130.60   7
  -7  -1   3 59485.6 2022.50   5
  -7   1   3 61403.2 2200.96   7
  -7  -1   3 60329.8 2276.90   1
   6  -1  -3 26634.7 1039.69   6
  -6  -1   3 25459.3 1271.14   1
   6  -1  -3 27010.4 1229.62   2
  -6   1   3 29874.8 1067.91   6
   6  -1  -3 27722.9 1259.39   9
  -6   1   3 28018.6 1286.98   7
   6  -1  -3 30285.4 1182.27   5
   6   1  -3 29518.1 1212.00   7
  -6  -1   3 26320.6 1047.15   8
  -6  -1   3 30179.8 1160.36   5
  -6   1   3 28373.2 1276.39   1
  -6  -1   3 27595.8 1233.26   7
   6  -1  -3 27707.3 1088.56   8
   6  -1  -3 27730.9 1251.50   7
   5  -1  -3 24016.2 1116.51   7
  -5   1   3 26784.5 1134.32   1
   5  -1  -3 25746.1 1095.89   9
   5  -1  -3 23794.7 966.388   6
   5  -1  -3 26786.0 1057.90   5
  -5   1   3 22865.8 1122.27   7
  -5   1   3 24798.8 1038.03   8
  -5  -1   3 25802.2 994.115   8
   5  -1  -3 24424.6 1078.22   2
  -5  -1   3 28882.8 1218.69   1
   5   1  -3 24036.0 1065.18   7
  -5   1   3 26143.8 994.271   6
   5  -1  -3 24957.7 1028.16   8
  -5  -1   3 24867.0 983.753   5
  -4  -1   3 19743.7 787.088   5
   4   1  -3 21367.1 925.785   7
   4   1  -3 20413.2 760.512   5
   4  -1  -3 20736.0 867.595   6
   4  -1  -3 21694.4 868.412   5
  -4  -1   3 18484.1 938.940   1
   4  -1  -3 20087.1 964.965   7
   4  -1  -3 19752.9 902.234   8
   4  -1  -3 19381.5 840.380   2
  -4   1   3 21326.3 870.438   6
  -4   1   3 20283.9 900.883   8
  -4  -1   3 20251.6 851.694   8
   4  -1  -3 20905.0 876.865   9
  -4   1   3 22565.9 922.057   1
  -4   1   3 20407.1 597.529   3
   3  -1  -3 28045.4 1149.85   7
  -3   1   3 28303.9 1058.31   6
   3  -1  -3 28403.7 1020.52   1
  -3   1   3 28086.5 813.083   3
   3  -1  -3 28133.9 962.799   9
  -3  -1   3 25793.6 1093.49   1
  -3  -1   3 27905.8 890.449   5
   3  -1  -3 28304.6 1122.34   8
  -3   1   3 29937.4 1016.65   1
  -3  -1   3 27327.8 1040.77   8
   3   1  -3 29472.6 884.022   5
  -3   1   3 28337.1 1119.76   8
   3   1  -3 29484.6 1094.77   7
   3  -1  -3 28461.3 1034.20   5
   2   1  -3 443.684 111.220   7
   2   1  -3 345.430 61.2799   5
   2  -1  -3 338.036 81.7542   1
  -2   1   3 332.776 82.1035   1
  -2   1   3 549.344 128.890   6
   2  -1  -3 473.032 82.7614   3
  -2  -1   3 354.915 101.301   1
   2  -1  -3 471.962 107.934   5
   2  -1  -3 315.019 111.793   8
  -2  -1   3 377.717 61.8370   5
   2  -1  -3 528.011 137.209   7
   1  -1  -3 104567. 2865.41   7
   1  -1  -3 103427. 2740.17   5
   1  -1  -3 97568.3 2562.72   1
   1  -1  -3 104768. 2651.00   3
  -1   1   3 102676. 2560.92   1
  -1  -1   3 99713.1 2702.05   3
  -1   1   3 104172. 2836.88   6
  -1  -1   3 107210. 2755.19   1
   1  -1  -3 103102. 2911.75   8
   1   1  -3 105840. 2750.18   7
   0   1   3 305737. 7355.73   6
   0   1  -3 319693. 7186.79   7
   0  -1   3 312648. 7256.50   3
   0  -1   3 304224. 7221.72   1
   0  -1  -3 306087. 7103.17   2
   0   1   3 315109. 7067.21   1
   0  -1  -3 302365. 7320.39   7
   0  -1  -3 315123. 7274.63   5
   0  -1  -3 296451. 7053.14   1
   0  -1  -3 292210. 7414.29   8
  -1   1  -3 8321.17 350.320   4
  -1  -1  -3 7850.84 446.126   7
  -1  -1  -3 7675.30 336.256   4
   1   1   3 7514.44 428.925   7
   1  -1   3 7433.13 457.373   3
  -1   1  -3 7811.10 364.259   7
  -1  -1  -3 7526.90 510.288   8
  -1  -1  -3 7567.43 383.351   9
   1   1   3 7008.72 461.615   6
   1  -1   3 8194.69 395.237   7
  -1  -1  -3 7886.17 415.454   2
  -1   1  -3 7452.28 476.025   2
  -2   1  -3 54801.2 1403.48   4
  -2  -1  -3 54435.4 1690.91   2
  -2  -1  -3 56243.2 1684.05   9
   2   1   3 55481.2 1712.30   6
  -2  -1  -3 56662.9 1722.06   6
   2  -1   3 52515.7 1469.12   7
  -2   1  -3 54957.4 1773.66   2
   2  -1   3 59182.6 1767.76   3
  -2  -1  -3 56357.8 1790.11   8
  -2  -1  -3 56686.1 1594.77   7
  -2  -1  -3 53733.8 1379.21   4
   3   1   3 120214. 3258.10   9
  -3   1  -3 120170. 2798.24   4
   3  -1   3 111679. 2781.90   4
   3  -1   3 110903. 3203.94   3
  -3  -1  -3 114071. 3205.49   8
   3  -1   3 120297. 3152.59   8
  -3   1  -3 115383. 3310.56   2
   3   1   3 119321. 3151.64   6
  -3  -1  -3 120376. 3277.54   2
  -3  -1  -3 118259. 3259.02   9
  -3  -1  -3 120219. 3155.65   6
  -3  -1  -3 116795. 2952.24   7
   3   1   3 117150. 3219.82   8
   3  -1   3 114885. 2806.72   7
   4  -1   3 3633.32 183.686   4
  -4  -1  -3 3395.37 232.353   7
  -4  -1  -3 3193.45 298.392   6
   4   1   3 3061.52 359.317   9
   4  -1   3 3673.83 323.091   8
  -4  -1  -3 3673.85 396.588   2
  -4   1  -3 3357.71 383.161   2
  -4  -1  -3 2958.42 308.051   8
  -4  -1  -3 3375.22 380.778   9
   4   1   3 3733.07 321.275   6
  -5  -1  -3 3720.80 427.052   2
  -5  -1  -3 3260.32 295.334   6
  -5  -1  -3 3978.37 450.019   9
  -5  -1  -3 3034.36 209.795   7
   5  -1   3 3291.88 185.606   4
   5   1   3 3362.33 409.016   9
  -5   1  -3 2528.88 366.951   2
  -5   1  -3 2918.42 311.270   5
   5  -1   3 2991.31 293.229   8
  -5   1  -3 2718.45 405.447   9
  -5  -1  -3 3208.39 311.305   8
   5   1   3 3192.71 162.870   4
  -6   1  -3 51610.9 2132.93   9
  -6  -1  -3 53632.8 1687.84   8
  -6  -1  -3 52348.0 1379.49   7
  -6   1  -3 53946.5 1840.74   5
   6   1   3 53930.1 1387.15   4
   6  -1   3 51979.3 1688.77   8
  -6   1  -3 56689.5 2160.80   2
  -6  -1  -3 54100.0 2114.24   2
  -6  -1  -3 55940.6 2152.07   9
   6  -1   3 54340.8 1431.47   4
  -6  -1  -3 49965.0 1609.92   6
  -6  -1  -3 55139.2 1433.70   7
  -7   1  -3 3281.98 479.581   2
  -7  -1  -3 4038.93 312.361   6
  -7   1  -3 4171.65 332.089   6
  -7   1  -3 3802.37 531.410   9
  -7   1  -3 3669.51 411.128   5
   7   1   3 4040.59 237.943   4
  -7  -1  -3 4113.31 325.397   8
  -7  -1  -3 3469.98 490.131   2
   7  -1   3 3783.80 252.818   4
  -7  -1  -3 4546.40 572.733   9
  -7  -1  -3 3940.64 212.965   7
   7  -1   3 3286.05 306.516   8
   7   1   3 4506.74 552.183   9
  -8   1  -3 437.984 181.797   2
  -8  -1  -3 595.539 82.4023   7
   8   1   3 622.352 211.990   2
  -8   1  -3 402.754 100.688   6
   8   1   3 480.679 93.5745   4
   8  -1   3 580.865 102.514   4
  -8  -1  -3 654.557 120.778   6
  -8  -1  -3 496.402 223.388   9
   8  -1   3 655.898 135.926   8
  -8   1  -3 427.249 171.002   9
  -8   1  -3 599.304 191.458   5
   8   1   3 824.854 262.118   9
  -8  -1  -3 690.423 128.312   8
  -8  -1  -3 664.848 245.533   2
  -9   1  -3 13570.3 942.306   5
  -9  -1  -3 15880.4 523.469   7
   9   1   3 15694.1 641.002   4
   9  -1   3 15435.3 675.002   8
  -9  -1  -3 14368.7 1178.23   9
  -9   1  -3 14091.1 1166.13   9
  -9   1  -3 14735.0 637.544   6
  -9   1  -3 15606.2 991.698   3
   9  -1   3 15639.7 660.776   4
   9   1   3 14796.2 1120.56   2
  -9  -1  -3 14460.8 594.051   6
   9   1   3 14533.0 1163.25   9
   9  -1   3 16051.8 1159.32   2
 -10   1  -3 313.113 157.067   3
  10   1   3 269.891 83.2575   4
  10  -1   3 279.554 186.081   2
 -10   1  -3 258.045 67.2037   6
 -10  -1  -3 113.879 173.406   9
  10   1   3 292.867 175.544   2
 -10   1  -3 503.517 258.532   9
  10  -1   3 466.097 108.834   4
  11  -1   3 37721.4 2029.27   2
 -11   1  -3 32404.5 2056.27   9
  11  -1   3 35199.8 1263.46   4
  11   1   3 38174.0 1270.96   4
  11   1   3 39823.3 2111.55   2
 -11   1  -3 33562.4 1683.26   3
  12  -1   3 7432.20 498.478   4
  12  -1   3 7655.73 907.521   2
  12   1   3 7890.51 495.955   4
 -12   1  -3 8436.50 1019.60   9
 -12   1  -3 7095.89 729.375   3
  12   1   3 8322.94 950.737   2
  13   1   3 803.715 161.411   4
 -13   1  -3 1314.04 446.992   9
 -13   1  -3 945.929 288.365   3
  13  -1   3 1413.37 417.392   2
  13   1   3 2129.89 505.131   2
  13  -1   3 1239.50 201.092   4
  14  -1   3 131.626 187.308   2
  14   1   3 108.534 72.1824   4
 -14   1  -3 114.871 151.854   3
  14  -1   3 79.7949 84.2348   4
 -14   1  -3 246.510 260.725   9
  14   1   3-128.336 136.014   2
  15   1   3 14.5158 180.440   2
 -15   1  -3-150.722 261.699   9
 -15   1  -3-48.3102 140.835   3
 -15  -1  -3 58.1117 123.893   3
 -16  -1  -3-142.510 163.050   3
 -16   1  -3 500.519 233.782   3
  16   1   3 193.454 260.373   2
  16  -1   3 240.786 265.341   2
  17  -1   3 663.407 336.349   2
 -17   1  -3 312.979 224.518   3
  17   1   3 572.536 282.564   2
 -18  -1  -3 1250.56 403.210   3
 -18   1  -3 146.368 105.755   3
 -19  -1  -3 574.661 272.036   3
  19  -2  -3 1140.69 365.839   4
  19  -2  -3 805.613 369.727   2
  19   2  -3 1337.68 541.894   2
  18  -2  -3 140.824 216.365   2
  18  -2  -3 552.155 292.646   4
  18   2  -3 290.272 256.100   2
 -17  -2   3 202.436 200.057   7
  17  -2  -3 750.102 290.731   4
 -17   2   3-62.7508 146.905   7
  17   2  -3 266.397 281.146   2
  17  -2  -3 80.5886 183.391   2
 -16  -2   3-9.89621 96.6708   7
  16   2  -3-147.893 234.810   2
 -16   2   3 552.703 253.053   7
  16  -2  -3 282.062 187.718   4
  16  -2  -3 439.816 285.054   2
 -15   2   3 2704.28 309.192   3
  15  -2  -3 2898.21 513.827   4
  15  -2  -3 3478.46 649.572   2
 -15   2   3 2800.56 490.696   7
  15   2  -3 3482.29 680.540   2
 -15  -2   3 2810.72 506.255   7
 -14  -2   3 92.2070 121.584   7
 -14   2   3-40.4899 49.8465   3
 -14   2   3 233.333 163.772   7
  14  -2  -3-41.3665 93.6800   7
  14   2  -3 1.18143 148.833   2
  14  -2  -3 43.4821 178.942   2
 -13   2   3 13558.3 673.952   3
 -13   2   3 14204.0 1083.13   7
  13  -2  -3 13493.0 1186.09   2
  13  -2  -3 14807.1 1022.88   7
 -13  -2   3 11684.6 993.583   7
 -13  -2   3 13061.5 505.893   8
  13   2  -3 11893.8 1206.19   2
 -12  -2   3 12577.1 616.551   8
 -12   2   3 13066.8 1011.78   7
  12  -2  -3 12413.4 974.660   5
  12   2  -3 12382.7 1170.49   2
  12   2  -3 12446.5 565.989   6
 -12   2   3 11426.1 589.270   3
  12  -2  -3 13148.5 951.900   7
  12  -2  -3 13154.9 1126.61   2
 -12  -2   3 11983.8 970.857   7
  11   2  -3 5870.03 403.915   6
 -11   2   3 6417.42 669.503   7
  11  -2  -3 5700.13 690.970   2
 -11   2   3 5560.90 355.997   3
  11  -2  -3 5303.85 602.236   5
 -11  -2   3 5966.29 642.897   7
 -11  -2   3 5456.07 411.110   8
  11   2  -3 4686.91 681.656   2
  11  -2  -3 5508.77 390.727   8
  11  -2  -3 5307.48 587.083   7
  10  -2  -3 25269.6 1442.15   2
 -10   2   3 22703.5 1316.78   7
 -10   2   3 23598.7 817.611   3
  10  -2  -3 23610.9 910.843   6
  10  -2  -3 24491.2 1310.89   7
  10  -2  -3 24003.5 1292.17   5
 -10  -2   3 25746.6 1316.86   5
 -10  -2   3 24173.6 990.948   8
 -10   2   3 27267.8 1497.36   2
  10   2  -3 26246.4 1561.47   2
 -10  -2   3 23543.8 1316.93   7
  10  -2  -3 26146.3 1533.20   9
  10  -2  -3 22825.3 982.055   8
  -9   2   3 14831.6 985.823   7
   9  -2  -3 15093.9 1025.29   2
  -9   2   3 14960.1 727.862   6
   9  -2  -3 13886.7 744.009   8
   9   2  -3 14642.2 871.953   7
  -9   2   3 13697.3 517.944   3
  -9   2   3 14534.4 1057.69   9
   9  -2  -3 15275.5 957.502   5
  -9  -2   3 14774.8 728.251   8
  -9   2   3 14277.1 1011.86   2
   9   2  -3 14472.0 1085.01   2
   9   2  -3 13882.4 1110.46   9
  -9  -2   3 14862.0 1089.36   1
  -9  -2   3 14107.0 938.095   7
  -9  -2   3 13221.1 870.269   5
   9  -2  -3 13865.9 676.880   6
   9  -2  -3 13931.9 1031.15   9
   9  -2  -3 13658.4 941.651   7
   8  -2  -3 30476.9 1517.11   9
  -8  -2   3 32683.5 1194.35   8
   8  -2  -3 32571.4 1422.83   5
   8  -2  -3 31295.2 1254.26   8
   8   2  -3 30555.8 1335.35   7
  -8   2   3 29672.0 1501.52   9
  -8   2   3 32112.6 1495.30   2
   8  -2  -3 30901.2 1460.92   7
   8  -2  -3 32395.7 1485.77   2
  -8   2   3 31624.9 1492.62   7
  -8  -2   3 34268.1 1645.25   1
  -8   2   3 29290.8 843.352   3
  -8  -2   3 31377.0 1425.74   7
  -8   2   3 31481.6 1185.78   6
   8  -2  -3 30405.9 1142.68   6
   7  -2  -3 11864.7 815.956   7
  -7   2   3 10486.0 613.188   6
  -7  -2   3 11814.1 765.663   7
  -7  -2   3 9856.23 798.166   1
   7   2  -3 10957.0 694.705   7
   7  -2  -3 10460.9 736.318   2
  -7  -2   3 10873.8 682.681   5
   7  -2  -3 10527.6 764.923   9
   7  -2  -3 10744.8 712.826   5
  -7   2   3 10209.4 752.216   1
  -7   2   3 10220.8 728.465   2
  -7   2   3 10131.1 770.286   7
  -7  -2   3 12424.4 652.263   8
   7  -2  -3 11089.1 680.684   8
  -7   2   3 11138.5 787.536   9
   7  -2  -3 10276.7 602.797   6
   6  -2  -3 43555.5 1751.64   7
   6  -2  -3 43223.1 1601.01   8
  -6   2   3 44118.9 1529.44   6
  -6   2   3 45024.9 1639.77   2
  -6   2   3 43474.3 1676.29   9
  -6  -2   3 42922.5 1520.53   5
   6  -2  -3 46613.4 1658.54   5
  -6   2   3 42787.4 1657.50   1
   6  -2  -3 40326.9 1480.42   6
  -6  -2   3 48069.2 1837.84   1
   6  -2  -3 44511.6 1636.51   2
   6   2  -3 49752.3 1665.23   7
   6  -2  -3 45263.7 1701.56   9
  -6   2   3 44626.0 1766.62   7
  -6  -2   3 44454.8 1666.51   7
  -5  -2   3 80785.5 2542.83   1
   5  -2  -3 80427.5 2403.42   5
  -5   2   3 74556.4 2508.90   7
  -5  -2   3 76397.3 2207.69   5
  -5   2   3 75115.2 2351.75   1
   5  -2  -3 75806.2 2405.46   8
   5  -2  -3 76934.3 2542.88   7
  -5   2   3 76062.0 2303.14   6
  -5   2   3 79517.7 2366.28   9
   5  -2  -3 78219.2 2358.30   9
   5  -2  -3 75452.6 2311.56   2
   5  -2  -3 74848.1 2289.21   6
   5   2  -3 81043.7 2382.05   7
   4  -2  -3 629.946 133.303   2
  -4  -2   3 575.780 153.867   1
   4  -2  -3 413.473 118.289   8
  -4   2   3 500.502 147.190   6
  -4   2   3 541.994 138.203   1
   4  -2  -3 688.238 148.883   5
  -4   2   3 504.088 121.273   9
   4  -2  -3 331.696 93.8116   9
   4  -2  -3 580.745 140.988   6
  -4  -2   3 603.107 117.947   5
   4   2  -3 543.776 145.842   7
   4  -2  -3 373.500 156.256   7
   3  -2  -3 79455.0 2552.48   7
   3  -2  -3 79121.0 2516.45   8
  -3   2   3 81236.3 2230.48   1
  -3   2   3 82736.5 2183.62   9
   3  -2  -3 83409.6 2020.86   3
  -3   2   3 80694.5 2414.66   6
  -3  -2   3 82551.2 2110.71   5
   3  -2  -3 79096.0 2431.51   5
  -3  -2   3 85116.5 2459.18   1
   3  -2  -3 84332.6 2168.60   2
   3   2  -3 85728.5 2394.53   7
   2  -2  -3 333637. 8341.16   7
  -2   2   3 332218. 7832.13   1
   2  -2  -3 355699. 7879.17   1
   2  -2  -3 338835. 8362.80   8
  -2  -2   3 356431. 7760.57   5
   2  -2  -3 348465. 8242.95   5
  -2  -2   3 334198. 8184.83   1
  -2   2   3 334814. 8233.55   6
  -1  -2   3 304967. 6899.84   1
   1  -2  -3 294267. 6834.50   4
  -1   2   3 282557. 6969.31   6
   1  -2  -3 274748. 7010.98   7
  -1   2   3 289485. 6485.45   1
   1  -2  -3 276245. 7090.39   8
   1  -2  -3 286671. 6514.06   1
   1   2  -3 270087. 6792.96   4
   1  -2  -3 286235. 6939.45   5
   0   2  -3 272622. 6650.90   4
   0   2   3 270327. 6864.17   6
   0   2   3 292036. 6459.99   2
   0  -2   3 285353. 6755.62   3
   0  -2  -3 280834. 6666.51   4
   0   2   3 272549. 6679.86   4
   0  -2  -3 280674. 6459.62   2
   0  -2  -3 278134. 6857.86   5
   0  -2   3 288213. 6762.11   1
   0  -2  -3 278169. 6417.37   1
   0  -2  -3 265182. 6971.33   8
   0  -2  -3 264711. 6853.16   7
  -1  -2  -3 512.582 136.949   5
   1   2   3 710.516 120.265   4
   1  -2   3 726.222 148.369   1
   1  -2   3 631.899 136.961   3
   1   2   3 659.255 153.009   6
  -1   2  -3 644.606 144.603   2
   1   2   3 772.707 112.463   9
   1   2   3 942.651 126.190   2
  -1  -2  -3 868.272 186.193   8
  -1  -2  -3 848.328 126.075   4
  -1  -2  -3 1072.73 139.869   2
   1  -2   3 561.119 108.294   4
  -1   2  -3 934.374 97.0085   5
   1  -2   3 928.354 136.130   7
  -1  -2  -3 940.237 164.736   7
  -1   2  -3 636.909 111.102   4
  -2  -2  -3 19322.6 870.035   6
   2   2   3 19492.0 886.352   6
   2  -2   3 18939.9 708.546   4
  -2  -2  -3 20894.0 850.743   7
   2   2   3 19799.0 797.341   2
  -2  -2  -3 18710.7 936.861   8
   2  -2   3 20519.9 878.185   3
  -2   2  -3 19044.1 701.688   4
   2   2   3 18955.7 797.188   9
  -2   2  -3 19745.9 684.389   5
  -2  -2  -3 19311.9 680.847   4
   2   2   3 18298.4 696.715   4
  -2  -2  -3 19606.8 812.929   2
  -2   2  -3 18002.0 900.316   2
   2  -2   3 19679.7 702.497   7
  -3  -2  -3 2830.11 338.788   8
   3  -2   3 3002.86 225.910   4
   3   2   3 2942.75 308.133   6
  -3   2  -3 3322.04 239.696   4
  -3  -2  -3 2994.84 304.535   6
  -3   2  -3 2706.32 337.660   2
  -3  -2  -3 2801.88 317.198   2
  -3   2  -3 2934.28 252.431   5
   3   2   3 3202.19 319.326   2
   3   2   3 3267.53 326.480   9
   3   2   3 2913.43 217.395   4
  -3  -2  -3 3007.29 210.947   4
   3  -2   3 3363.84 342.089   3
  -4   2  -3 522.919 98.4030   4
   4  -2   3 431.708 87.4560   4
   4   2   3 474.044 131.999   6
  -4  -2  -3 561.322 159.998   2
  -4  -2  -3 437.040 124.837   6
   4  -2   3 434.988 133.415   3
   4   2   3 610.436 157.259   2
  -4   2  -3 360.751 103.581   5
  -4  -2  -3 531.265 92.2385   4
  -4  -2  -3 627.554 159.035   8
   4   2   3 417.640 142.575   9
   4   2   3 577.628 93.5675   4
  -4   2  -3 503.252 176.596   2
  -5  -2  -3 39933.5 1648.88   2
  -5   2  -3 39651.4 1442.77   5
   5   2   3 39907.4 1647.62   9
  -5   2  -3 37299.5 1223.05   4
   5   2   3 41514.4 1630.30   2
  -5   2  -3 40678.5 1517.85   3
   5  -2   3 41020.2 1205.68   4
  -5  -2  -3 40977.4 1401.36   6
   5   2   3 41857.3 1445.80   6
   5   2   3 41042.6 1168.91   4
  -5   2  -3 39587.2 1691.62   2
  -5  -2  -3 41275.9 1519.61   8
  -6  -2  -3 25049.8 1023.33   6
  -6   2  -3 26507.9 1439.08   9
  -6   2  -3 27310.7 1424.68   2
  -6  -2  -3 28753.2 1181.07   8
  -6   2  -3 30172.8 1233.15   5
   6   2   3 27046.7 1099.42   6
   6  -2   3 27550.8 1075.64   8
  -6  -2  -3 27442.8 1385.25   2
   6  -2   3 27363.2 812.973   7
   6  -2   3 28805.6 935.990   4
   6   2   3 27701.7 891.648   4
  -7   2  -3 1810.91 352.968   2
  -7  -2  -3 1024.60 267.024   2
   7   2   3 1782.94 179.155   4
   7   2   3 1550.29 230.252   6
  -7  -2  -3 1333.96 200.770   6
   7   2   3 1474.88 314.965   2
   7   2   3 1704.44 341.618   9
  -7   2  -3 1437.14 263.066   5
   7  -2   3 2097.30 251.567   8
   7  -2   3 1596.60 182.885   4
  -7  -2  -3 1735.68 251.276   8
  -7   2  -3 1873.93 394.838   9
   8  -2   3 41.5787 52.7742   8
   8   2   3 72.5404 133.571   2
   8   2   3 44.2681 45.1979   4
  -8   2  -3 223.326 144.095   5
  -8   2  -3 241.739 212.340   9
   8  -2   3-43.9085 94.2878   2
  -8  -2  -3 6.13150 44.7921   7
   8  -2   3-2.17391 46.4628   4
  -8  -2  -3 19.2169 56.8489   6
   8   2   3-26.8891 84.4797   9
  -8   2  -3 3.70524 112.133   2
  -8  -2  -3 38.0818 36.7792   8
  -8  -2  -3-8.51443 107.212   2
   9   2   3 5295.99 664.766   2
   9   2   3 4288.06 326.582   4
  -9   2  -3 4877.20 534.429   5
  -9   2  -3 5155.27 535.018   3
   9  -2   3 4871.98 381.474   8
   9  -2   3 4718.39 361.574   4
  -9  -2  -3 4640.43 325.791   7
   9   2   3 4484.83 630.486   9
  -9  -2  -3 3955.18 349.263   8
  -9   2  -3 4746.59 667.716   9
   9  -2   3 4809.69 617.730   2
  10  -2   3 2090.61 236.889   8
 -10   2  -3 2296.69 364.571   3
 -10  -2  -3 2002.59 217.451   7
  10  -2   3 2550.99 460.137   2
 -10  -2  -3 2126.18 222.545   8
 -10   2  -3 1925.23 215.988   6
 -10   2  -3 2345.56 513.198   9
  10  -2   3 2239.75 259.240   4
  10   2   3 2370.01 467.965   2
  10   2   3 1845.44 217.706   4
 -11   2  -3 5960.57 344.724   6
  11   2   3 7245.58 463.522   4
 -11   2  -3 6734.32 654.620   3
  11   2   3 7912.88 886.393   2
 -11   2  -3 5170.99 303.897   6
 -11   2  -3 5952.89 825.528   9
 -11  -2  -3 6979.13 420.931   7
  11  -2   3 6071.60 346.669   8
  11  -2   3 7114.34 497.733   4
  11  -2   3 8158.41 878.363   2
  12   2   3 2941.04 301.380   4
  12  -2   3 2909.36 328.411   4
 -12  -2  -3 2322.84 234.599   7
  12  -2   3 2899.11 563.771   2
 -12   2  -3 2757.78 439.979   3
  12   2   3 3293.80 601.342   2
 -12   2  -3 2425.36 572.516   9
  13  -2   3 3952.23 386.824   4
  13  -2   3 3695.60 675.272   2
 -13   2  -3 4579.74 801.522   9
  13   2   3 4250.04 712.214   2
 -13   2  -3 2985.42 472.963   3
 -14   2  -3 8.77854 128.004   3
  14  -2   3-37.8352 130.262   2
 -14   2  -3 79.9197 178.016   9
  14   2   3 272.217 268.110   2
  15  -2   3 1094.09 422.706   2
 -15   2  -3 825.621 290.033   3
 -15   2  -3 1215.16 439.207   9
  15   2   3 1175.20 398.492   2
  16  -2   3 3931.45 765.809   2
 -16   2  -3 2583.18 484.333   3
 -16   2  -3 2719.86 736.948   9
  16   2   3 4707.30 862.008   2
 -17   2  -3-40.9241 106.385   3
  17   2   3 528.156 389.117   2
  17  -2   3 228.041 284.504   2
 -18  -2  -3 1149.36 382.161   3
 -19  -2  -3 497.840 287.792   3
  19  -3  -3 105.872 263.712   2
  19  -3  -3-341.310 218.411   4
  18  -3  -3 1207.93 447.310   2
  18   3  -3 743.242 347.044   2
  18  -3  -3 777.978 308.525   4
  17  -3  -3 76.2109 209.521   2
  17  -3  -3 217.170 226.648   4
  17   3  -3 103.043 196.972   2
 -17  -3   3 138.151 187.140   7
  16  -3  -3 185.153 229.296   2
 -16  -3   3 405.604 243.769   7
 -16   3   3 186.933 166.932   7
  16   3  -3-20.2992 192.519   2
  16  -3  -3 151.401 158.828   4
  15  -3  -3-138.288 139.487   2
 -15   3   3 142.912 163.070   7
  15   3  -3 222.271 196.665   2
  15  -3  -3 64.5516 120.372   4
 -15  -3   3 110.697 188.695   7
  14  -3  -3 5242.40 737.427   2
  14   3  -3 4630.26 779.953   2
 -14   3   3 4726.62 315.923   3
  14  -3  -3 4930.91 669.069   4
 -14   3   3 5403.43 678.139   7
  14   3  -3 4550.86 241.046   6
 -14  -3   3 5446.91 688.511   7
 -14  -3   3 4748.71 311.010   8
  13   3  -3 9050.00 1043.90   2
 -13   3   3 8897.08 425.241   3
 -13  -3   3 8844.08 542.739   8
  13   3  -3 9023.78 478.677   6
  13  -3  -3 8566.39 851.716   5
  13  -3  -3 9918.09 869.105   7
  13  -3  -3 8896.68 504.846   8
 -13   3   3 9347.29 881.273   7
  13  -3  -3 10021.1 994.798   2
  13  -3  -3 8945.41 869.718   4
 -13  -3   3 7903.37 832.076   7
  13   3  -3 8721.39 503.000   6
  12  -3  -3 15179.4 1078.36   7
 -12   3   3 14292.8 1249.59   9
  12  -3  -3 13967.7 1068.64   4
 -12   3   3 13060.4 517.816   3
  12  -3  -3 15341.6 770.815   8
  12   3  -3 15893.7 1329.79   2
 -12  -3   3 16808.2 1165.24   7
 -12  -3   3 15062.7 773.166   8
 -12   3   3 16199.9 1138.33   7
  12  -3  -3 13152.4 1103.80   2
  12  -3  -3 14177.3 1064.88   5
  11  -3  -3 31342.4 1603.75   4
 -11  -3   3 30616.8 1573.46   7
  11  -3  -3 28969.7 1555.80   5
 -11   3   3 29403.8 1562.32   7
 -11   3   3 29769.8 1765.21   9
 -11   3   3 26613.2 814.699   3
  11  -3  -3 31915.4 1674.49   2
  11  -3  -3 30354.4 1574.04   7
 -11   3   3 28615.0 1646.69   2
  11   3  -3 29702.2 1814.51   2
 -11  -3   3 30679.8 1202.96   8
 -11   3   3 30824.2 1190.83   6
  11  -3  -3 30474.1 1245.44   8
 -10  -3   3 3481.62 479.902   7
  10   3  -3 2881.24 530.617   2
  10  -3  -3 3188.85 469.367   7
 -10   3   3 2698.18 455.754   2
  10  -3  -3 2709.42 430.475   5
 -10   3   3 3249.56 354.676   6
 -10   3   3 3066.80 504.984   9
 -10  -3   3 3273.29 442.889   5
  10  -3  -3 3298.34 379.375   8
  10  -3  -3 2586.83 427.111   4
 -10   3   3 3120.95 468.336   7
  10  -3  -3 3792.19 514.517   2
 -10  -3   3 3071.64 338.452   8
   9  -3  -3 1391.36 227.289   6
  -9   3   3 1801.63 283.502   6
   9  -3  -3 1330.81 304.099   7
  -9  -3   3 1623.93 341.313   7
  -9   3   3 1891.32 368.835   7
   9  -3  -3 1817.03 342.872   4
  -9  -3   3 1054.94 241.460   5
   9  -3  -3 1912.18 360.571   5
   9   3  -3 1953.48 436.604   2
  -9   3   3 1514.45 322.350   5
  -9   3   3 1562.16 346.495   9
  -9   3   3 1618.25 335.788   2
   9  -3  -3 1355.26 257.235   8
  -9  -3   3 1337.58 342.432   1
   9  -3  -3 2055.73 363.173   2
   8  -3  -3 1516.81 297.142   4
  -8   3   3 1944.78 338.599   7
  -8   3   3 1799.41 320.061   2
  -8  -3   3 1932.21 369.942   1
   8  -3  -3 1164.69 207.556   6
   8  -3  -3 2140.62 341.624   2
   8  -3  -3 1518.53 302.531   5
  -8  -3   3 1864.71 332.273   7
  -8   3   3 1692.61 258.757   6
  -8   3   3 1647.14 324.067   9
   8  -3  -3 2127.85 373.096   7
   8  -3  -3 1908.85 301.280   8
   7  -3  -3 587.550 204.203   7
  -7  -3   3 512.152 203.409   1
   7  -3  -3 954.455 211.963   2
  -7  -3   3 692.912 166.993   5
  -7   3   3 429.389 149.187   9
   7  -3  -3 836.274 229.918   5
  -7   3   3 605.038 163.576   6
  -7  -3   3 764.115 205.511   7
  -7   3   3 604.595 190.685   2
  -7   3   3 501.324 176.234   7
   7  -3  -3 586.477 172.023   8
   7  -3  -3 825.969 179.920   6
   6  -3  -3 11988.4 779.958   8
   6  -3  -3 10859.5 671.833   6
  -6   3   3 11538.7 699.024   2
  -6  -3   3 10572.2 734.111   7
  -6  -3   3 11655.9 847.881   1
  -6   3   3 12349.8 766.879   9
   6  -3  -3 11298.9 679.039   2
  -6   3   3 12343.2 845.441   7
  -6   3   3 12433.6 736.381   6
   6  -3  -3 12504.2 871.493   7
   6  -3  -3 11776.0 763.164   5
   5   3  -3 4446.36 437.230   4
  -5   3   3 5478.98 445.999   9
  -5  -3   3 5215.22 512.537   1
  -5   3   3 4944.01 512.573   7
   5  -3  -3 4729.52 468.222   5
  -5   3   3 4749.27 386.106   2
   5  -3  -3 5807.52 417.758   2
   5  -3  -3 4937.86 437.100   6
  -5   3   3 4540.21 429.866   6
   5  -3  -3 5387.21 542.975   7
   4  -3  -3 54860.6 2099.56   7
  -4   3   3 58843.0 1719.32   2
   4   3  -3 59448.8 1972.03   4
   4  -3  -3 61607.0 1981.11   6
  -4   3   3 58487.9 1808.83   9
   4  -3  -3 60166.6 1697.76   2
  -4   3   3 55303.4 1751.84   1
  -4   3   3 61810.4 2004.42   6
   4  -3  -3 59741.4 2015.29   5
  -4  -3   3 63117.1 2066.85   1
  -3   3   3 775.920 131.167   1
   3  -3  -3 599.182 189.866   7
  -3   3   3 725.061 206.194   6
   3   3  -3 406.567 126.660   4
   3  -3  -3 923.649 228.884   5
  -3   3   3 984.952 157.563   9
  -3  -3   3 455.580 148.390   1
   3  -3  -3 857.945 107.707   2
  -2   3   3 31829.9 1274.30   6
   2  -3  -3 32155.7 1268.12   5
  -2   3   3 30524.2 1196.16   4
   2  -3  -3 29021.5 1287.69   7
   2   3  -3 30130.4 1158.53   4
  -2  -3   3 31541.2 1192.64   1
  -2   3   3 27969.1 806.008   1
   1  -3  -3 25574.4 1166.61   7
  -1   3   3 28592.6 1103.54   4
  -1  -3   3 26560.7 775.024   5
  -1  -3   3 27411.8 1089.28   1
   1  -3  -3 27802.0 1168.20   5
   1   3  -3 26896.6 1050.69   4
   1  -3  -3 29715.4 1090.31   4
  -1   3   3 28251.2 1189.78   6
   0   3  -3 7622.30 479.510   4
   0   3   3 7236.90 285.281   2
   0  -3  -3 7662.57 569.136   7
   0  -3  -3 7910.25 305.952   2
   0  -3   3 8184.89 521.462   3
   0  -3   3 7837.50 302.737   5
   0  -3  -3 8581.43 602.702   5
   0   3   3 7549.12 485.132   4
   0  -3   3 7582.92 494.426   1
   0   3  -3 8051.37 327.514   5
   0   3   3 8821.71 602.277   6
   0  -3  -3 8788.17 513.373   4
  -1  -3  -3 1074.37 198.683   7
  -1   3  -3 831.003 148.771   4
   1   3   3 778.585 113.322   2
   1  -3   3 785.822 97.1366   5
   1   3   3 951.418 166.686   4
   1  -3   3 945.251 156.756   4
  -1  -3  -3 840.975 117.185   2
  -1  -3  -3 847.609 139.137   4
  -1  -3  -3 745.099 167.096   5
   1  -3   3 783.092 161.380   3
  -1   3  -3 910.524 191.511   2
  -1   3  -3 732.877 101.619   5
   1  -3   3 1161.89 189.169   1
   1   3   3 1054.85 208.062   6
   2   3   3 6252.85 505.796   6
  -2  -3  -3 6269.40 479.844   6
  -2   3  -3 5445.84 478.298   2
  -2   3  -3 5964.08 349.427   5
   2  -3   3 6282.60 339.874   5
   2  -3   3 5876.95 451.506   3
  -2  -3  -3 6045.41 383.126   4
   2  -3   3 5703.97 392.736   4
   2   3   3 5613.87 411.306   9
  -2  -3  -3 6063.95 406.812   2
   2   3   3 5753.40 392.017   4
   2   3   3 5836.48 385.205   2
  -2   3  -3 5393.58 376.777   4
  -3  -3  -3 19084.9 738.455   4
  -3   3  -3 17941.9 960.496   2
  -3  -3  -3 17304.9 864.406   6
   3  -3   3 17178.4 857.587   3
   3  -3   3 17652.1 725.259   5
  -3   3  -3 17549.0 728.795   5
   3   3   3 17714.6 905.500   6
  -3  -3  -3 17025.4 840.808   2
  -3   3  -3 17993.6 768.043   4
   3   3   3 17469.2 736.400   4
   3   3   3 16841.1 819.592   2
   3   3   3 15515.5 830.774   9
   3  -3   3 17897.3 752.863   4
  -4   3  -3 3977.09 452.172   2
  -4  -3  -3 4745.74 334.025   4
  -4  -3  -3 4395.72 404.618   6
   4   3   3 4022.83 406.537   6
   4   3   3 4257.50 320.469   4
   4  -3   3 4124.20 402.445   3
  -4   3  -3 5230.27 433.598   3
  -4   3  -3 4603.31 369.691   5
   4   3   3 4268.69 442.329   9
   4  -3   3 4393.19 335.434   4
  -4   3  -3 4683.43 357.989   4
   4   3   3 5190.25 463.880   2
  -4  -3  -3 4796.93 456.775   2
  -5   3  -3 8975.79 609.881   3
  -5  -3  -3 9234.34 501.565   4
  -5  -3  -3 9126.80 591.684   6
  -5  -3  -3 9002.80 663.501   8
   5   3   3 8188.31 584.780   6
  -5   3  -3 8708.19 574.633   5
   5  -3   3 8751.06 497.605   4
  -5   3  -3 8536.11 707.639   2
  -5  -3  -3 9079.43 687.631   2
   5   3   3 9231.39 676.822   2
  -5   3  -3 8582.36 523.171   4
   5   3   3 8285.96 461.551   4
   5   3   3 7331.08 645.650   9
   5  -3   3 8385.60 617.343   3
  -6   3  -3 1790.28 350.011   2
  -6   3  -3 1915.92 245.605   4
  -6  -3  -3 1560.76 236.161   6
   6   3   3 1482.97 199.772   4
   6  -3   3 2551.59 403.851   2
  -6   3  -3 1560.34 263.069   5
  -6  -3  -3 1534.71 323.136   2
   6  -3   3 2070.66 239.405   4
  -6  -3  -3 2027.35 320.498   8
   6  -3   3 1811.39 218.384   7
   6   3   3 2286.90 305.432   6
   7  -3   3 5717.30 373.829   7
   7  -3   3 5569.28 406.890   4
   7  -3   3 6493.29 648.044   2
   7   3   3 5883.74 631.242   2
   7   3   3 6226.24 496.893   6
  -7  -3  -3 5909.18 637.283   2
  -7  -3  -3 5979.05 463.933   6
  -7   3  -3 5135.72 499.397   5
  -7   3  -3 5902.10 689.367   9
  -7   3  -3 5988.28 665.470   2
   7   3   3 5863.56 645.350   9
  -7  -3  -3 5377.90 510.322   8
   7   3   3 5540.51 383.391   4
  -8   3  -3 2054.06 428.373   9
   8   3   3 2273.89 298.922   6
   8  -3   3 2087.38 399.166   2
  -8  -3  -3 2080.53 398.193   2
   8   3   3 1443.28 331.088   9
  -8   3  -3 1782.02 306.369   5
   8  -3   3 2038.73 204.485   7
  -8  -3  -3 1910.88 252.714   6
   8   3   3 1933.87 226.605   4
   8  -3   3 2343.93 284.999   8
  -8  -3  -3 2405.22 328.122   8
   8   3   3 2407.60 417.240   2
   8  -3   3 2590.18 282.217   4
   9   3   3 1164.04 216.805   6
   9   3   3 911.711 286.138   2
  -9   3  -3 1466.23 421.321   9
   9  -3   3 1458.78 374.243   2
  -9  -3  -3 1068.10 224.554   8
  -9   3  -3 818.718 222.209   3
  -9  -3  -3 846.088 172.172   7
   9   3   3 609.075 144.723   4
   9  -3   3 796.867 173.681   8
  -9   3  -3 760.650 233.615   5
   9  -3   3 806.717 115.053   7
   9  -3   3 991.681 196.316   4
  10   3   3 3999.98 599.934   2
  10  -3   3 4009.16 370.248   8
 -10   3  -3 4729.02 716.406   9
  10  -3   3 4528.22 637.714   2
 -10   3  -3 4255.64 491.410   3
 -10  -3  -3 3975.21 392.975   8
  10  -3   3 3929.91 199.400   7
  10   3   3 4409.22 372.434   4
  10   3   3 3975.23 375.831   6
 -10  -3  -3 4610.28 389.710   7
  10  -3   3 4496.95 395.820   4
  11   3   3 8070.32 531.587   4
 -11   3  -3 8763.72 735.538   3
 -11   3  -3 7529.51 446.229   6
  11  -3   3 7973.36 557.538   4
  11   3   3 6968.06 840.298   2
 -11   3  -3 7194.80 931.661   9
  11  -3   3 7915.20 878.813   2
 -11  -3  -3 7378.38 500.405   8
 -11  -3  -3 7811.82 532.468   7
  11  -3   3 7282.42 491.505   8
  12   3   3 2418.21 294.393   4
 -12   3  -3 2455.68 221.853   6
 -12   3  -3 3221.42 467.495   3
  12  -3   3 2755.38 250.392   8
  12   3   3 4868.42 754.786   2
  12  -3   3 5618.20 783.865   2
 -12   3  -3 2520.46 239.664   6
 -12   3  -3 4911.04 797.108   9
 -12  -3  -3 2647.78 245.469   8
 -12  -3  -3 3530.75 352.267   7
 -13   3  -3 181.289 246.267   9
  13  -3   3-191.568 183.988   2
 -13  -3  -3 182.846 92.3696   7
  13   3   3-44.7921 197.289   2
 -13   3  -3 232.408 143.632   3
  14  -3   3 90.3671 155.901   2
 -14   3  -3 92.0359 147.035   9
  14   3   3 290.667 239.147   2
 -14   3  -3 144.510 145.057   3
  15   3   3 385.003 296.605   2
  15  -3   3 439.401 312.540   2
 -15   3  -3 56.8339 119.331   3
 -15   3  -3 697.927 409.806   9
  16  -3   3 11803.4 1331.00   2
 -16   3  -3 9390.02 1354.73   9
 -16   3  -3 9515.93 907.068   3
  16   3   3 10367.2 1285.81   2
  17  -3   3 890.355 396.186   2
  17   3   3 1380.18 499.637   2
 -17   3  -3 1231.18 513.161   9
  19  -4  -3 1065.22 386.818   2
  19  -4  -3 1194.67 398.987   4
  18   4  -3 536.944 407.838   2
  18  -4  -3 11.1525 233.093   2
  18  -4  -3 237.587 188.594   4
 -17  -4   3 336.253 218.797   7
  17   4  -3 511.068 349.293   2
  17  -4  -3 595.570 355.991   2
  17  -4  -3 265.555 225.002   4
 -16  -4   3 211.342 151.542   7
  16   4  -3 815.216 398.021   2
  16  -4  -3 566.603 287.005   2
  16  -4  -3 130.296 166.761   4
 -15  -4   3 1276.36 367.783   7
  15  -4  -3 1568.26 456.006   2
  15  -4  -3 731.446 275.401   4
  15   4  -3 1624.92 519.745   2
 -14  -4   3 1716.11 249.131   8
  14  -4  -3 1793.33 451.521   2
  14  -4  -3 2189.46 450.077   4
  14  -4  -3 1504.09 392.865   5
 -14  -4   3 1027.73 321.121   7
 -14   4   3 1899.27 518.207   9
  14   4  -3 1822.81 235.974   6
  14   4  -3 1787.48 503.814   2
 -13  -4   3 847.749 188.671   8
  13   4  -3 386.597 252.161   2
  13   4  -3 1057.20 195.196   6
  13  -4  -3 727.662 259.570   4
  13  -4  -3 990.832 209.195   8
 -13   4   3 1028.19 385.684   9
 -13  -4   3 1328.44 355.251   7
  13  -4  -3 1072.99 327.812   5
  13  -4  -3 764.884 297.359   2
 -13   4   3 1078.75 206.452   6
 -12   4   3 3963.21 653.732   9
  12  -4  -3 3239.21 521.341   5
 -12   4   3 3610.10 397.189   6
  12  -4  -3 2907.59 506.348   2
 -12   4   3 3228.18 519.230   7
 -12  -4   3 3771.58 399.984   8
  12  -4  -3 3142.90 396.230   8
  12   4  -3 3002.14 593.122   2
  12  -4  -3 3511.50 534.297   7
 -12  -4   3 3665.38 544.134   7
  12  -4  -3 3496.53 537.308   4
 -11   4   3 15558.3 1185.91   2
  11   4  -3 17204.9 1382.50   2
 -11   4   3 15258.8 1244.71   9
  11  -4  -3 14629.0 941.813   8
 -11   4   3 19597.6 1269.55   7
  11  -4  -3 16904.1 1169.15   4
 -11   4   3 17424.1 949.136   6
  11  -4  -3 17854.6 1208.56   2
 -11  -4   3 15668.1 1125.77   7
  11  -4  -3 15266.4 1124.03   5
  11  -4  -3 17450.8 1213.25   7
  10  -4  -3 3288.56 508.755   7
 -10   4   3 5104.03 491.846   6
 -10  -4   3 3479.07 463.236   5
  10  -4  -3 5350.60 611.295   5
  10  -4  -3 4957.42 597.038   4
 -10   4   3 4142.89 566.996   2
 -10  -4   3 3514.44 505.681   7
 -10   4   3 4322.48 604.798   9
 -10   4   3 4212.40 553.365   7
  10  -4  -3 4573.61 502.514   8
  10   4  -3 4306.37 662.280   2
  10  -4  -3 4168.92 532.026   2
   9  -4  -3 2300.94 395.562   4
   9  -4  -3 3373.38 446.185   2
  -9   4   3 3390.92 476.011   7
  -9   4   3 2333.86 389.031   2
   9  -4  -3 2751.96 452.784   7
  -9   4   3 2922.17 366.346   6
   9   4  -3 2256.67 374.950   4
   9   4  -3 2788.88 513.990   2
  -9   4   3 2507.98 441.356   9
   9  -4  -3 2558.14 422.417   5
   9  -4  -3 2319.02 366.507   8
  -9  -4   3 2862.77 430.861   7
  -8   4   3 8457.41 775.501   7
  -8  -4   3 9868.51 860.156   1
   8  -4  -3 8208.95 699.599   8
  -8   4   3 9245.83 683.374   6
   8  -4  -3 8781.86 624.911   6
   8  -4  -3 8854.20 743.177   5
   8  -4  -3 9136.26 690.692   2
  -8  -4   3 8898.57 745.869   7
   8   4  -3 8132.28 828.398   2
  -8   4   3 8703.65 706.474   2
  -8   4   3 9851.95 811.757   9
   8  -4  -3 8166.47 725.585   4
   8  -4  -3 9442.75 832.214   7
  -8   4   3 9994.19 835.134   5
   8   4  -3 9553.89 751.478   4
   7  -4  -3 57903.3 2347.25   7
  -7   4   3 63397.3 2149.67   6
   7  -4  -3 58377.2 2018.34   6
   7  -4  -3 57604.4 2185.93   5
  -7  -4   3 64641.2 2390.01   1
   7   4  -3 58442.3 2175.84   4
  -7  -4   3 54828.2 2139.01   7
   7  -4  -3 57924.6 2009.22   2
  -7   4   3 57417.0 2189.17   9
  -7   4   3 57698.1 2067.39   2
  -7   4   3 63360.2 2365.38   7
   6   4  -3 8771.24 670.654   4
  -6   4   3 8491.09 654.857   9
   6  -4  -3 8962.75 633.826   6
  -6   4   3 8198.02 646.780   6
  -6  -4   3 9083.29 733.929   1
   6  -4  -3 8476.45 551.713   2
   6  -4  -3 8466.80 679.153   5
  -6   4   3 7870.87 567.551   2
   6  -4  -3 8444.36 749.026   7
  -6  -4   3 8501.56 671.196   7
   5  -4  -3 1183.39 279.699   7
   5   4  -3 1128.06 230.256   4
   5  -4  -3 1108.31 169.975   2
   5  -4  -3 1372.74 240.815   6
  -5   4   3 1094.63 182.294   2
   5  -4  -3 1263.87 260.017   5
  -5  -4   3 1496.78 282.580   1
  -5   4   3 1597.28 258.082   9
  -5   4   3 642.372 180.412   6
   4  -4  -3 21872.4 753.981   2
   4  -4  -3 18837.1 1117.69   7
  -4  -4   3 22343.7 1093.03   1
   4  -4  -3 20813.0 1040.41   6
   4   4  -3 20344.3 1025.95   4
  -4   4   3 21927.2 1103.45   6
   4  -4  -3 21303.5 1099.61   5
  -4   4   3 20383.7 770.895   2
  -3  -4   3 3919.90 401.713   1
   3  -4  -3 3747.06 200.811   2
   3  -4  -3 3779.47 450.816   7
   3   4  -3 3578.82 379.349   4
  -3   4   3 3387.97 393.482   6
  -3   4   3 4069.38 255.134   1
   3  -4  -3 4156.95 447.120   5
  -3   4   3 3821.39 417.180   4
  -3   4   3 3468.03 208.873   2
   2  -4  -3 128338. 3989.19   7
  -2   4   3 138695. 3896.65   4
   2  -4  -3 138103. 3952.95   5
  -2  -4   3 149091. 3873.73   1
   2   4  -3 142262. 3825.30   4
  -2  -4   3 137705. 3506.06   5
  -2   4   3 140880. 3985.83   6
  -1  -4   3 34909.7 1100.52   5
   1   4  -3 35933.0 1355.81   4
  -1   4   3 39653.6 1451.77   4
   1  -4  -3 34723.9 1517.84   7
  -1   4   3 34635.5 1478.11   6
  -1  -4   3 35396.8 1357.86   1
   1  -4  -3 37614.2 1515.13   5
   1  -4  -3 38048.6 1406.51   4
   0   4   3 30233.0 1205.62   4
   0   4   3 30633.2 1321.28   6
   0  -4   3 28465.2 928.397   5
   0   4   3 28794.9 799.181   2
   0  -4  -3 29195.9 1308.27   5
   0  -4   3 30910.0 1197.55   1
   0   4  -3 28229.5 945.454   5
   0  -4  -3 29291.7 1162.25   4
   0   4  -3 29294.5 1164.01   4
   1  -4   3 6997.69 504.664   4
   1   4   3 7965.07 549.320   4
  -1  -4  -3 7127.07 325.802   1
   1   4   3 8332.80 625.799   6
   1  -4   3 7869.53 555.578   3
   1   4   3 7741.62 385.972   2
   1  -4   3 7519.99 387.971   5
  -1   4  -3 7567.42 512.380   4
  -1   4  -3 7257.50 578.623   2
  -1   4  -3 7426.00 415.272   5
   1  -4   3 7364.40 534.124   1
  -1  -4  -3 7436.70 616.430   5
  -1  -4  -3 7524.44 500.431   4
   2  -4   3 6682.48 481.348   4
  -2   4  -3 6802.59 569.442   2
   2  -4   3 6346.97 493.681   3
   2   4   3 6813.76 572.642   6
  -2  -4  -3 7030.10 555.477   6
  -2  -4  -3 6151.01 571.146   5
  -2  -4  -3 6385.36 452.557   4
   2  -4   3 6567.92 389.873   5
  -2  -4  -3 6690.68 394.836   1
  -2   4  -3 6168.17 412.778   5
   2   4   3 6017.03 402.161   2
  -2   4  -3 6370.99 469.175   4
   2   4   3 6894.55 489.103   4
  -3  -4  -3 3489.16 328.353   4
  -3   4  -3 3526.84 413.690   2
  -3  -4  -3 3599.37 356.035   2
   3   4   3 2937.78 374.105   6
   3  -4   3 3691.89 313.007   5
  -3   4  -3 3020.79 298.604   5
   3  -4   3 4114.79 364.473   4
   3   4   3 3224.68 341.331   2
  -3  -4  -3 3788.53 398.403   6
   3   4   3 3589.49 345.140   4
  -3   4  -3 2825.44 317.684   4
   3  -4   3 3068.36 346.512   3
   4  -4   3-22.0192 100.351   2
   4  -4   3-20.7000 61.0439   4
   4   4   3-11.3390 76.4760   6
  -4  -4  -3 44.6905 53.9889   6
  -4  -4  -3 14.1093 92.5680   2
  -4   4  -3 119.965 112.960   4
   4  -4   3-51.6279 59.6623   3
   4   4   3 75.1559 73.0103   4
  -4   4  -3-11.8727 70.2031   5
   4   4   3 85.9102 81.2365   2
  -4   4  -3 159.787 121.043   2
   4   4   3-47.2768 65.0224   9
   4  -4   3 400.178 134.195   5
  -4  -4  -3-56.3092 61.8216   4
  -5  -4  -3 7501.63 506.221   4
  -5  -4  -3 7076.34 570.706   6
   5   4   3 6700.40 634.625   9
  -5   4  -3 7549.52 544.869   4
   5  -4   3 7166.67 501.969   4
   5  -4   3 7020.63 520.343   5
   5  -4   3 6923.78 644.077   2
  -5   4  -3 6975.18 531.478   5
   5  -4   3 7741.00 599.549   3
  -5  -4  -3 7508.18 633.808   2
   5   4   3 7487.64 499.139   4
   5   4   3 6552.80 583.330   2
   5   4   3 6702.20 587.408   6
  -5   4  -3 7750.77 691.396   2
  -6   4  -3 179.568 95.2484   4
   6  -4   3 1.84522 48.4655   4
  -6   4  -3-43.3754 100.827   2
  -6  -4  -3 73.9593 49.3360   4
  -6   4  -3 67.3488 58.6535   5
  -6  -4  -3 54.4159 83.2471   6
   6  -4   3-27.0835 59.2015   5
   6  -4   3 31.0922 95.8095   2
   6   4   3-11.4868 85.5801   6
  -6  -4  -3 88.1413 96.1846   2
   6  -4   3-29.0484 53.1923   3
   6   4   3 28.4037 50.4715   4
   7   4   3 4008.57 528.586   2
   7   4   3 4991.20 402.678   4
   7  -4   3 4555.10 398.919   7
  -7  -4  -3 4454.93 508.703   8
   7   4   3 5920.11 529.234   6
   7  -4   3 3886.96 449.833   3
   7  -4   3 4631.75 407.652   4
  -7   4  -3 4736.25 438.615   4
   7  -4   3 4359.76 561.204   2
   7   4   3 4794.72 610.024   9
  -7  -4  -3 3979.83 541.033   2
  -7   4  -3 4393.17 581.355   2
  -7   4  -3 4406.37 483.487   5
   8   4   3 4032.58 576.797   9
   8  -4   3 4228.93 563.527   2
  -8   4  -3 3653.13 435.368   3
   8  -4   3 3324.32 339.302   7
   8   4   3 3781.95 533.766   2
  -8   4  -3 3640.26 455.608   5
  -8   4  -3 3913.06 595.256   9
  -8  -4  -3 4284.85 576.673   2
  -8  -4  -3 4016.47 477.039   8
   8   4   3 3796.66 358.514   4
   8  -4   3 4006.36 388.897   4
   8   4   3 3749.08 427.011   6
   9   4   3-135.501 162.306   2
   9   4   3 12.3730 41.1322   4
   9   4   3 48.4138 80.8290   6
  -9   4  -3 27.9077 112.835   9
  -9   4  -3 101.775 81.6096   3
  -9   4  -3 100.791 87.6267   5
  -9  -4  -3 133.025 105.403   8
   9  -4   3-42.0986 40.4399   7
 -10   4  -3 24975.7 1741.98   9
  10  -4   3 26833.8 1016.16   7
 -10  -4  -3 22572.3 1204.57   8
  10   4   3 25097.8 1611.09   2
  10  -4   3 23874.6 1104.51   8
  10  -4   3 25679.1 1607.17   2
 -10   4  -3 24478.6 1283.49   3
  10   4   3 26216.6 1191.38   6
  10   4   3 25566.5 1107.00   4
 -10  -4  -3 26075.8 1147.87   7
 -11  -4  -3 200.989 119.113   8
  11   4   3 93.1352 158.254   2
  11  -4   3 39.9274 214.725   2
 -11   4  -3-107.478 205.626   9
  11  -4   3 5.03064 29.3010   7
  11  -4   3 45.5951 61.9375   8
  11   4   3 71.4578 71.4901   4
  11   4   3 95.9986 100.572   6
 -11   4  -3 137.981 134.320   3
 -11   4  -3 13.5966 66.0571   6
 -11  -4  -3-28.8271 72.6959   7
  12   4   3 1820.78 268.706   4
 -12  -4  -3 1368.09 236.323   8
  12   4   3 1365.66 395.269   2
  12  -4   3 2173.86 492.860   2
  12  -4   3 1735.60 285.553   4
 -12   4  -3 1909.48 247.597   6
 -12   4  -3 1752.68 340.136   3
 -12  -4  -3 1589.26 264.054   7
 -12   4  -3 877.185 353.705   9
  12  -4   3 1956.47 263.154   8
  13  -4   3 199.350 124.394   4
 -13  -4  -3 32.9702 88.5608   7
  13  -4   3-6.63909 164.753   2
 -13   4  -3 47.6371 106.290   3
 -13   4  -3 401.394 264.347   9
  13   4   3 352.996 205.604   2
  14   4   3 134.196 209.089   2
 -14   4  -3 367.798 275.503   9
  14  -4   3-9.63992 168.147   2
 -14   4  -3-20.1911 129.496   3
  14  -4   3 98.4433 56.4154   4
 -15   4  -3 682.596 311.570   9
  15  -4   3 978.734 375.792   2
  15   4   3 733.518 359.282   2
 -15   4  -3 606.627 232.665   3
  16   4   3 521.561 321.299   2
  16  -4   3 274.451 240.899   2
 -16   4  -3 38.0432 117.314   3
 -16   4  -3 297.811 322.363   9
  17  -4   3 3461.14 760.525   2
  17   4   3 2796.11 723.503   2
 -17   4  -3 3264.94 854.769   9
  19  -5  -3 529.849 347.981   2
  19  -5  -3 534.320 302.890   4
  18  -5  -3 353.188 268.568   2
  18  -5  -3 621.736 244.402   4
  17   5  -3 1524.55 563.090   2
 -17  -5   3 2190.75 511.102   7
  17  -5  -3 2137.79 527.861   2
  17  -5  -3 2701.58 542.459   4
  16  -5  -3 1520.03 424.595   4
  16  -5  -3 2135.62 503.692   2
  16   5  -3 1577.37 532.024   2
 -16  -5   3 2087.37 481.936   7
  15  -5  -3 1335.99 392.115   2
  15  -5  -3 1415.93 391.275   5
 -15  -5   3 712.226 307.128   7
 -15   5   3 1755.32 515.532   9
  15   5  -3 1896.99 538.520   2
  15  -5  -3 2043.03 453.453   4
  14   5  -3 2771.42 336.581   6
  14  -5  -3 2394.68 509.513   2
  14  -5  -3 2187.55 469.548   5
  14  -5  -3 3624.69 591.418   4
 -14  -5   3 3263.20 395.957   8
 -14   5   3 3133.77 375.061   6
 -14   5   3 2909.90 657.644   9
  14   5  -3 2995.11 674.289   2
 -14  -5   3 3277.02 560.285   7
 -13  -5   3-81.2364 146.501   7
 -13   5   3 340.131 285.623   9
  13  -5  -3 153.121 193.636   2
 -13   5   3-9.45879 61.6176   6
  13   5  -3 330.374 136.162   6
  13  -5  -3 36.1297 118.260   5
  13   5  -3 71.2311 185.103   2
  13  -5  -3 38.6958 111.835   4
 -12   5   3 1109.83 402.672   9
  12  -5  -3 511.281 210.889   8
 -12   5   3 326.063 140.735   6
 -12  -5   3 264.174 157.555   7
  12  -5  -3 641.432 230.510   2
  12  -5  -3 780.795 281.396   5
  12   5  -3 221.075 218.412   2
  12   5  -3 544.497 163.850   6
  12  -5  -3 616.419 271.114   4
 -11   5   3 323.456 194.826   2
 -11  -5   3 393.945 217.221   7
  11  -5  -3 124.282 127.751   2
  11   5  -3 585.557 282.730   2
  11  -5  -3 380.796 180.852   8
  11  -5  -3 329.267 166.775   5
 -11   5   3 350.838 144.181   6
 -11   5   3 321.832 182.939   9
  11  -5  -3 254.958 149.099   4
  10   5  -3 1714.85 419.985   2
  10  -5  -3 1858.74 352.546   2
  10  -5  -3 1940.85 378.105   4
 -10   5   3 2670.76 388.037   6
  10  -5  -3 1422.30 351.583   7
 -10  -5   3 2130.21 401.213   7
  10  -5  -3 2099.32 413.018   5
 -10   5   3 2173.77 445.511   9
 -10   5   3 2083.52 388.705   2
  10  -5  -3 2058.59 366.243   8
  -9   5   3 4297.46 498.654   6
  -9  -5   3 3540.37 505.192   7
  -9   5   3 3527.06 481.664   2
  -9   5   3 4182.46 575.339   9
   9  -5  -3 4343.57 555.197   5
   9   5  -3 3705.13 608.567   2
   9  -5  -3 4497.10 520.969   2
   9  -5  -3 3899.72 524.891   4
   9  -5  -3 3566.69 547.934   7
   8  -5  -3 804.637 205.891   2
   8  -5  -3 1087.41 300.229   7
  -8   5   3 1307.19 309.870   9
  -8  -5   3 1089.15 290.496   1
   8   5  -3 1114.48 267.846   4
  -8   5   3 707.703 224.331   6
  -8   5   3 873.223 222.753   2
   8   5  -3 870.247 290.856   1
  -8  -5   3 945.857 266.570   7
   8  -5  -3 1021.69 283.574   4
   8   5  -3 813.567 290.162   2
   8  -5  -3 722.237 217.152   5
   7  -5  -3 2007.85 285.060   2
  -7   5   3 1826.35 370.070   5
   7  -5  -3 1453.73 328.239   7
  -7  -5   3 1451.36 321.488   1
  -7   5   3 1781.98 324.288   6
   7   5  -3 1400.15 337.651   1
   7  -5  -3 2285.99 378.609   5
  -7  -5   3 1516.15 301.722   7
  -7   5   3 1680.50 280.836   2
   7   5  -3 2137.93 347.937   4
   7  -5  -3 2160.94 367.985   4
  -7   5   3 1066.58 265.051   9
   6  -5  -3 8584.69 796.875   7
   6   5  -3 8337.33 770.157   1
  -6  -5   3 8923.05 747.659   1
  -6   5   3 7854.12 657.265   9
   6  -5  -3 8717.38 546.400   2
   6  -5  -3 8361.90 350.020   3
  -6   5   3 8583.21 713.080   6
   6  -5  -3 8514.84 726.607   5
  -6   5   3 7212.73 547.907   2
   6   5  -3 8677.51 700.198   4
  -6  -5   3 8220.27 697.520   7
  -5   5   3 3999.60 473.951   6
   5  -5  -3 4519.15 555.140   7
   5   5  -3 4280.55 466.270   4
  -5  -5   3 3310.87 426.094   1
   5  -5  -3 3505.36 300.179   2
   5  -5  -3 3630.16 464.953   5
  -5   5   3 3556.09 320.471   2
   4  -5  -3 5700.95 612.932   7
  -4   5   3 6224.50 599.927   4
  -4   5   3 5826.34 569.351   6
   4  -5  -3 5098.59 311.995   2
   4  -5  -3 5958.03 585.269   5
  -4   5   3 5886.80 358.014   2
   4   5  -3 5377.23 512.188   4
  -4  -5   3 6328.60 562.450   1
  -3  -5   3 426.236 135.367   1
   3   5  -3 563.502 151.923   4
  -3   5   3 598.128 80.2489   1
   3  -5  -3 293.277 153.261   5
  -3   5   3 369.385 68.2895   2
  -3   5   3 523.412 174.772   6
  -3   5   3 573.909 169.519   4
   3  -5  -3 729.873 223.960   7
  -3  -5   3 587.662 141.754   5
   2   5  -3 3125.23 369.603   4
  -2   5   3 3473.21 437.944   6
   2  -5  -3 2891.22 419.140   7
  -2   5   3 3127.46 394.593   4
  -2  -5   3 2812.67 281.912   5
  -2  -5   3 3405.41 389.336   1
   2  -5  -3 3029.99 410.537   5
   1   5  -3 67634.3 2227.34   4
   1  -5  -3 65428.9 2412.65   7
  -1  -5   3 66397.2 2169.00   1
  -1  -5   3 64015.5 1922.81   5
  -1   5   3 65098.4 2330.72   6
   1  -5  -3 66783.6 2371.43   5
  -1   5   3 70066.3 2293.55   4
   1  -5  -3 64240.9 2195.91   4
   0  -5  -3 2362.96 363.747   5
   0   5   3 2129.57 347.353   6
   0   5  -3 1878.94 281.485   4
   0   5   3 2246.04 317.115   4
   0  -5   3 2021.07 225.314   5
   0   5   3 2136.31 162.309   2
   0  -5   3 1957.80 293.025   1
   0  -5  -3 1941.50 280.443   4
   0   5  -3 1513.69 202.500   5
   1  -5   3 7487.08 447.016   5
  -1  -5  -3 6580.78 298.493   1
   1   5   3 7412.63 572.162   4
  -1  -5  -3 6742.98 638.232   5
  -1   5  -3 7540.47 622.358   2
   1  -5   3 7968.77 572.811   1
  -1   5  -3 6516.57 447.939   5
   1   5   3 7854.49 409.228   2
   1   5   3 7722.41 642.251   6
  -1  -5  -3 8268.79 576.576   4
  -1   5  -3 7743.31 572.480   4
  -2  -5  -3 10359.1 651.891   4
   2   5   3 9067.41 645.249   4
  -2   5  -3 8842.50 699.610   2
  -2  -5  -3 9519.10 698.487   6
   2   5   3 9321.78 719.702   6
  -2   5  -3 9331.03 647.468   4
   2  -5   3 9758.63 542.249   5
  -2  -5  -3 10460.4 487.790   1
  -2   5  -3 8681.87 555.544   5
   2   5   3 10283.8 556.358   2
   2  -5   3 9182.99 653.001   3
  -2  -5  -3 10055.2 798.733   5
  -3   5  -3 1453.81 253.637   4
  -3  -5  -3 1634.13 290.644   6
  -3   5  -3 1671.91 248.798   5
  -3  -5  -3 1245.09 216.496   4
   3   5   3 1682.11 301.747   6
  -3   5  -3 1438.15 284.639   2
   3  -5   3 1624.16 222.575   5
   3  -5   3 1453.61 251.990   3
  -3  -5  -3 1472.81 214.545   1
   3   5   3 1667.37 262.757   4
  -3  -5  -3 1429.51 319.359   5
   3   5   3 1468.39 233.199   2
   4   5   3 1169.56 227.422   4
  -4  -5  -3 1235.07 219.881   4
   4   5   3 1932.71 331.290   6
  -4  -5  -3 1342.46 261.394   6
  -4  -5  -3 1454.81 235.525   1
  -4   5  -3 1814.29 328.687   2
   4  -5   3 1633.83 240.000   5
   4  -5   3 1815.93 288.097   3
   4   5   3 1208.44 242.308   2
  -4   5  -3 1468.20 271.844   1
  -4   5  -3 1968.77 291.596   5
  -4   5  -3 1954.47 296.676   4
  -5  -5  -3 6436.04 518.262   4
   5  -5   3 6411.45 556.491   3
   5   5   3 6557.62 611.787   6
  -5   5  -3 6594.70 665.215   2
  -5  -5  -3 5367.27 518.142   1
  -5   5  -3 5959.80 526.151   5
   5   5   3 5813.21 490.139   4
  -5   5  -3 6087.38 562.982   1
   5   5   3 5736.94 560.907   2
   5  -5   3 6817.63 532.557   5
  -5   5  -3 6371.65 545.775   4
  -6   5  -3 553.030 211.737   2
   6   5   3 545.990 207.405   9
  -6  -5  -3 548.479 149.027   4
   6   5   3 834.114 229.208   6
   6  -5   3 851.405 216.138   3
   6  -5   3 573.257 167.752   5
  -6  -5  -3 1149.75 265.864   1
   6  -5   3 757.131 230.279   2
  -6   5  -3 543.178 170.884   4
  -6   5  -3 531.998 189.216   5
  -6   5  -3 651.014 202.099   1
   6   5   3 572.163 143.915   4
   7  -5   3 7198.19 581.301   7
   7   5   3 6256.51 603.786   6
   7   5   3 6802.11 692.622   2
   7  -5   3 6219.65 576.951   5
   7   5   3 6501.44 734.669   9
  -7  -5  -3 6258.16 650.018   1
   7  -5   3 6064.99 590.352   3
  -7   5  -3 7384.76 648.797   5
   7  -5   3 7047.44 724.178   2
   7   5   3 6164.40 511.415   4
  -7   5  -3 6763.20 592.710   4
   8   5   3 648.025 166.295   4
  -8  -5  -3 696.748 263.763   1
   8   5   3 589.388 261.941   9
   8   5   3 499.214 181.446   6
  -8   5  -3 137.475 113.685   5
   8  -5   3 378.125 137.043   7
   8   5   3 489.697 207.976   2
   8  -5   3 374.612 211.279   2
  -9  -5  -3 1761.53 351.524   8
   9   5   3 1919.18 290.666   4
   9   5   3 1638.81 399.704   2
  -9   5  -3 1404.54 283.795   3
  -9   5  -3 1652.25 451.880   9
   9  -5   3 1781.35 404.236   2
   9   5   3 1726.03 310.931   6
   9  -5   3 1815.36 280.792   7
   9  -5   3 2002.50 303.617   4
  10   5   3 1115.90 270.200   6
 -10  -5  -3 1138.24 282.901   8
  10  -5   3 1148.10 228.353   7
 -10   5  -3 829.401 229.364   3
  10   5   3 870.734 200.736   4
  10  -5   3 1185.10 345.836   2
  10  -5   3 1317.18 263.281   4
  10   5   3 1419.67 385.777   2
 -10   5  -3 910.980 330.927   9
  11   5   3 16688.3 989.592   6
 -11   5  -3 17935.5 1563.44   9
 -11  -5  -3 16721.0 979.262   7
 -11   5  -3 16524.8 922.600   6
 -11   5  -3 17093.5 1066.92   3
  11  -5   3 16696.5 875.705   7
  11   5   3 16217.1 937.508   4
  11  -5   3 17370.5 991.416   4
  11  -5   3 16881.7 1345.73   2
 -11  -5  -3 16472.9 1064.20   8
  11   5   3 19331.0 1456.46   2
  12  -5   3 524.859 172.999   4
  12   5   3 819.767 202.358   6
  12  -5   3 1026.07 344.567   2
 -12   5  -3 818.829 235.593   3
  12   5   3 1297.35 410.280   2
  12  -5   3 1201.62 235.517   8
 -12   5  -3 644.298 171.636   6
 -12   5  -3 954.818 389.755   9
 -12  -5  -3 820.031 210.460   7
 -13   5  -3 1170.67 471.697   9
  13   5   3 872.913 366.277   2
  13  -5   3 810.838 352.468   2
 -13   5  -3 1048.72 272.215   3
  13  -5   3 661.109 194.998   4
 -13  -5  -3 876.010 247.049   7
  14  -5   3 5210.84 816.348   2
 -14   5  -3 3926.80 528.215   3
 -14   5  -3 4086.19 828.521   9
  14   5   3 4700.38 810.430   2
  14  -5   3 4090.62 479.540   4
 -15   5  -3 12.5103 97.0620   3
  15  -5   3-105.616 162.044   2
  15   5   3 278.579 246.568   2
 -15   5  -3 526.023 317.530   9
  16  -5   3 7611.82 1067.63   2
 -16   5  -3 8901.98 1320.00   9
  16   5   3 8594.33 1187.20   2
  17   5   3 237.756 229.481   2
  17  -5   3 235.614 270.585   2
  19  -6  -3 1641.28 469.579   4
  19  -6  -3 66.2427 197.863   2
  18  -6  -3 3167.64 686.867   2
  18  -6  -3 2462.40 549.697   4
  17  -6  -3 2219.53 531.158   2
 -17  -6   3 2422.50 532.565   7
  17   6  -3 2081.39 656.820   2
  17  -6  -3 1492.80 415.002   4
 -16  -6   3 610.048 277.771   7
  16  -6  -3 652.361 320.887   2
  16  -6  -3 156.636 183.877   4
  16   6  -3 686.690 377.447   2
 -16   6   3 343.724 281.428   9
  16  -6  -3 1003.90 398.906   5
 -15  -6   3 1423.19 397.093   7
 -15   6   3 2152.91 557.570   9
  15  -6  -3 1703.75 452.034   5
  15  -6  -3 1650.37 407.684   4
  15   6  -3 2596.57 652.327   2
  15  -6  -3 1652.18 419.882   2
 -14  -6   3 475.421 282.958   7
  14  -6  -3 514.734 227.129   4
  14   6  -3 386.506 284.797   2
  14  -6  -3 347.788 189.006   2
  14   6  -3 338.745 155.441   6
  14  -6  -3 306.739 202.016   5
 -14   6   3 268.463 130.565   6
 -14   6   3 190.348 164.635   9
 -13  -6   3 693.061 290.536   7
 -13   6   3 132.196 105.596   6
  13  -6  -3 510.686 236.000   2
  13   6  -3 292.929 166.290   6
  13  -6  -3 549.764 247.947   5
  13   6  -3 363.020 239.342   2
  13  -6  -3 455.948 216.966   4
 -13   6   3 436.600 262.665   9
 -12  -6   3 2826.68 509.376   7
  12  -6  -3 2532.32 436.347   8
  12   6  -3 3422.52 666.289   2
 -12   6   3 2778.53 432.669   6
  12  -6  -3 3339.27 560.202   5
  12  -6  -3 3402.05 515.367   2
  12  -6  -3 2964.50 506.133   4
 -12   6   3 3039.52 584.525   9
  12   6  -3 3254.02 427.309   6
  11  -6  -3 11546.6 960.084   8
  11  -6  -3 13249.0 996.626   2
  11   6  -3 13448.2 1278.29   2
 -11   6   3 11960.6 1121.41   9
 -11   6   3 12133.6 926.416   6
 -11  -6   3 11856.5 1039.23   7
  11  -6  -3 12701.8 1060.32   4
 -11   6   3 11870.0 1022.29   2
  11  -6  -3 11693.8 1031.71   5
  10  -6  -3 24038.5 1321.64   2
 -10  -6   3 23851.4 1476.07   7
  10  -6  -3 22153.6 1418.48   5
 -10   6   3 24260.1 1416.00   2
  10  -6  -3 22318.5 1418.97   4
  10   6  -3 24917.2 1751.13   2
 -10   6   3 25193.1 1388.20   6
 -10   6   3 23643.3 1552.85   9
   9  -6  -3 5034.55 621.327   4
   9  -6  -3 4922.18 527.445   2
  -9   6   3 4888.63 579.740   6
   9  -6  -3 5578.48 653.642   5
  -9   6   3 4126.08 524.308   2
   9   6  -3 4740.29 698.723   2
  -9   6   3 4588.13 612.145   9
  -9  -6   3 5041.40 620.687   7
  -8   6   3 12725.7 935.691   6
   8  -6  -3 12648.8 794.633   2
   8  -6  -3 11121.3 917.838   4
  -8   6   3 11828.8 961.724   9
  -8  -6   3 12338.0 959.350   7
   8   6  -3 11119.8 1047.08   2
  -8   6   3 9566.04 761.410   2
   8   6  -3 11806.1 1047.62   1
   8  -6  -3 10455.3 893.155   5
   7  -6  -3 10344.7 944.539   7
  -7   6   3 13046.8 951.869   6
   7  -6  -3 11274.6 473.589   3
  -7  -6   3 14234.9 995.819   7
   7   6  -3 10744.5 964.525   1
   7  -6  -3 13507.4 768.141   2
  -7   6   3 11623.8 770.963   2
  -7   6   3 12448.0 930.483   9
   7  -6  -3 12379.1 944.813   5
   7  -6  -3 12583.0 943.903   4
  -7  -6   3 12555.8 964.075   1
   6   6  -3 1101.95 331.217   1
  -6   6   3 505.246 148.813   2
   6  -6  -3 763.744 168.747   2
   6  -6  -3 466.156 98.8031   3
   6  -6  -3 829.323 246.856   5
   6  -6  -3 720.244 255.424   7
  -6   6   3 974.466 279.891   6
  -6  -6   3 617.138 210.031   1
  -6  -6   3 933.961 278.927   7
   6  -6  -3 562.687 223.814   4
   5   6  -3 50816.6 1984.63   4
  -5   6   3 46849.6 2042.72   4
  -5   6   3 46616.5 1996.55   6
   5  -6  -3 50496.3 2073.89   5
  -5   6   3 49370.6 2140.50   5
   5  -6  -3 45624.9 2118.72   7
   5   6  -3 48315.9 2092.09   1
  -5   6   3 46742.7 1570.20   2
  -5  -6   3 49873.6 1985.22   1
  -4   6   3 6409.77 394.718   2
  -4   6   3 6917.80 672.612   6
   4  -6  -3 8080.19 724.127   5
  -4   6   3 6977.53 703.993   5
  -4  -6   3 7455.43 587.282   5
   4   6  -3 7139.92 673.155   1
  -4   6   3 7508.92 387.241   1
   4   6  -3 6966.60 624.021   4
   4  -6  -3 6776.50 708.198   7
  -4   6   3 8066.78 721.725   4
  -4  -6   3 6885.61 623.065   1
   3   6  -3 10695.4 781.822   4
   3  -6  -3 11251.0 927.146   7
  -3   6   3 10614.8 426.715   1
  -3  -6   3 13304.3 751.699   5
  -3   6   3 11128.3 905.465   5
   3  -6  -3 12936.5 932.123   5
  -3   6   3 10773.7 840.198   4
  -3  -6   3 12285.6 808.082   1
  -3   6   3 13319.8 941.635   6
  -3   6   3 11853.4 479.264   2
   2   6  -3 12553.2 833.733   4
   2  -6  -3 12328.4 950.312   7
  -2   6   3 13675.8 932.806   6
  -2   6   3 11288.7 417.536   2
   2  -6  -3 12950.0 930.339   5
  -2  -6   3 12573.8 703.973   5
  -2   6   3 10533.8 868.639   5
  -2  -6   3 12631.1 796.682   1
  -2   6   3 13551.9 907.606   4
   2  -6  -3 12287.5 835.723   4
  -1  -6   3 9804.13 679.926   1
  -1   6   3 9961.00 789.510   6
   1  -6  -3 9637.75 711.211   4
  -1  -6   3 9592.76 588.094   5
  -1   6   3 8803.71 367.225   2
  -1   6   3 10277.5 838.158   5
  -1   6   3 8677.89 350.092   2
  -1   6   3 10596.3 771.401   4
   1  -6  -3 9387.48 777.810   5
   1   6  -3 10164.5 724.562   4
   0   6   3 3269.45 233.738   2
   0  -6   3 3405.97 335.018   5
   0   6  -3 3666.11 426.466   4
   0   6   3 4008.50 492.126   6
   0  -6   3 2963.46 364.559   1
   0  -6  -3 3746.83 495.502   5
   0   6   3 4086.19 464.694   4
   0  -6  -3 4079.56 445.790   4
  -1  -6  -3 3284.40 429.293   6
   1   6   3 2967.26 432.282   6
   1  -6   3 3937.63 349.310   5
  -1  -6  -3 2903.70 370.776   4
  -1   6  -3 3446.32 440.307   2
   1  -6   3 2631.31 370.885   4
   1  -6   3 3274.14 378.255   1
   1   6   3 2967.76 260.202   2
  -1   6  -3 3308.86 346.017   5
  -1   6  -3 2953.87 390.010   4
  -1  -6  -3 2804.93 430.187   5
   1   6   3 3380.18 413.260   4
  -1  -6  -3 2966.30 182.940   1
  -2  -6  -3 2596.19 225.143   1
  -2  -6  -3 2353.77 332.779   4
   2   6   3 2561.08 400.839   6
   2  -6   3 2784.48 376.612   3
   2  -6   3 2723.02 301.394   5
  -2   6  -3 3070.70 393.618   4
  -2   6  -3 2940.16 412.821   2
   2   6   3 2614.24 280.807   2
  -2  -6  -3 1879.30 367.202   5
  -2   6  -3 2726.62 323.303   5
   2   6   3 2648.35 373.805   4
   2  -6   3 2934.12 384.212   4
  -3  -6  -3 6228.87 436.527   1
  -3  -6  -3 6418.96 573.899   4
   3  -6   3 6565.65 589.291   4
  -3   6  -3 6679.62 649.057   2
   3   6   3 6804.82 665.493   6
  -3   6  -3 6880.80 598.316   1
   3  -6   3 6641.21 583.625   3
   3  -6   3 6743.84 507.438   5
  -3   6  -3 5861.07 521.904   5
  -3  -6  -3 7597.15 764.492   5
   3   6   3 6622.93 594.747   4
   3   6   3 6321.04 510.941   2
  -3   6  -3 7071.14 616.088   4
   4   6   3 2197.51 331.252   4
   4   6   3 1860.44 302.328   2
   4  -6   3 2077.12 336.437   4
  -4  -6  -3 1847.16 294.276   4
   4   6   3 2220.33 370.479   6
  -4   6  -3 1624.22 323.147   2
  -4  -6  -3 2412.93 300.271   1
  -4  -6  -3 2356.26 428.140   5
   4  -6   3 1683.24 263.264   5
  -4   6  -3 1634.69 298.562   4
   4  -6   3 1906.39 314.779   3
  -4   6  -3 2283.31 332.904   5
  -4   6  -3 2159.03 345.238   1
   5   6   3 1009.42 224.228   4
  -5  -6  -3 572.440 178.577   4
   5  -6   3 434.172 175.974   4
   5   6   3 851.740 240.084   6
  -5   6  -3 811.611 241.483   2
   5  -6   3 815.562 214.284   3
   5  -6   3 750.283 192.164   5
  -5  -6  -3 1045.05 233.837   1
  -5   6  -3 935.590 237.705   5
  -5   6  -3 923.303 237.681   1
  -5   6  -3 1085.71 244.111   4
   6  -6   3 2628.28 364.532   4
  -6   6  -3 2930.60 477.062   2
  -6  -6  -3 2567.05 376.157   4
   6  -6   3 3346.17 425.633   3
  -6   6  -3 3483.05 460.484   1
   6  -6   3 3048.22 391.534   5
   6   6   3 2281.68 393.568   6
  -6  -6  -3 2889.66 404.586   1
  -6   6  -3 2887.67 408.080   5
   6   6   3 3155.75 405.626   4
  -6   6  -3 2730.21 393.521   4
  -7  -6  -3 2231.14 392.136   1
   7   6   3 3121.44 393.853   4
  -7   6  -3 2255.13 386.252   1
   7  -6   3 3145.93 428.499   3
  -7  -6  -3 3049.52 406.781   4
   7   6   3 2948.20 449.051   6
  -7   6  -3 3208.40 432.423   4
   7  -6   3 2607.66 385.693   5
   7   6   3 2925.51 460.692   2
   7  -6   3 2562.33 459.730   2
  -7   6  -3 2598.67 404.284   5
   7   6   3 2391.05 454.434   9
   7  -6   3 2409.21 350.857   4
   8  -6   3 9018.14 728.764   7
   8  -6   3 8406.60 731.527   5
  -8  -6  -3 8598.25 821.718   1
   8  -6   3 8443.97 855.670   2
   8  -6   3 8282.79 730.590   3
  -8   6  -3 8984.01 761.340   4
  -8   6  -3 8257.30 769.361   5
  -8   6  -3 9404.06 827.559   1
   8   6   3 9904.66 826.395   6
   8   6   3 8952.91 849.434   2
   8   6   3 8698.94 685.819   4
   8  -6   3 9201.97 708.185   4
   9   6   3 1684.38 400.689   2
   9   6   3 2058.46 333.745   4
   9  -6   3 2622.56 490.873   2
   9  -6   3 1934.30 341.593   7
   9   6   3 3110.24 463.710   6
   9  -6   3 3270.30 421.749   4
 -10  -6  -3 429.413 225.244   8
 -10   6  -3 86.1624 103.555   6
  10  -6   3 184.580 195.172   2
  10   6   3 67.2691 99.2447   6
  10  -6   3-283.044 135.676   7
  10  -6   3 399.858 149.796   4
 -10   6  -3 174.216 202.584   9
  10   6   3 93.9172 85.1693   4
  10   6   3 5.56814 125.056   2
 -11   6  -3 4554.19 513.575   6
  11   6   3 5312.73 588.663   6
  11  -6   3 4490.63 690.464   2
 -11   6  -3 5940.50 894.682   9
  11  -6   3 5765.83 586.605   4
  11   6   3 5426.60 771.427   2
 -11  -6  -3 5605.75 581.501   7
 -11  -6  -3 5353.28 660.302   8
  12   6   3 4606.33 775.658   2
  12   6   3 4564.50 530.645   6
 -12   6  -3 3583.99 743.094   9
  12  -6   3 4992.93 754.785   2
  12  -6   3 4371.25 522.755   4
 -12   6  -3 3273.41 421.393   6
 -12  -6  -3 4076.30 506.982   7
  13   6   3 1207.39 416.592   2
  13  -6   3 746.890 219.865   4
 -13  -6  -3 1510.86 318.112   7
 -13   6  -3 843.980 383.580   9
  13  -6   3 1051.12 377.549   2
  14   6   3 567.926 305.739   2
  14  -6   3 784.530 248.237   4
  14  -6   3 1031.40 397.895   2
 -14   6  -3 840.167 378.152   9
  15  -6   3 1932.51 551.309   2
  15   6   3 1382.36 485.804   2
 -15   6  -3 1591.64 559.900   9
  16  -6   3 186.498 169.562   2
 -16   6  -3 507.848 354.496   9
  16   6   3 211.554 266.986   2
  18  -7  -3 366.485 286.204   2
  18  -7  -3-77.4727 137.498   4
 -17  -7   3 1095.80 418.915   7
 -17   7   3 671.174 367.111   9
  17  -7  -3 1368.37 434.822   2
  17  -7  -3 713.887 301.483   4
  16  -7  -3 20.4448 118.023   2
  16  -7  -3 216.917 184.999   5
  16  -7  -3 210.733 219.688   4
 -16  -7   3 467.071 252.289   7
 -16   7   3 289.171 185.893   9
  16   7  -3 46.8119 211.376   2
 -15  -7   3 78.1677 139.292   7
  15  -7  -3 105.199 218.502   4
  15  -7  -3 88.0313 110.370   2
  15  -7  -3 226.620 209.874   5
  15   7  -3 153.419 197.029   2
 -15   7   3-118.834 156.334   9
  14   7  -3 440.260 316.717   2
  14  -7  -3 860.206 294.999   2
  14  -7  -3 588.659 278.796   5
 -14   7   3 836.868 356.402   9
 -14   7   3 1423.05 327.165   6
 -14  -7   3 1160.94 377.824   7
  14  -7  -3 1051.82 358.459   4
 -13  -7   3 5415.62 756.689   7
  13  -7  -3 5487.89 778.239   5
  13   7  -3 6304.25 656.142   6
  13   7  -3 6344.50 960.397   2
  13  -7  -3 5450.35 745.953   4
 -13   7   3 5716.02 672.513   6
  13  -7  -3 5533.07 707.691   2
 -13   7   3 5684.23 856.170   9
 -12   7   3 2187.57 420.147   6
 -12   7   3 2616.55 578.408   9
  12   7  -3 2291.37 394.870   6
  12   7  -3 2993.70 652.068   2
  12  -7  -3 2918.73 475.512   2
  12  -7  -3 2388.68 496.458   5
 -12  -7   3 2096.22 468.699   7
  12  -7  -3 3211.13 552.685   4
  11  -7  -3 180.416 185.326   5
  11   7  -3 81.8984 198.948   2
 -11   7   3 310.282 219.034   6
  11   7  -3 20.5123 120.234   6
  11  -7  -3 282.884 171.422   2
 -11   7   3 36.5390 120.897   9
  11  -7  -3 277.934 188.799   4
 -11  -7   3 370.245 208.278   7
  10  -7  -3 486.763 179.200   2
  10  -7  -3 741.349 274.241   5
 -10   7   3 841.401 288.891   9
  10   7  -3 872.178 336.868   2
 -10  -7   3 558.358 240.360   7
 -10   7   3 632.404 218.011   2
 -10   7   3 335.946 172.627   6
  10  -7  -3 624.236 245.954   4
   9  -7  -3 457.688 232.142   4
   9  -7  -3 314.680 168.037   2
   9  -7  -3 316.277 194.883   5
  -9   7   3 318.492 146.304   2
   9   7  -3 411.826 272.054   2
  -9   7   3 651.223 246.479   9
  -9   7   3 855.479 278.850   6
  -9  -7   3 492.918 225.979   7
  -8   7   3 12676.8 1006.76   6
   8  -7  -3 11182.7 493.135   3
   8   7  -3 11397.0 1064.07   1
  -8   7   3 10720.2 804.068   2
   8  -7  -3 11488.8 769.796   2
  -8   7   3 10682.2 953.832   9
   8  -7  -3 12860.0 1031.80   4
   8  -7  -3 11877.0 986.792   5
  -8  -7   3 11601.2 965.659   7
   8   7  -3 10250.2 1072.19   2
   7  -7  -3 4121.16 310.683   3
   7  -7  -3 4988.67 450.269   2
   7  -7  -3 4841.24 620.942   5
  -7   7   3 5039.59 616.455   9
  -7   7   3 5351.12 640.940   6
  -7   7   3 4854.03 480.631   2
   7  -7  -3 5722.45 651.467   4
   7   7  -3 3914.78 600.729   1
  -7  -7   3 5223.64 624.994   7
  -6  -7   3 14406.4 1023.36   1
   6   7  -3 14119.6 1104.32   1
  -6   7   3 17412.2 1175.06   6
   6  -7  -3 14072.0 1043.21   4
   6  -7  -3 15871.3 1121.90   5
  -6   7   3 14887.5 813.445   2
   5  -7  -3 569.508 215.024   4
   5  -7  -3 396.899 205.671   5
   5   7  -3 742.691 255.852   1
  -5   7   3 444.873 218.087   6
  -5  -7   3 501.509 185.820   1
  -5  -7   3 804.727 215.722   5
  -5   7   3 643.108 128.711   1
  -5   7   3 610.398 140.480   2
  -4  -7   3 4011.30 473.322   1
   4  -7  -3 2646.81 452.511   5
   4   7  -3 3004.43 456.609   1
  -4   7   3 4218.38 285.762   1
  -4   7   3 3954.04 548.774   6
  -4   7   3 3330.38 283.262   2
   4  -7  -3 3301.97 460.196   4
  -4  -7   3 2850.49 381.396   5
  -4  -7   3 3455.21 488.677   4
  -3  -7   3 2223.96 385.446   4
  -3   7   3 2373.06 428.660   6
  -3   7   3 1949.46 166.747   1
  -3  -7   3 2260.28 347.024   1
  -3  -7   3 2851.78 366.557   5
   3  -7  -3 2197.97 419.364   5
  -3   7   3 2256.04 424.436   5
   3  -7  -3 2559.48 408.232   4
   3   7  -3 2332.99 387.299   1
  -3   7   3 2354.38 208.981   2
  -2  -7   3 698.572 229.989   4
   2   7  -3 999.689 242.377   1
   2  -7  -3 1012.10 280.303   5
  -2  -7   3 1198.02 256.093   1
  -2  -7   3 966.051 216.011   5
  -2   7   3 1224.21 302.079   5
  -2   7   3 1100.53 290.480   6
  -2   7   3 1088.71 121.837   2
   2  -7  -3 1149.99 272.006   4
  -1  -7   3 91.7534 73.7503   1
  -1   7   3 28.4796 27.5390   2
   1   7  -3 11.4928 101.259   1
   1  -7  -3 11.1818 90.0681   4
   1   7  -3 283.616 148.564   4
  -1   7   3-86.6463 102.166   6
  -1   7   3-15.5276 84.9414   4
  -1   7   3-125.076 174.331   5
  -1   7   3 59.3946 39.0582   2
   1  -7  -3-2.66326 115.154   5
  -1  -7   3 162.863 118.101   5
  -1  -7   3 188.733 140.666   4
   0  -7   3 6627.69 536.302   5
   0  -7   3 8178.96 711.422   4
   0  -7  -3 8276.58 780.780   5
   0   7   3 7708.77 426.596   2
   0   7   3 8097.39 775.102   6
   0  -7   3 7602.73 615.771   1
   0   7   3 7877.97 707.022   4
   0  -7  -3 9132.27 721.579   4
   0   7  -3 7190.64 636.473   1
   0   7  -3 8627.70 712.581   4
  -1  -7  -3 143.086 150.047   4
   1  -7   3-27.7055 81.2367   4
  -1  -7  -3 182.377 160.022   5
   1   7   3 45.4250 148.902   6
  -1   7  -3 40.9161 55.4328   5
  -1   7  -3-32.2967 81.9576   1
   1  -7   3 202.305 112.660   5
   1  -7   3 19.9575 70.6490   1
   1   7   3 214.286 120.315   4
  -1  -7  -3 70.1780 34.4919   1
  -1   7  -3-1.63766 80.9059   4
   1   7   3 81.0395 60.1070   2
  -1   7  -3 38.0759 91.3806   2
  -2   7  -3 1718.54 321.985   4
  -2   7  -3 1397.15 296.490   2
   2   7   3 1228.18 279.647   4
   2  -7   3 1525.93 306.905   4
   2  -7   3 1081.30 212.086   5
   2  -7   3 1436.12 290.398   3
  -2   7  -3 1515.33 264.737   5
   2   7   3 1744.95 367.452   6
  -2   7  -3 1257.21 269.028   1
   2   7   3 1438.04 226.960   2
  -2  -7  -3 1408.82 335.398   5
  -2  -7  -3 1290.33 155.352   1
  -2  -7  -3 877.331 226.087   4
  -3   7  -3 729.361 216.862   4
  -3  -7  -3 492.393 126.366   1
   3  -7   3 732.199 222.804   4
  -3   7  -3 875.642 227.704   1
   3   7   3 475.169 219.176   6
  -3  -7  -3 393.889 160.403   4
   3  -7   3 628.190 177.613   5
   3  -7   3 553.449 189.922   3
  -3   7  -3 490.709 161.910   5
  -3   7  -3 623.300 219.903   2
  -3  -7  -3 859.038 284.749   5
   3   7   3 787.291 191.610   2
   3   7   3 404.318 140.451   4
   4  -7   3 6595.53 628.088   4
  -4  -7  -3 5970.76 591.377   4
  -4   7  -3 7131.25 705.972   2
  -4   7  -3 6649.87 662.426   4
  -4  -7  -3 6801.97 510.966   1
   4  -7   3 6445.43 609.738   3
   4  -7   3 6852.30 571.832   5
  -4   7  -3 7133.36 639.073   5
   4   7   3 5808.64 543.680   2
  -4  -7  -3 7148.37 802.180   5
  -4   7  -3 5354.58 575.541   1
   4   7   3 7296.00 667.126   4
   4   7   3 6729.07 706.023   6
  -5  -7  -3 12792.2 884.509   4
   5   7   3 12186.8 959.302   6
   5  -7   3 10478.4 801.897   3
   5  -7   3 11520.6 788.812   5
  -5  -7  -3 11203.0 746.752   1
  -5   7  -3 12032.2 903.332   4
   5  -7   3 11616.2 855.498   4
  -5   7  -3 11231.4 855.246   5
  -5   7  -3 12347.4 892.785   1
  -5  -7  -3 11628.2 1066.91   5
   5   7   3 11254.9 843.363   4
   6   7   3 624.432 203.937   4
   6  -7   3 849.205 246.847   4
  -6   7  -3 834.574 224.886   1
  -6  -7  -3 756.146 233.200   4
   6   7   3 1348.48 345.703   6
   6  -7   3 426.054 177.578   3
  -6   7  -3 964.575 263.212   5
   6  -7   3 1134.09 253.851   5
  -6  -7  -3 881.575 237.765   1
   6   7   3 490.830 205.677   2
  -7  -7  -3 4543.77 546.299   1
  -7  -7  -3 5580.15 600.003   4
   7  -7   3 4006.48 495.840   4
   7   7   3 3991.81 554.688   6
   7   7   3 4243.43 508.764   4
   7  -7   3 4447.45 525.808   5
   7  -7   3 5030.63 560.065   3
  -7   7  -3 2909.44 460.643   5
  -7   7  -3 5079.99 596.060   1
   7   7   3 4622.57 604.197   2
   8  -7   3 7102.39 663.212   4
   8  -7   3 6286.85 662.955   7
  -8  -7  -3 7053.76 735.184   1
   8   7   3 5714.64 600.270   4
   8  -7   3 6552.24 664.447   5
  -8   7  -3 7476.50 750.049   1
   8   7   3 7143.16 750.254   6
   8   7   3 7037.53 776.568   2
   9   7   3 410.899 240.365   2
   9   7   3 646.102 238.022   6
   9  -7   3 575.657 211.563   7
  -9   7  -3 698.070 240.737   1
   9  -7   3 701.368 245.999   5
   9  -7   3 787.269 234.204   4
   9  -7   3 868.880 310.249   2
  10  -7   3 229.143 136.697   4
  10   7   3 313.160 178.018   6
  10   7   3 450.974 203.624   2
 -10   7  -3 268.374 182.408   6
 -10   7  -3 685.095 376.175   9
  10  -7   3-113.488 146.502   2
 -10   7  -3 222.941 167.372   1
  11  -7   3 1653.47 326.287   4
 -11   7  -3 1559.00 339.190   6
  11   7   3 1700.82 437.719   2
  11   7   3 858.351 258.630   6
 -11   7  -3 1938.49 534.449   9
  11  -7   3 1210.56 377.888   2
 -11   7  -3 843.974 264.929   1
 -12   7  -3 3036.98 712.914   9
  12   7   3 4203.83 572.484   6
  12  -7   3 4291.43 544.734   4
  12  -7   3 3538.67 668.721   2
 -12   7  -3 3869.62 506.549   6
  12   7   3 3593.61 669.580   2
 -12  -7  -3 3974.24 536.385   7
  13  -7   3-57.4406 75.3452   4
 -13   7  -3 206.016 296.511   9
  13  -7   3 188.485 143.051   2
  13   7   3-273.101 216.603   2
 -13  -7  -3 223.138 172.664   7
  14  -7   3 133.037 270.420   2
  14   7   3-27.6416 174.706   2
  15   7   3 2089.39 592.010   2
  15  -7   3 1430.56 494.900   2
 -15   7  -3 1784.65 610.923   9
  16   7   3 580.641 354.777   2
  16  -7   3 1321.07 475.858   2
 -17  -8   3 289.512 266.114   7
 -17   8   3 35.7053 154.853   9
  17  -8  -3 323.279 261.723   4
 -16  -8   3 754.182 329.572   7
  16   8  -3 286.599 274.661   2
  16  -8  -3 628.009 286.498   2
 -16   8   3 952.571 403.930   9
  16  -8  -3 350.953 256.123   4
  16  -8  -3 333.040 221.216   5
  15  -8  -3-11.2980 147.286   4
  15   8  -3 447.828 380.446   2
  15  -8  -3-84.6443 146.586   5
  15  -8  -3-34.2886 105.659   2
 -15  -8   3 83.2475 147.976   7
 -14   8   3-102.401 212.768   9
  14  -8  -3 137.935 173.607   5
  14  -8  -3 391.734 219.110   2
 -14  -8   3 263.016 185.883   7
  14   8  -3 227.897 215.328   2
  14  -8  -3-101.429 217.391   4
  13   8  -3 1116.87 418.304   2
  13   8  -3 1065.70 311.876   6
  13  -8  -3 801.376 284.845   2
 -13   8   3 821.481 354.629   9
 -13   8   3 942.689 278.407   6
  13  -8  -3 1252.19 388.069   4
 -13  -8   3 1071.85 372.493   7
  12  -8  -3-43.2294 172.850   4
  12   8  -3 227.694 190.401   6
  12  -8  -3 159.125 144.266   2
  12  -8  -3 217.621 207.031   5
 -12   8   3-107.995 138.561   6
  12   8  -3 24.7655 179.436   2
 -12   8   3 91.8440 166.300   9
 -12  -8   3 34.7377 155.656   7
  11   8  -3 3377.45 533.702   6
  11  -8  -3 4839.87 701.591   5
  11  -8  -3 4053.60 542.646   2
  11  -8  -3 3688.83 614.531   4
 -11   8   3 4817.73 745.729   9
 -11   8   3 3938.06 598.124   6
  11   8  -3 3490.54 685.261   2
 -11  -8   3 3727.17 625.329   7
  10  -8  -3 726.786 214.711   2
  10   8  -3 1221.77 396.701   2
 -10  -8   3 1432.45 389.291   7
  10   8  -3 1309.08 335.971   6
 -10   8   3 1026.44 350.192   6
  10  -8  -3 1137.28 345.598   4
 -10   8   3 916.834 324.285   9
  10  -8  -3 1095.33 321.764   5
  -9   8   3 1024.95 299.481   6
   9  -8  -3 923.476 302.260   5
  -9   8   3 1152.80 276.640   2
   9  -8  -3 543.243 195.515   2
   9  -8  -3 742.756 114.472   3
  -9   8   3 958.825 341.889   9
   9   8  -3 1381.50 415.687   2
  -9  -8   3 573.728 249.437   7
   9  -8  -3 972.213 329.308   4
  -8  -8   3 1421.76 366.178   7
   8  -8  -3 1994.53 406.818   5
   8   8  -3 1284.21 391.167   2
  -8   8   3 1962.90 413.981   9
   8   8  -3 1532.75 405.740   1
   8  -8  -3 1497.27 374.157   4
  -8   8   3 1476.60 299.577   2
   8  -8  -3 1410.41 185.133   3
  -8   8   3 2717.10 503.158   6
  -7   8   3 12943.5 1092.26   6
   7  -8  -3 11622.0 1028.41   5
   7  -8  -3 12985.4 656.562   3
  -7   8   3 14476.6 772.355   1
  -7   8   3 11394.8 784.699   2
   7   8  -3 14623.3 1189.40   1
   7  -8  -3 13125.7 1064.95   4
  -6   8   3 441.381 229.793   6
   6  -8  -3 622.539 244.597   5
  -6   8   3 476.472 137.888   1
  -6  -8   3 882.241 266.690   5
   6  -8  -3 334.784 162.529   4
  -6   8   3 437.468 144.415   2
   6   8  -3 538.185 231.904   1
  -5   8   3 85.1385 61.7631   2
   5  -8  -3-51.9791 92.3152   4
  -5   8   3 27.2881 135.475   6
  -5   8   3 48.3804 70.4633   1
   5  -8  -3-129.645 125.994   5
   5   8  -3 184.903 204.354   1
  -5  -8   3-0.59220 91.1444   5
   4  -8  -3 36.4450 111.844   4
  -4   8   3 306.820 159.429   6
   4   8  -3 2.77283 87.2310   1
  -4   8   3 40.5623 53.3231   2
  -4  -8   3 130.324 147.872   4
  -4   8   3 69.0553 52.1278   1
  -4  -8   3 59.4220 90.1777   1
   4  -8  -3-97.7883 164.642   5
  -4  -8   3-121.972 138.130   5
  -3   8   3 15.5594 29.5357   2
  -3   8   3 17.4217 26.2048   1
  -3   8   3 216.451 137.267   6
   3  -8  -3-36.9770 139.122   5
   3   8  -3-47.3379 123.617   1
  -3  -8   3 74.0851 99.9392   5
   3  -8  -3-128.033 129.994   4
  -3  -8   3 45.3009 145.991   4
  -3  -8   3 79.9125 94.9406   1
  -2  -8   3 2123.16 397.019   4
  -2  -8   3 2537.18 386.094   1
  -2   8   3 1866.62 392.392   6
   2   8  -3 3211.46 460.795   1
   2  -8  -3 2076.91 418.749   5
   2  -8  -3 2377.22 404.901   4
  -2  -8   3 2188.21 333.903   5
  -2   8   3 2083.69 193.395   2
   1  -8  -3 3436.76 486.375   4
  -1   8   3 3963.79 275.727   2
  -1  -8   3 3593.07 524.544   4
  -1   8   3 3508.84 550.362   6
  -1  -8   3 4282.74 470.048   5
  -1   8   3 4260.51 306.713   2
  -1  -8   3 4035.97 464.964   1
   1  -8  -3 3993.04 579.014   5
   1   8  -3 4048.22 509.321   1
   0  -8   3 49082.8 2173.85   4
   0   8  -3 52643.8 2105.54   1
   0  -8  -3 52199.3 2151.21   4
   0   8   3 51510.5 1561.91   2
   0  -8   3 51571.5 1925.69   5
   0  -8  -3 53513.4 2353.38   5
   0   8   3 51066.6 1603.02   2
   0  -8   3 53909.4 2016.65   1
   0   8   3 54227.6 2354.31   6
  -1  -8  -3 74.0992 102.818   4
   1   8   3 38.6679 162.096   6
   1   8   3-14.2810 52.3069   2
  -1   8  -3 11.7620 69.2311   2
   1  -8   3 145.660 86.6870   5
  -1   8  -3 147.484 138.569   1
  -1  -8  -3 109.025 151.379   5
  -1   8  -3 201.184 168.125   5
   1  -8   3 136.829 123.662   4
  -2  -8  -3 608.532 109.052   1
   2   8   3 316.789 202.600   6
   2  -8   3 858.138 252.829   4
   2   8   3 366.233 110.970   2
  -2   8  -3 404.675 165.609   5
  -2   8  -3 715.860 239.386   2
  -2   8  -3 657.044 224.867   1
   2  -8   3 442.661 183.810   5
  -2  -8  -3 951.918 266.033   4
  -2  -8  -3 445.587 181.516   5
  -3   8  -3 12777.7 999.419   2
  -3   8  -3 13964.3 943.492   5
   3   8   3 12360.9 786.941   2
   3  -8   3 14973.4 892.627   5
   3   8   3 13506.4 1073.60   6
  -3   8  -3 13254.3 959.205   1
  -3  -8  -3 13562.5 1140.51   5
  -3  -8  -3 13394.1 982.648   4
  -3  -8  -3 13568.6 661.735   1
   3  -8   3 14196.2 1002.90   4
   4   8   3 1672.33 399.512   6
  -4  -8  -3 1533.48 240.288   1
   4  -8   3 2155.76 403.461   4
  -4  -8  -3 2314.57 400.808   4
  -4  -8  -3 2039.11 482.675   5
  -4   8  -3 2384.47 389.173   5
   4  -8   3 1953.73 323.986   5
  -4   8  -3 2805.57 436.482   1
   5  -8   3 1043.96 286.076   4
   5   8   3 1426.94 353.410   6
  -5  -8  -3 1350.82 316.137   4
   5  -8   3 934.328 240.276   5
  -5  -8  -3 1134.56 364.897   5
  -5   8  -3 1154.38 276.859   5
[truncated: 923,983 more chars]
