# Supplementary material for: Crystal structure of 2-hydroxy-N-(2-hydroxyethyl)-N-{2-hydroxy-3-[(E)-N-hydroxyethanimidoyl]-5-methylbenzyl}ethanaminium acetate monohydrate
Source: Acta Crystallogr E Crystallogr Commun. 2015 Feb 18;71(Pt 3):o186–7. doi: 10.1107/S2056989015002418 (PMC4350734; doi:10.1107/S2056989015002418)
Supplement: Supplementary file 2 [file e-71-0o186-Isup2.hkl]

#
# h,k,l, Fc-squared, Fo-squared, sigma(Fo-squared), status flag
#
data_I
_shelx_title EB4276
_shelx_refln_list_code          4
_shelx_F_calc_maximum      178.87
_exptl_crystal_F_000       776.00
_reflns_d_resolution_high  0.6876

loop_
 _space_group_symop_operation_xyz
 'x, y, z'
 '-x, y+1/2, -z+1/2'
 '-x, -y, -z'
 'x, -y-1/2, z-1/2'

_cell_length_a    14.4338
_cell_length_b    10.4786
_cell_length_c    12.4045
_cell_angle_alpha  90.000
_cell_angle_beta  101.593
_cell_angle_gamma  90.000

_shelx_F_squared_multiplier     1.000

loop_
 _refln_index_h
 _refln_index_k
 _refln_index_l
 _refln_F_squared_calc
 _refln_F_squared_meas
 _refln_F_squared_sigma
 _refln_observed_status
   3   0   0       1980.89       1911.92        31.07 o
   4   0   0       1986.87       1880.51        29.16 o
   5   0   0       4663.06       4602.29        62.42 o
   6   0   0          5.81          7.47         1.73 o
   7   0   0       3018.34       3191.41        49.69 o
   8   0   0          8.29         11.07         2.42 o
   9   0   0         22.65         30.89         3.94 o
  10   0   0        692.03        713.27        17.48 o
  11   0   0       2336.88       2452.09        67.16 o
  12   0   0        898.73        867.03        36.03 o
  13   0   0       1385.59       1411.55        49.56 o
  14   0   0         48.24         97.28        17.62 o
  15   0   0         69.07         91.04        11.78 o
  16   0   0         23.09         62.33        20.10 o
  17   0   0          2.49         15.28         4.53 o
  18   0   0         52.11         65.45        18.85 o
   2   1   0        320.32        374.01        11.95 o
   3   1   0        603.45        529.27         8.03 o
   4   1   0       1277.53       1269.78        14.97 o
   5   1   0       7953.36       7841.79        71.22 o
   6   1   0        948.69        915.19        16.41 o
   7   1   0        315.16        385.04        10.39 o
   8   1   0        146.11        174.68         6.80 o
   9   1   0        266.67        261.90         8.81 o
  10   1   0        324.55        304.80         9.10 o
  11   1   0         42.93         28.16         3.31 o
  12   1   0        350.96        337.85        11.97 o
  13   1   0        728.25        660.83        15.78 o
  14   1   0          0.42          2.07         1.49 o
  15   1   0         44.27         40.20         4.42 o
  16   1   0          3.50          4.55         3.24 o
  17   1   0          0.36          8.65         3.60 o
  18   1   0         51.55         70.24        15.88 o
  19   1   0        203.08        213.36        39.66 o
   0   2   0       1817.16       1771.97        28.68 o
   1   2   0        125.82        171.02         5.06 o
   2   2   0       2480.47       2450.98        25.77 o
   3   2   0       4781.73       4899.32        41.84 o
   4   2   0       1144.98       1058.07        12.12 o
   5   2   0        225.61        218.98         4.47 o
   6   2   0       3644.47       3838.30        45.49 o
   7   2   0        713.72        858.54        11.88 o
   8   2   0        617.23        625.48         9.19 o
   9   2   0        219.00        215.26         4.87 o
  10   2   0       1475.60       1404.92        22.53 o
  11   2   0         63.43         54.00         4.77 o
  12   2   0        456.94        419.56        14.90 o
  13   2   0        344.70        311.02        11.17 o
  14   2   0         95.11        100.90         6.86 o
  15   2   0          1.41          2.30         2.03 o
  16   2   0          1.30          3.21         2.81 o
  17   2   0         96.04        122.86        14.33 o
  18   2   0         39.10         60.13        15.13 o
   1   3   0         86.35         95.95         3.03 o
   2   3   0        592.34        602.31         9.63 o
   3   3   0        381.02        448.54         7.53 o
   4   3   0       3592.63       3810.44        31.14 o
   5   3   0       1781.07       1895.13        18.76 o
   6   3   0        320.99        352.12         6.87 o
   7   3   0        172.28        152.63         4.40 o
   8   3   0        377.96        376.00         7.68 o
   9   3   0          2.84          6.49         1.34 o
  10   3   0          0.85          3.59         2.30 o
  11   3   0         27.54         28.49         1.89 o
  12   3   0        146.99        152.05         7.25 o
  13   3   0          8.40          9.57         2.46 o
  14   3   0          4.50          6.25         2.59 o
  15   3   0          8.10         50.62         5.57 o
  16   3   0          3.34         11.84         3.55 o
  17   3   0          1.12          2.36         4.15 o
  18   3   0        107.06        133.26        46.84 o
   0   4   0       3587.01       4073.74        60.65 o
   1   4   0       2961.23       3037.24        31.43 o
   2   4   0        262.43        237.28         5.83 o
   3   4   0        397.38        394.00         7.36 o
   4   4   0        894.65        983.81        12.43 o
   5   4   0        128.14        172.94         4.67 o
   6   4   0        495.47        546.49        11.48 o
   7   4   0        297.34        297.40         8.87 o
   8   4   0        749.41        738.39        12.48 o
   9   4   0         91.01         98.89         3.96 o
  10   4   0          4.41          4.19         1.21 o
  11   4   0         28.70         30.01         2.57 o
  12   4   0        132.55        122.18         5.09 o
  13   4   0         26.90         25.77         2.08 o
  14   4   0          8.23          7.69         3.61 o
  15   4   0         51.28         54.28         5.94 o
  16   4   0          1.43          0.60         4.04 o
  17   4   0        143.56        168.27        15.41 o
  18   4   0         17.08         34.35        18.80 o
   1   5   0       1605.45       1710.90        19.58 o
   2   5   0        617.57        568.24         9.73 o
   3   5   0       1071.96       1158.13        15.02 o
   4   5   0        182.81        199.09         5.19 o
   5   5   0         52.66         62.00         3.12 o
   6   5   0         30.93         29.58         2.34 o
   7   5   0        618.73        618.18        11.11 o
   8   5   0          1.21          2.38         1.21 o
   9   5   0         22.84         26.36         2.49 o
  10   5   0        326.44        305.53         9.19 o
  11   5   0          0.56          1.74         1.26 o
  12   5   0        218.81        212.05         8.33 o
  13   5   0         77.04         67.08         5.18 o
  14   5   0         15.41         15.53         4.34 o
  15   5   0         20.62         28.91         5.38 o
  16   5   0         98.84        125.19        13.08 o
  17   5   0          0.39          1.76         4.64 o
  18   5   0         83.43        103.14        26.92 o
   0   6   0       3372.11       3759.42        53.68 o
   1   6   0        206.30        217.43         5.88 o
   2   6   0        374.30        394.22         7.96 o
   3   6   0        469.20        411.12         8.42 o
   4   6   0         87.72         88.52         3.89 o
   5   6   0       1351.13       1381.52        18.53 o
   6   6   0          5.38         24.75         2.14 o
   7   6   0         12.57          9.13         1.78 o
   8   6   0         69.88         85.20         4.44 o
   9   6   0         88.79        122.39         6.47 o
  10   6   0         38.85         33.80         3.43 o
  11   6   0        130.69        120.31         6.63 o
  12   6   0         67.72         69.73         5.18 o
  13   6   0         49.83         34.44         4.67 o
  14   6   0         38.53         23.53         4.74 o
  15   6   0        151.87        144.96        11.93 o
  16   6   0        177.88        200.56        16.89 o
  17   6   0          1.24         11.39         6.38 o
  18   6   0         10.20         10.49        11.45 o
   1   7   0          0.04          2.26         1.18 o
   2   7   0        999.24        979.26        14.33 o
   3   7   0         80.01         82.94         3.78 o
   4   7   0        247.27        225.09         6.73 o
   5   7   0        132.93        139.30         5.40 o
   6   7   0        786.60        829.52        14.87 o
   7   7   0        942.16        888.84        16.33 o
   8   7   0         25.30         27.82         3.01 o
   9   7   0         86.82         85.11         5.34 o
  10   7   0         12.30         15.01         4.57 o
  11   7   0        711.54        710.42        18.46 o
  12   7   0        108.45        101.72         7.03 o
  13   7   0        109.94        118.65         7.70 o
  14   7   0          0.33          9.04         3.61 o
  15   7   0         21.11         20.24         4.86 o
  16   7   0          3.15         11.99         4.42 o
  17   7   0         51.72         30.81        14.84 o
   0   8   0        352.16        368.65        12.89 o
   1   8   0        166.72        174.38         6.08 o
   2   8   0         36.84         41.50         3.02 o
   3   8   0        317.18        337.64        10.12 o
   4   8   0          5.60          5.86         1.64 o
   5   8   0         37.58         38.29         3.35 o
   6   8   0        115.76        114.11         5.41 o
   7   8   0         95.08         87.33         5.31 o
   8   8   0         90.68        103.70         6.20 o
   9   8   0        103.29         96.05         6.46 o
  10   8   0         94.32         82.59         6.38 o
  11   8   0          9.66         10.07         3.28 o
  12   8   0          5.07         13.83         3.07 o
  13   8   0          0.00          2.12         2.24 o
  14   8   0         34.79         36.73         5.79 o
  15   8   0          0.92          4.94         4.10 o
  16   8   0         38.20         52.46        16.77 o
  17   8   0         30.85         32.51        16.85 o
   1   9   0        377.78        367.38        11.51 o
   2   9   0         19.24         18.94         3.03 o
   3   9   0         62.49         56.24         4.48 o
   4   9   0         55.99         46.87         4.01 o
   5   9   0          8.07          6.44         1.64 o
   6   9   0        161.85        163.49         6.91 o
   7   9   0         65.93         74.55         5.28 o
   8   9   0          6.89          7.66         2.37 o
   9   9   0         79.38         96.01         7.79 o
  10   9   0         98.67         83.50         6.98 o
  11   9   0         88.73         92.69         7.98 o
  12   9   0         56.92         80.72         6.85 o
  13   9   0          0.90          3.15         2.21 o
  14   9   0          8.73         16.22         3.89 o
  15   9   0         19.36         19.94         6.90 o
  16   9   0          7.35         11.19         6.38 o
   0  10   0        108.13         90.37         8.76 o
   1  10   0         14.60         19.85         3.00 o
   2  10   0          4.42          3.68         2.22 o
   3  10   0        259.22        269.22         9.84 o
   4  10   0        219.68        234.15         8.76 o
   5  10   0        197.50        204.77         8.45 o
   6  10   0        391.79        409.84        14.12 o
   7  10   0          5.78          6.23         2.22 o
   8  10   0         44.72         58.28         5.86 o
   9  10   0         73.80         64.84         6.24 o
  10  10   0         52.79         58.36         5.93 o
  11  10   0          0.04          1.98         2.39 o
  12  10   0         37.94         35.54         4.84 o
  13  10   0         11.58         12.72         4.35 o
  14  10   0          0.11          1.01         3.15 o
  15  10   0         82.96         74.62        13.65 o
   1  11   0        268.35        281.57        12.59 o
   2  11   0        220.44        215.77        10.01 o
   3  11   0        164.29        168.98         9.21 o
   4  11   0        445.94        458.53        15.26 o
   5  11   0         69.78         75.51         6.22 o
   6  11   0          3.82          3.16         2.72 o
   7  11   0        117.96        119.35         8.05 o
   8  11   0         32.59         32.26         4.65 o
   9  11   0          4.80          0.20         2.16 o
  10  11   0          0.00          0.85         3.88 o
  11  11   0         20.11         22.42         4.24 o
  12  11   0         25.24         20.39         4.81 o
  13  11   0         22.26         26.97         5.55 o
  14  11   0          2.12         12.60         8.28 o
   0  12   0          5.96         23.38         5.60 o
   1  12   0          0.11          7.85         2.93 o
   2  12   0          8.09          8.00         2.81 o
   3  12   0          1.37         15.93         3.54 o
   4  12   0        174.81        179.55        11.17 o
   5  12   0          0.80          4.93         2.98 o
   6  12   0         66.03         69.08         7.26 o
   7  12   0        223.92        216.11        13.79 o
   8  12   0         10.02          9.30         4.20 o
   9  12   0         19.30         20.60         6.27 o
  10  12   0         10.41         13.56         3.94 o
  11  12   0        122.26        110.33         9.23 o
  12  12   0          6.57         16.47         7.73 o
   1  13   0         67.77         81.17         8.81 o
   2  13   0         93.82         90.93         9.08 o
   3  13   0          0.11          5.09         3.37 o
   4  13   0          3.16          4.36         3.27 o
   5  13   0          0.03          3.85         3.77 o
   6  13   0         23.45         35.93         5.96 o
   7  13   0          4.60          0.29         3.71 o
   8  13   0         35.68         38.77         7.15 o
   9  13   0          7.34         14.92         7.92 o
  10  13   0        153.70        160.84        14.25 o
   0  14   0        324.30        359.87        31.87 o
   1  14   0         13.03         18.15         6.25 o
   2  14   0         40.86         38.49        15.61 o
   3  14   0          0.61         -6.87         6.87 o
   4  14   0         50.99         74.00        14.35 o
   5  14   0         31.24         30.36        10.10 o
   6  14   0          3.08          4.20         5.84 o
   7  14   0          5.85         17.12         7.98 o
   8  14   0         19.37         17.36        13.23 o
   1  15   0         20.28          3.29         5.02 o
 -19   1   1         61.54         86.81        19.26 o
 -18   1   1         25.93         19.96         9.68 o
 -17   1   1         75.85         67.69         8.51 o
 -16   1   1        198.78        222.98        11.34 o
 -15   1   1          1.51          6.68         2.67 o
 -14   1   1          8.85          9.92         2.58 o
 -13   1   1         12.37         16.96         3.37 o
 -12   1   1         62.20         61.38         5.74 o
 -11   1   1        554.88        527.41        15.73 o
 -10   1   1       1331.31       1236.81        18.41 o
  -9   1   1        645.66        567.80        13.53 o
  -8   1   1        934.98        987.23        16.36 o
  -7   1   1       1051.48       1036.34        11.56 o
  -6   1   1       3741.70       3768.52        33.76 o
  -5   1   1         68.73         65.03         2.23 o
  -4   1   1        174.66        200.26         3.95 o
  -3   1   1       4016.60       3695.23        45.44 o
  -2   1   1        501.61        524.50         9.57 o
   1   1   1        385.85        388.55         8.71 o
   2   1   1       4476.14       4465.09        41.63 o
   3   1   1       5551.15       5696.80        52.63 o
   4   1   1      20459.41      20158.48       172.40 o
   5   1   1         30.89         32.24         1.56 o
   6   1   1        943.00        924.28        10.40 o
   7   1   1         44.29         34.80         2.32 o
   8   1   1         93.38        104.35         4.83 o
   9   1   1         18.29         19.97         2.00 o
  10   1   1          3.64          3.52         1.98 o
  11   1   1        497.23        509.31        15.99 o
  12   1   1        894.34        900.98        20.70 o
  13   1   1         63.05         70.43         5.96 o
  14   1   1         44.75         64.52         6.18 o
  15   1   1          8.69         14.45         3.16 o
  16   1   1         34.94         33.62         5.92 o
  17   1   1         12.63         15.81         8.09 o
  18   1   1          0.00          1.78         3.97 o
 -19   2   1          2.05         -5.63        10.50 o
 -18   2   1         10.87         25.36         7.53 o
 -17   2   1          5.28          7.84         4.99 o
 -16   2   1          3.42          4.04         4.36 o
 -15   2   1          7.99          3.60         1.87 o
 -14   2   1        318.51        336.11        13.16 o
 -13   2   1         13.23         17.55         2.77 o
 -12   2   1        808.52        809.59        17.36 o
 -11   2   1        686.56        683.54        15.24 o
 -10   2   1         43.83         28.87         1.63 o
  -9   2   1         56.60         52.01         2.38 o
  -8   2   1         49.50         42.20         2.20 o
  -7   2   1       3728.75       4018.49        36.12 o
  -6   2   1        978.41       1068.24        13.42 o
  -5   2   1        128.41        136.90         3.95 o
  -4   2   1        499.25        394.13         7.05 o
  -3   2   1       3074.57       3137.41        31.22 o
  -2   2   1       3284.13       3351.63        48.09 o
  -1   2   1      10338.06      10160.31       133.87 o
   0   2   1        476.80        496.02         7.75 o
   1   2   1       5311.42       5338.68        49.66 o
   2   2   1        108.96        121.54         3.06 o
   3   2   1       1299.23       1390.43        18.77 o
   4   2   1       1090.15       1046.27        13.83 o
   5   2   1        159.07        176.17         4.48 o
   6   2   1       2977.18       3023.71        26.82 o
   7   2   1        277.37        302.88         6.51 o
   8   2   1         59.04         64.24         2.58 o
   9   2   1        128.29        146.88         3.49 o
  10   2   1        235.96        248.83         9.27 o
  11   2   1        201.81        192.03         8.38 o
  12   2   1        118.97        125.04         6.94 o
  13   2   1         93.78         88.25         5.09 o
  14   2   1        125.88        130.13         7.60 o
  15   2   1          8.29          4.88         2.41 o
  16   2   1        122.95        123.16        15.72 o
  17   2   1         68.35         82.65        11.79 o
  18   2   1          3.16         -2.03         7.83 o
 -19   3   1        111.61        119.11        29.96 o
 -18   3   1         26.04         29.39         7.99 o
 -17   3   1         77.95         75.61        11.42 o
 -16   3   1          7.34         10.20         5.21 o
 -15   3   1          8.11          6.63         3.00 o
 -14   3   1         24.43         30.23         4.49 o
 -13   3   1        197.16        201.83         9.24 o
 -12   3   1          0.00          2.60         0.83 o
 -11   3   1          5.28          5.24         1.47 o
 -10   3   1        267.58        259.51         6.26 o
  -9   3   1         92.63         87.93         3.54 o
  -8   3   1         87.42         99.77         3.80 o
  -7   3   1         23.56         13.06         1.59 o
  -6   3   1       1888.78       1812.40        21.47 o
  -5   3   1        250.31        286.48         7.48 o
  -4   3   1        399.40        439.40         7.97 o
  -3   3   1       2367.76       2436.52        37.63 o
  -2   3   1       2890.91       2950.14        44.38 o
  -1   3   1        988.07        991.65        12.40 o
   0   3   1        655.54        648.13        10.97 o
   1   3   1       4403.75       4506.23        39.71 o
   2   3   1        148.64        157.66         4.00 o
   3   3   1        732.74        764.40         9.59 o
   4   3   1         20.99         22.22         1.50 o
   5   3   1       1981.98       2022.11        18.69 o
   6   3   1        169.06        224.45         6.49 o
   7   3   1        676.39        766.66        13.83 o
   8   3   1        791.48        850.35        11.30 o
   9   3   1        366.72        360.84         7.64 o
  10   3   1         40.13         26.16         2.22 o
  11   3   1        131.38        117.69         3.99 o
  12   3   1          0.92          0.23         1.95 o
  13   3   1         32.26         21.33         2.74 o
  14   3   1         56.42         43.64         4.93 o
  15   3   1          7.91          5.28         3.36 o
  16   3   1        255.08        290.74        18.73 o
  17   3   1         26.32         38.30        10.25 o
  18   3   1          9.92         11.16         7.11 o
 -19   4   1         12.46          5.98         9.94 o
 -18   4   1          0.03         -1.55         3.74 o
 -17   4   1          0.51          8.73         9.45 o
 -16   4   1          2.78          7.79         3.66 o
 -15   4   1         57.49         54.00         7.12 o
 -14   4   1         67.51         60.00         5.71 o
 -13   4   1         14.93         23.43         2.16 o
 -12   4   1        248.84        214.50         6.59 o
 -11   4   1        443.45        420.18         9.05 o
 -10   4   1        242.83        261.75         7.80 o
  -9   4   1         32.23         25.29         2.24 o
  -8   4   1        187.73        201.93         5.94 o
  -7   4   1        394.43        483.91        10.15 o
  -6   4   1       2493.15       2589.30        29.04 o
  -5   4   1       1056.92       1160.03        14.46 o
  -4   4   1        359.77        344.67         6.69 o
  -3   4   1        540.12        557.96         9.92 o
  -2   4   1       2216.50       2309.80        23.11 o
  -1   4   1         11.59         21.32         1.55 o
   0   4   1          6.05          8.75         1.20 o
   1   4   1       3096.46       3142.06        32.45 o
   2   4   1        972.74       1015.45        12.58 o
   3   4   1        933.76        980.66        12.54 o
   4   4   1          4.69          5.07         1.00 o
   5   4   1         36.06         40.63         2.44 o
   6   4   1        242.41        289.75         6.97 o
   7   4   1        827.21        935.40        13.63 o
   8   4   1         45.99         42.03         2.61 o
   9   4   1        196.99        175.56         5.53 o
  10   4   1        967.89        890.18        15.99 o
  11   4   1        180.21        188.25         6.43 o
  12   4   1         20.90         19.16         1.94 o
  13   4   1         54.34         43.99         2.72 o
  14   4   1          9.46         11.73         3.52 o
  15   4   1          0.02          1.16         2.53 o
  16   4   1        352.58        430.85        23.65 o
  17   4   1         20.06         27.56         9.48 o
  18   4   1          0.01         14.33        16.51 o
 -18   5   1         25.76         53.69        11.98 o
 -17   5   1          0.36          4.87         3.89 o
 -16   5   1         39.97         41.16         6.32 o
 -15   5   1          0.74          3.06         3.28 o
 -14   5   1          5.80          6.91         3.84 o
 -13   5   1          0.15          3.93         1.86 o
 -12   5   1        243.08        195.92        10.15 o
 -11   5   1        118.47         94.20         5.50 o
 -10   5   1         74.99         61.68         4.20 o
  -9   5   1          1.05          5.15         1.55 o
  -8   5   1        213.08        198.40         6.24 o
  -7   5   1       1014.65       1083.79        14.80 o
  -6   5   1         19.90         26.16         2.19 o
  -5   5   1        412.86        465.26         9.52 o
  -4   5   1        877.94        917.82        13.62 o
  -3   5   1       1261.40       1242.56        17.13 o
  -2   5   1        137.53        147.31         4.89 o
  -1   5   1       2529.88       2786.98        27.60 o
   0   5   1         62.23         48.24         2.40 o
   1   5   1          0.54          2.57         1.21 o
   2   5   1        182.68        186.95         5.22 o
   3   5   1       1648.83       1681.13        18.98 o
   4   5   1        210.74        242.00         6.25 o
   5   5   1        656.11        656.91        11.82 o
   6   5   1        234.49        225.15         6.53 o
   7   5   1        526.42        479.50         9.33 o
   8   5   1         38.60         29.17         2.55 o
   9   5   1         51.66         56.84         3.87 o
  10   5   1         12.12         12.14         1.90 o
  11   5   1        397.26        387.13        11.42 o
  12   5   1         17.75         13.55         2.96 o
  13   5   1        100.11         94.90         6.02 o
  14   5   1         15.22         14.00         4.56 o
  15   5   1          0.01         -0.61         2.59 o
  16   5   1         48.32         47.24         8.24 o
  17   5   1         12.53         16.86         7.18 o
  18   5   1          0.01         -9.13         9.13 o
 -18   6   1         37.69         36.08        15.44 o
 -17   6   1         48.09         39.88         7.29 o
 -16   6   1         61.78         75.82         9.16 o
 -15   6   1         83.84         78.18         8.62 o
 -14   6   1          2.64          1.29         2.33 o
 -13   6   1        123.48        130.93         7.55 o
 -12   6   1          8.50          6.65         2.13 o
 -11   6   1        295.95        258.62         9.76 o
 -10   6   1        329.75        312.26        10.53 o
  -9   6   1        787.27        775.05        15.92 o
  -8   6   1          9.21          8.69         1.63 o
  -7   6   1       1414.90       1502.64        18.85 o
  -6   6   1         53.29         58.29         3.21 o
  -5   6   1        410.21        428.81         8.88 o
  -4   6   1         96.09         98.26         4.63 o
  -3   6   1       1697.09       1761.44        20.77 o
  -2   6   1       5372.98       5731.81        52.61 o
  -1   6   1        294.04        303.04         7.98 o
   0   6   1        310.50        344.29         7.23 o
   1   6   1        292.86        306.95         6.63 o
   2   6   1        974.39       1044.83        14.58 o
   3   6   1         32.69         40.42         2.63 o
   4   6   1         39.37         42.00         2.66 o
   5   6   1          3.57          4.68         1.34 o
   6   6   1        271.34        237.29         6.28 o
   7   6   1        403.87        397.87         8.91 o
   8   6   1          0.37          2.16         1.18 o
   9   6   1         26.29         24.69         2.82 o
  10   6   1          6.24          4.95         1.84 o
  11   6   1        211.66        187.49         9.06 o
  12   6   1        141.22        125.30         7.16 o
  13   6   1         54.72         47.56         4.82 o
  14   6   1          1.10          2.09         4.22 o
  15   6   1          4.58          5.62         2.84 o
  16   6   1          2.52          7.67         4.17 o
  17   6   1          5.72          9.85         6.04 o
 -18   7   1         65.89         72.72        22.34 o
 -17   7   1         93.26        125.55        15.62 o
 -16   7   1         46.18         50.63         7.65 o
 -15   7   1          1.87          5.24         4.51 o
 -14   7   1          0.28          6.49         2.91 o
 -13   7   1         80.97         74.79         6.11 o
 -12   7   1         56.12         51.53         5.01 o
 -11   7   1         78.18         73.35         5.79 o
 -10   7   1         98.78        100.49         6.58 o
  -9   7   1        215.41        200.56         7.60 o
  -8   7   1         64.78         65.28         4.59 o
  -7   7   1         53.97         54.22         3.86 o
  -6   7   1         43.03         58.86         4.06 o
  -5   7   1         11.53          7.87         1.39 o
  -4   7   1          1.68          3.15         1.26 o
  -3   7   1       1472.01       1494.86        19.63 o
  -2   7   1          9.45         10.03         1.48 o
  -1   7   1        369.85        466.77         9.50 o
   0   7   1        562.21        645.79        11.56 o
   1   7   1          3.95          2.50         1.06 o
   2   7   1        862.61        878.53        13.40 o
   3   7   1          0.01          0.74         1.15 o
   4   7   1        195.86        198.00         6.31 o
   5   7   1         61.22         67.93         3.79 o
   6   7   1         28.48         30.40         2.62 o
   7   7   1          1.59          4.63         1.69 o
   8   7   1        175.37        180.45         7.19 o
   9   7   1        698.90        680.23        16.61 o
  10   7   1        211.27        180.25         9.19 o
  11   7   1        391.79        365.29        12.89 o
  12   7   1         16.80          6.71         2.33 o
  13   7   1         30.78         26.60         3.98 o
  14   7   1          0.81          3.66         3.46 o
  15   7   1          2.82          7.12         4.37 o
  16   7   1          5.95          4.23         5.66 o
  17   7   1          0.20         -3.67         8.83 o
 -17   8   1        311.87        313.32        28.72 o
 -16   8   1          0.34         -3.48         3.48 o
 -15   8   1        128.12        113.39        10.25 o
 -14   8   1         12.91         15.55         4.21 o
 -13   8   1         16.85         28.96         4.30 o
 -12   8   1         26.65         25.74         4.05 o
 -11   8   1          0.42          0.58         2.60 o
 -10   8   1        509.18        486.02        15.51 o
  -9   8   1          0.08          4.37         1.71 o
  -8   8   1        218.74        220.54        10.94 o
  -7   8   1       1144.97       1103.46        24.14 o
  -6   8   1          0.73          3.04         1.58 o
  -5   8   1        100.49         92.14         5.48 o
  -4   8   1        145.73        153.52         6.27 o
  -3   8   1        157.44        160.44         6.24 o
  -2   8   1          8.36         13.06         1.89 o
  -1   8   1         86.15         89.28         4.49 o
   0   8   1         61.08         72.33         5.85 o
   1   8   1        134.04        129.98         5.49 o
   2   8   1        488.75        478.28        11.12 o
   3   8   1         77.58         86.89         5.04 o
   4   8   1         34.73         39.18         3.29 o
   5   8   1         30.58         24.27         3.44 o
   6   8   1         70.95         74.99         4.44 o
   7   8   1          6.07          5.88         1.81 o
   8   8   1        165.05        178.82         8.90 o
   9   8   1        293.93        274.05        11.28 o
  10   8   1        185.95        186.20         9.31 o
  11   8   1         48.15         55.78         4.88 o
  12   8   1        114.25        105.21         7.44 o
  13   8   1         33.86         35.56         4.87 o
  14   8   1        117.84        136.50        11.82 o
  15   8   1         32.65         37.07         7.71 o
  16   8   1         82.74         93.68        18.19 o
 -16   9   1         13.53         11.98         7.08 o
 -15   9   1          0.49          4.34         5.02 o
 -14   9   1         20.44         10.09         3.91 o
 -13   9   1         49.76         48.75         5.62 o
 -12   9   1        108.72        117.37         8.06 o
 -11   9   1         42.48         20.86         3.96 o
 -10   9   1         44.41         42.99         4.82 o
  -9   9   1         22.59         18.50         3.63 o
  -8   9   1          3.93          6.44         2.12 o
  -7   9   1       1428.48       1401.75        25.78 o
  -6   9   1        745.79        738.96        17.01 o
  -5   9   1        242.66        231.10         9.09 o
  -4   9   1         60.59         58.08         4.03 o
  -3   9   1          1.01          3.98         1.63 o
  -2   9   1          2.57          2.82         1.50 o
  -1   9   1         84.22         73.94         4.60 o
   0   9   1         54.17         56.83         4.37 o
   1   9   1        168.61        154.39         6.68 o
   2   9   1          9.60          7.33         1.61 o
   3   9   1         58.63         58.86         4.36 o
   4   9   1       2819.53       2791.50        34.47 o
   5   9   1        840.78        863.58        16.30 o
   6   9   1        946.72        971.07        18.61 o
   7   9   1        204.89        196.06         8.17 o
   8   9   1         14.73         13.63         3.11 o
   9   9   1         33.54         40.17         5.63 o
  10   9   1          5.67          4.66         2.55 o
  11   9   1         15.02         15.82         3.20 o
  12   9   1          9.69         10.19         3.26 o
  13   9   1         86.04         73.96         7.72 o
  14   9   1          0.00         -0.71         2.55 o
  15   9   1          6.18         13.26         4.41 o
  16   9   1         68.05         72.99        29.04 o
 -15  10   1          1.70          0.69         6.62 o
 -14  10   1         18.40          9.70         5.15 o
 -13  10   1         20.16         32.19         5.03 o
 -12  10   1         24.03         24.11         5.20 o
 -11  10   1          0.87          7.01         2.58 o
 -10  10   1         78.08         80.39         6.35 o
  -9  10   1        231.85        217.95        12.32 o
  -8  10   1          5.16          5.98         3.48 o
  -7  10   1         38.61         25.46         3.73 o
  -6  10   1         29.95         29.16         3.98 o
  -5  10   1        196.67        177.67         9.07 o
  -4  10   1         18.45         19.95         2.94 o
  -3  10   1          1.39          4.87         1.56 o
  -2  10   1         74.20         75.94         4.69 o
  -1  10   1         10.94          8.21         1.96 o
   0  10   1         30.68         25.34         3.39 o
   1  10   1         64.31         72.12         5.03 o
   2  10   1          8.92          4.49         1.62 o
   3  10   1         64.43         65.44         4.51 o
   4  10   1        202.93        181.84         7.69 o
   5  10   1        145.60        150.10         7.59 o
   6  10   1        985.75        965.43        22.93 o
   7  10   1        222.20        210.62        10.32 o
   8  10   1          0.24          5.73         2.61 o
   9  10   1         86.45         65.71         6.48 o
  10  10   1          5.63          8.43         2.71 o
  11  10   1         22.18         25.90         4.03 o
  12  10   1          8.83         10.15         3.33 o
  13  10   1         74.08         80.06         8.45 o
  14  10   1          4.04          7.79         3.77 o
 -14  11   1         14.07         20.39         8.81 o
 -13  11   1        224.33        232.30        15.55 o
 -12  11   1         14.82         20.06         4.03 o
 -11  11   1          2.49          5.60         2.82 o
 -10  11   1         47.29         49.96         5.87 o
  -9  11   1         30.12         32.46         5.41 o
  -8  11   1         32.41         40.99         5.27 o
  -7  11   1         96.40         93.03         7.59 o
  -6  11   1        895.21        908.16        27.94 o
  -5  11   1        307.53        290.65        11.34 o
  -4  11   1         97.12         96.69         7.63 o
  -3  11   1         73.30         89.48         7.49 o
  -2  11   1          4.05          0.72         2.53 o
  -1  11   1         10.04          6.94         1.96 o
   0  11   1         28.84         33.57         4.00 o
   1  11   1        107.38        102.55         7.48 o
   2  11   1          0.08         -0.48         2.05 o
   3  11   1         48.79         42.89         6.14 o
   4  11   1          2.39          4.59         2.99 o
   5  11   1         50.63         50.19         5.44 o
   6  11   1         75.25         62.86         5.87 o
   7  11   1        134.61        142.64         8.91 o
   8  11   1         27.62         24.13         4.19 o
   9  11   1         23.99         34.88         5.07 o
  10  11   1        123.80        146.30        10.05 o
  11  11   1          0.68          4.42         2.70 o
  12  11   1          8.64          7.77         2.83 o
  13  11   1          7.50          6.59         5.76 o
 -12  12   1         22.24         30.93         7.81 o
 -11  12   1         21.94         36.03         5.47 o
 -10  12   1         39.62         52.57         6.19 o
  -9  12   1          1.34          2.29         3.19 o
  -8  12   1         52.94         63.43         7.44 o
  -7  12   1        142.31        144.67        11.39 o
  -6  12   1         17.23         17.79         4.14 o
  -5  12   1          0.01          2.73         2.74 o
  -4  12   1          4.47          7.05         3.54 o
  -3  12   1          7.64          2.85         2.65 o
  -2  12   1          0.54         -1.78         3.20 o
  -1  12   1         82.27         78.12         7.16 o
   0  12   1         85.28         75.18         7.12 o
   1  12   1          4.26          9.31         2.92 o
   2  12   1          2.07          0.01         2.87 o
   3  12   1         41.17         42.44         4.84 o
   4  12   1          1.29          4.28         2.52 o
   5  12   1         14.73          8.16         4.13 o
   6  12   1         22.69         23.15         3.84 o
   7  12   1        134.94        151.45        10.47 o
   8  12   1          7.55         15.11         4.21 o
   9  12   1          9.93         13.83         4.08 o
  10  12   1          0.00          5.69         3.62 o
  11  12   1         23.38         25.73         4.83 o
  12  12   1         14.54         15.19        14.84 o
 -10  13   1          4.98          7.61         4.65 o
  -9  13   1         60.03         58.39        11.64 o
  -8  13   1         15.52          8.54         5.05 o
  -7  13   1         14.19         15.29         4.55 o
  -6  13   1          4.97          5.23         4.51 o
  -5  13   1          0.50          1.88         3.25 o
  -4  13   1          0.03          3.07         4.18 o
  -3  13   1         89.10         87.85         8.79 o
  -2  13   1          0.78          0.96         3.26 o
  -1  13   1          1.04          3.68         3.00 o
   0  13   1        381.39        384.60        18.55 o
   1  13   1          0.02          5.65         3.70 o
   2  13   1          2.52          5.51         5.33 o
   3  13   1         16.97         15.71         4.48 o
   4  13   1         46.68         47.75         6.74 o
   5  13   1          2.28          6.86         4.02 o
   6  13   1         24.40         11.70         5.53 o
   7  13   1         21.26         26.16         5.87 o
   8  13   1          8.26          7.82         3.92 o
   9  13   1         15.63         16.95         5.26 o
  10  13   1         24.66         47.80        12.66 o
  -7  14   1          1.99          5.59         9.05 o
  -6  14   1         66.02         77.13        14.92 o
  -5  14   1          0.00          3.99         5.62 o
  -4  14   1         49.21         65.48        13.41 o
  -3  14   1          6.29          0.49         5.08 o
  -2  14   1          7.16         13.35         7.62 o
  -1  14   1          0.08         -5.94         5.94 o
   0  14   1          0.89         -0.66         3.46 o
   1  14   1         51.61         58.86        10.19 o
   2  14   1         13.05         12.37         5.47 o
   3  14   1         36.68         38.02        10.34 o
   4  14   1          0.69         20.24        25.07 o
   5  14   1         44.34         36.67        15.54 o
   6  14   1          0.25          8.49         6.43 o
   7  14   1         17.70         17.84        12.29 o
  -3  15   1          5.97         20.94        13.80 o
  -2  15   1          6.17         10.22         8.64 o
  -1  15   1         12.26          9.14        10.14 o
   0  15   1         13.03         20.70        10.98 o
   1  15   1          7.36          0.12         6.70 o
   2  15   1          2.88          8.24         8.33 o
   3  15   1          4.47         -3.20         9.33 o
 -19   0   2         32.65         54.83        11.53 o
 -18   0   2        183.35        179.93        34.22 o
 -17   0   2         81.50        101.83        15.07 o
 -16   0   2        195.97        196.96        20.34 o
 -15   0   2         57.35         83.27        13.03 o
 -14   0   2         62.93         67.50         9.22 o
 -13   0   2        382.84        387.47        19.66 o
 -12   0   2        873.23        797.99        28.34 o
 -11   0   2         12.71         12.16         3.43 o
 -10   0   2         17.72         18.21         2.76 o
  -9   0   2        744.71        656.49        16.47 o
  -8   0   2       3735.25       3372.75        43.04 o
  -7   0   2         51.54         37.82         2.56 o
  -6   0   2       1351.66       1421.69        18.85 o
  -5   0   2          9.89         14.53         1.45 o
  -4   0   2       1900.51       1794.21        21.51 o
  -3   0   2      31994.69      30055.85       308.27 o
  -2   0   2        144.47        157.25         5.44 o
  -1   0   2       2637.66       2486.97        46.69 o
   0   0   2      14743.05      14171.33       226.79 o
   1   0   2       1259.04       1194.34        21.47 o
   2   0   2       1111.09       1140.20        19.59 o
   3   0   2         51.71         45.13         2.88 o
   4   0   2         70.76         70.08         3.63 o
   5   0   2        134.77        136.35         7.14 o
   6   0   2        684.53        686.03        31.00 o
   7   0   2        155.71        115.30         6.70 o
   8   0   2       1079.77        978.12        19.15 o
   9   0   2        291.46        289.58        10.88 o
  10   0   2       4723.71       4596.37        82.06 o
  11   0   2       2203.20       2278.42        71.58 o
  12   0   2        189.45        168.85        12.80 o
  13   0   2        355.11        324.17        39.69 o
  14   0   2         27.53         33.36         8.52 o
  15   0   2          1.24          9.99         5.97 o
  16   0   2         17.55         18.80         7.68 o
  17   0   2         41.12         46.29        14.93 o
  18   0   2         59.62         54.27        13.22 o
 -19   1   2         13.02         17.22         7.28 o
 -18   1   2         24.86         30.09         7.50 o
 -17   1   2         32.54         30.79         5.35 o
 -16   1   2         46.93         52.00         7.15 o
 -15   1   2          6.34         12.06         3.39 o
 -14   1   2         65.68         88.69         7.50 o
 -13   1   2        150.32        159.03        10.02 o
 -12   1   2          7.27         11.51         2.68 o
 -11   1   2        122.18        116.21         7.09 o
 -10   1   2        165.12        173.69         5.31 o
  -9   1   2          0.79          2.48         1.01 o
  -8   1   2        199.49        213.67         4.69 o
  -7   1   2        182.40        162.85         4.29 o
  -6   1   2       2249.36       2215.24        19.53 o
  -5   1   2        134.96        124.65         3.30 o
  -4   1   2       8061.40       7857.37        59.03 o
  -3   1   2       8028.25       7744.68        79.62 o
  -2   1   2       1348.22       1509.21        15.70 o
  -1   1   2        369.29        323.60         5.49 o
   0   1   2       3220.07       3310.42        27.12 o
   1   1   2       2336.15       2317.80        20.81 o
   2   1   2       1349.49       1414.38        12.53 o
   3   1   2       1466.22       1384.27        14.36 o
   4   1   2         16.27          9.94         1.25 o
   5   1   2         14.18         17.89         1.26 o
   6   1   2        230.91        210.26         5.02 o
   7   1   2       1642.93       1630.80        16.51 o
   8   1   2        206.76        212.34         5.09 o
   9   1   2        312.81        303.62         7.27 o
  10   1   2          0.90          2.73         1.93 o
  11   1   2         92.24         88.95         5.80 o
  12   1   2         46.96         41.21         4.55 o
  13   1   2        675.02        623.16        20.60 o
  14   1   2         81.31         97.80        10.80 o
  15   1   2          4.00          8.38         3.43 o
  16   1   2         86.16         81.40        11.48 o
  17   1   2         76.84         73.85         9.92 o
  18   1   2        193.73        173.67        15.28 o
  19   1   2         79.66         78.64        19.17 o
 -19   2   2         21.85         36.35         8.46 o
 -18   2   2         20.24         16.53         5.75 o
 -17   2   2          0.09          0.47         3.03 o
 -16   2   2        197.13        217.80        13.52 o
 -15   2   2         57.23         51.02         7.08 o
 -14   2   2         71.57         73.25         5.59 o
 -13   2   2        317.09        286.62        10.80 o
 -12   2   2       1219.01       1166.54        24.53 o
 -11   2   2        105.51         95.45         3.26 o
 -10   2   2         25.97         20.78         1.81 o
  -9   2   2       1210.71       1258.09        14.98 o
  -8   2   2       1245.09       1218.02        14.33 o
  -7   2   2       1606.28       1712.82        17.42 o
  -6   2   2       2947.30       2994.92        34.28 o
  -5   2   2        771.13        727.32        10.58 o
  -4   2   2         33.29         28.48         2.25 o
  -3   2   2        399.50        354.25        12.06 o
  -2   2   2        193.29        226.44         5.00 o
  -1   2   2       5174.45       5396.71        57.08 o
   0   2   2      31703.34      30648.00       290.68 o
   1   2   2        321.14        369.49         5.25 o
   2   2   2        520.83        462.52         5.94 o
   3   2   2        984.42        974.78        10.15 o
   4   2   2       1698.44       1976.86        17.56 o
   5   2   2        321.05        255.21         5.32 o
   6   2   2        127.36        158.83         4.19 o
   7   2   2       1433.91       1410.12        15.19 o
   8   2   2        358.13        395.18         6.76 o
   9   2   2        226.54        216.31         5.19 o
  10   2   2         42.25         40.59         1.86 o
  11   2   2        398.99        426.28        12.06 o
  12   2   2        112.36         95.45         7.28 o
  13   2   2         46.34         29.04         5.09 o
  14   2   2        151.11        175.33        15.91 o
  15   2   2          7.05          5.08         2.10 o
  16   2   2         35.51         41.52         7.69 o
  17   2   2         20.09         14.31         5.42 o
  18   2   2          8.29         14.20         7.56 o
  19   2   2          2.17         18.78        11.18 o
 -19   3   2         61.33         70.80        13.99 o
 -18   3   2         43.34         57.92        10.85 o
 -17   3   2         10.88          7.34         3.39 o
 -16   3   2         11.94          8.65         3.20 o
 -15   3   2          0.58          2.85         2.13 o
 -14   3   2          1.15          5.50         1.93 o
 -13   3   2        249.13        241.89         9.17 o
 -12   3   2        932.44        931.48        12.67 o
 -11   3   2          6.59          8.88         1.27 o
 -10   3   2       1397.23       1368.38        17.16 o
  -9   3   2        322.89        313.56         6.86 o
  -8   3   2        699.93        672.11        12.73 o
  -7   3   2       1473.56       1430.69        20.56 o
  -6   3   2         16.82         11.89         1.47 o
  -5   3   2        685.50        643.33        10.33 o
  -4   3   2          0.75          1.14         0.68 o
  -3   3   2         83.12         70.84         3.17 o
  -2   3   2       1596.90       1587.02        19.33 o
  -1   3   2        835.67        926.84        14.20 o
   0   3   2       2449.91       2560.63        26.56 o
   1   3   2       2578.24       2502.62        21.56 o
   2   3   2        316.65        331.81         5.63 o
   3   3   2        798.66        892.19        10.34 o
   4   3   2         86.06         78.47         2.64 o
   5   3   2        864.57        938.59        11.27 o
   6   3   2       2692.25       2791.76        28.55 o
   7   3   2         25.21         34.15         2.39 o
   8   3   2        136.83        132.51         4.45 o
   9   3   2        192.94        197.91         5.71 o
  10   3   2        527.79        522.85         9.25 o
  11   3   2          9.24          6.35         1.08 o
  12   3   2          0.89          1.39         0.93 o
  13   3   2        113.94        112.03         7.16 o
  14   3   2         35.38         30.06         4.08 o
  15   3   2        139.04        183.38        12.10 o
  16   3   2          0.64          9.83         4.63 o
  17   3   2         63.35         55.44        13.73 o
  18   3   2         31.38         60.01        20.58 o
 -19   4   2         49.82         62.59        21.88 o
 -18   4   2          0.17          5.49         5.26 o
 -17   4   2          2.94          9.20         7.25 o
 -16   4   2        194.34        198.97        15.38 o
 -15   4   2          0.00          1.06         2.82 o
 -14   4   2        191.32        155.39         8.63 o
 -13   4   2        470.41        410.11        10.37 o
 -12   4   2         66.39         70.57         4.52 o
 -11   4   2         36.99         40.18         3.22 o
 -10   4   2        102.39         95.73         4.80 o
  -9   4   2         49.61         57.16         3.79 o
  -8   4   2        111.29        137.89         5.33 o
  -7   4   2       1294.16       1386.43        19.63 o
  -6   4   2        341.01        385.62         8.14 o
  -5   4   2        527.72        508.39         9.95 o
  -4   4   2          3.95          4.22         1.07 o
  -3   4   2        734.32        765.84        15.44 o
  -2   4   2        697.07        752.48        10.39 o
  -1   4   2       1122.29       1220.11        18.53 o
   0   4   2          0.07          1.69         0.81 o
   1   4   2        822.34        846.05        10.67 o
   2   4   2       1345.52       1442.68        14.22 o
   3   4   2        904.33        867.74        11.76 o
   4   4   2        736.13        789.97        10.63 o
   5   4   2       3016.76       3235.74        32.60 o
   6   4   2          0.74          1.60         1.23 o
   7   4   2        262.41        265.89         6.69 o
   8   4   2         38.01         31.32         2.61 o
   9   4   2         12.45         10.88         1.84 o
  10   4   2          5.64          9.01         1.64 o
  11   4   2         27.08         22.85         2.08 o
  12   4   2          0.42          1.09         0.79 o
  13   4   2        105.91        106.27         6.00 o
  14   4   2         47.59         57.87         5.87 o
  15   4   2         27.39         32.83         6.29 o
  16   4   2         29.08         41.53        10.35 o
  17   4   2         96.20        104.19        15.86 o
 -19   5   2          9.57         13.58        11.37 o
 -18   5   2          1.03          6.89         4.38 o
 -17   5   2         17.14         26.47         8.82 o
 -16   5   2         34.27         32.65         7.85 o
 -15   5   2         58.14         54.59         7.34 o
 -14   5   2          0.26          2.72         3.39 o
 -13   5   2          0.06          0.86         1.76 o
 -12   5   2        125.47        101.86         5.56 o
 -11   5   2        502.99        483.85        12.97 o
 -10   5   2         30.20         37.50         3.54 o
  -9   5   2        182.71        170.67         7.00 o
  -8   5   2         95.42         98.27         4.85 o
  -7   5   2        297.19        309.24         7.15 o
  -6   5   2        996.71       1072.35        16.54 o
  -5   5   2         54.55         49.45         3.33 o
  -4   5   2       1927.92       2106.52        25.52 o
  -3   5   2         43.82         33.74         2.16 o
  -2   5   2        775.74        803.45        11.68 o
  -1   5   2         62.85         87.04         3.63 o
   0   5   2         20.70         25.54         1.62 o
   1   5   2       1581.50       1651.55        17.93 o
   2   5   2         35.14         51.08         2.66 o
   3   5   2         39.81         44.69         2.50 o
   4   5   2         32.77         33.53         2.48 o
   5   5   2        747.16        693.51        12.07 o
   6   5   2        805.97        814.14        14.01 o
   7   5   2         56.77         53.23         3.25 o
   8   5   2        293.41        287.94         8.13 o
   9   5   2         12.53         12.81         2.25 o
  10   5   2          6.60          3.45         1.33 o
  11   5   2        266.72        240.68         7.49 o
  12   5   2          0.01          3.23         1.44 o
  13   5   2         28.42         44.66         5.84 o
  14   5   2        214.57        195.99        10.87 o
  15   5   2          5.69          6.92         2.83 o
  16   5   2          5.66         27.31         7.67 o
  17   5   2         25.49         25.88         8.64 o
 -19   6   2         23.51         28.71        15.35 o
 -18   6   2          2.13          6.00         9.52 o
 -17   6   2          1.97          4.74         3.25 o
 -16   6   2        114.76        135.95        12.19 o
 -15   6   2         14.06         10.07         3.37 o
 -14   6   2          0.18          4.22         2.24 o
 -13   6   2          0.97          1.19         2.16 o
 -12   6   2         20.17         15.12         3.39 o
 -11   6   2         58.15         53.28         4.74 o
 -10   6   2         32.23         36.43         4.46 o
  -9   6   2         55.60         56.85         4.46 o
  -8   6   2          0.13          1.37         1.23 o
  -7   6   2          5.08          9.23         1.76 o
  -6   6   2          2.87          2.05         0.96 o
  -5   6   2        364.12        389.40        11.00 o
  -4   6   2        118.66        116.21         4.59 o
  -3   6   2        579.57        603.71        11.39 o
  -2   6   2        261.47        264.83         6.87 o
  -1   6   2        210.40        233.86         6.03 o
   0   6   2         46.21         66.15         2.98 o
   1   6   2        746.94        701.36        10.60 o
   2   6   2        270.35        277.75         6.84 o
   3   6   2          3.91          3.91         1.07 o
   4   6   2         17.74         16.07         1.76 o
   5   6   2         64.11         66.88         3.59 o
   6   6   2          8.16         12.47         1.69 o
   7   6   2        451.79        461.16         9.76 o
   8   6   2         35.88         34.87         3.03 o
   9   6   2       1158.56       1062.99        20.40 o
  10   6   2          3.97          3.21         1.52 o
  11   6   2          2.68         10.30         2.22 o
  12   6   2        520.45        510.21        15.81 o
  13   6   2        185.14        179.69        11.39 o
  14   6   2         59.26         72.27         8.04 o
  15   6   2          0.02          0.90         2.56 o
  16   6   2          0.53          9.27         5.78 o
  17   6   2         14.94         24.56        10.17 o
 -18   7   2        266.51        376.79        32.13 o
 -17   7   2        162.54        193.89        19.58 o
 -16   7   2          9.77         11.11         6.53 o
 -15   7   2         54.70         54.36         6.81 o
 -14   7   2         46.10         44.38         6.28 o
 -13   7   2         62.65         44.99         4.74 o
 -12   7   2         48.85         47.27         4.74 o
 -11   7   2          7.41         11.70         2.94 o
 -10   7   2        187.73        202.40         8.84 o
  -9   7   2        234.54        262.48         9.76 o
  -8   7   2         28.65         28.29         3.01 o
  -7   7   2         51.91         41.05         3.86 o
  -6   7   2       1822.13       1752.05        27.51 o
  -5   7   2        484.71        485.27        11.54 o
  -4   7   2         46.60         66.37         3.60 o
  -3   7   2        413.26        438.60        10.40 o
  -2   7   2        353.19        350.45         8.04 o
  -1   7   2        728.26        737.61        12.69 o
   0   7   2          0.98          2.41         1.17 o
   1   7   2        227.97        223.44         6.74 o
   2   7   2        938.63        979.97        14.93 o
   3   7   2        433.03        430.14         9.19 o
   4   7   2         39.91         43.20         2.99 o
   5   7   2        328.57        319.17         8.28 o
   6   7   2          3.70          5.33         1.33 o
   7   7   2         73.88         86.57         4.59 o
   8   7   2         68.96         68.31         4.48 o
   9   7   2        140.88        128.57         6.63 o
  10   7   2        192.94        194.58         9.18 o
  11   7   2          6.71         10.76         2.71 o
  12   7   2        122.20        118.88         8.26 o
  13   7   2         70.74         69.71         6.88 o
  14   7   2          9.74         16.00         4.34 o
  15   7   2          2.83          3.58         4.87 o
  16   7   2         21.02         15.52        12.48 o
 -17   8   2        178.29        210.36        23.43 o
 -16   8   2          0.84         -3.29         4.25 o
 -15   8   2         31.58         32.44         5.83 o
 -14   8   2          0.57          0.94         2.61 o
 -13   8   2          3.92          8.36         2.69 o
 -12   8   2          1.11          5.06         2.26 o
 -11   8   2        345.88        322.77        12.78 o
 -10   8   2          0.10          1.89         1.91 o
  -9   8   2        289.93        267.10         9.00 o
  -8   8   2         81.35         78.62         5.11 o
  -7   8   2         18.93         17.26         2.73 o
  -6   8   2        791.32        771.02        16.43 o
  -5   8   2        213.50        205.61         7.70 o
  -4   8   2        803.76        784.93        15.28 o
  -3   8   2        635.56        653.90        13.29 o
  -2   8   2         20.12         16.05         2.06 o
  -1   8   2        353.34        316.57         8.65 o
   0   8   2       1520.99       1629.06        26.47 o
   1   8   2          0.04          0.61         1.57 o
   2   8   2         89.93         97.76         4.73 o
   3   8   2        115.39        115.41         5.07 o
   4   8   2        153.28        152.26         6.34 o
   5   8   2         36.52         40.85         3.28 o
   6   8   2         39.71         37.95         3.35 o
   7   8   2        304.94        306.93         9.81 o
   8   8   2         15.14         12.03         2.43 o
   9   8   2          0.02          0.27         2.19 o
  10   8   2          7.11          7.60         2.46 o
  11   8   2         47.22         43.17         4.84 o
  12   8   2         97.65        100.79         6.73 o
  13   8   2         71.49         69.84         7.51 o
  14   8   2          0.81          1.67         3.21 o
  15   8   2        117.65        125.05        16.89 o
  16   8   2         13.90         30.28        10.59 o
 -16   9   2         32.35         35.97        16.81 o
 -15   9   2          0.00          4.51         4.88 o
 -14   9   2         21.46         31.76         5.52 o
 -13   9   2        123.01        128.77         8.86 o
 -12   9   2        117.53        117.44         8.15 o
 -11   9   2         19.60         22.91         3.66 o
 -10   9   2          0.50          5.05         2.34 o
  -9   9   2         90.88         87.01         6.52 o
  -8   9   2         59.95         70.81         6.29 o
  -7   9   2         28.71         27.41         3.88 o
  -6   9   2        108.70        105.13         6.30 o
  -5   9   2        461.43        452.13        12.31 o
  -4   9   2        338.06        303.21        10.28 o
  -3   9   2        596.78        565.12        13.01 o
  -2   9   2        160.86        161.44         6.51 o
  -1   9   2         62.89         56.48         3.88 o
   0   9   2        186.59        200.60         7.35 o
   1   9   2          8.27          9.23         1.91 o
   2   9   2         25.52         26.98         2.62 o
   3   9   2        108.50        112.58         5.89 o
   4   9   2        590.95        569.88        14.14 o
   5   9   2        674.78        655.11        15.55 o
   6   9   2          1.36          3.73         1.85 o
   7   9   2          0.04          2.69         2.04 o
   8   9   2          0.81          5.31         4.00 o
   9   9   2         87.51         85.14         6.96 o
  10   9   2         80.25         75.61         7.03 o
  11   9   2         53.22         51.21         6.80 o
  12   9   2         13.21         13.19         3.18 o
  13   9   2         14.07         15.56         4.23 o
  14   9   2         55.72         73.62        10.14 o
  15   9   2          6.66         23.07         9.17 o
 -15  10   2         20.40         19.29         6.50 o
 -14  10   2          7.59          8.04         3.81 o
 -13  10   2         11.85         15.73         4.29 o
 -12  10   2          6.17         17.29         3.52 o
 -11  10   2         76.77         84.61         7.06 o
 -10  10   2         17.60         15.17         3.11 o
  -9  10   2         84.45         93.21         6.75 o
  -8  10   2        111.84        138.36         8.82 o
  -7  10   2          9.40          8.98         3.21 o
  -6  10   2        116.39        121.03         8.07 o
  -5  10   2         54.28         53.77         4.78 o
  -4  10   2        201.88        181.31         7.75 o
  -3  10   2         41.85         43.76         3.78 o
  -2  10   2         54.34         54.33         4.23 o
  -1  10   2         41.58         40.27         3.37 o
   0  10   2         64.25         66.82         4.74 o
   1  10   2          0.02          4.80         2.19 o
   2  10   2        115.10        122.47         6.61 o
   3  10   2        299.81        279.60        12.83 o
   4  10   2         70.51         66.79         5.00 o
   5  10   2        264.91        253.06        10.84 o
   6  10   2         75.19         80.44         6.37 o
   7  10   2       1199.54       1154.78        26.75 o
   8  10   2         39.71         35.45         4.88 o
   9  10   2          6.12          5.99         2.70 o
  10  10   2          8.65         10.41         3.19 o
  11  10   2         26.52         24.20         4.08 o
  12  10   2          9.22         11.17         3.41 o
  13  10   2          4.31          7.05         3.75 o
  14  10   2         38.26         37.32        17.96 o
 -14  11   2          3.85         10.29         5.62 o
 -13  11   2         15.49         26.94         5.60 o
 -12  11   2          6.28          8.23         4.07 o
 -11  11   2          9.27         12.35         3.72 o
 -10  11   2         48.83         53.34         5.89 o
  -9  11   2          8.44          9.69         3.52 o
  -8  11   2         47.40         44.81         6.45 o
  -7  11   2         98.26        115.76         9.52 o
  -6  11   2        379.84        381.30        17.25 o
  -5  11   2         40.10         44.41         5.78 o
  -4  11   2          6.07          5.42         3.08 o
  -3  11   2          0.60          3.45         3.06 o
  -2  11   2        151.91        138.90         9.11 o
  -1  11   2         33.26         31.82         4.51 o
   0  11   2        157.00        156.93         8.53 o
   1  11   2         29.40         21.83         4.43 o
   2  11   2        274.22        274.98        12.64 o
   3  11   2        254.67        246.72        10.95 o
   4  11   2         70.56         73.02         6.07 o
   5  11   2        132.05        124.33         8.01 o
   6  11   2        354.46        328.08        13.34 o
   7  11   2        187.47        189.47        10.16 o
   8  11   2         36.51         41.69         5.31 o
   9  11   2          5.92          8.08         2.82 o
  10  11   2         18.07          8.18         3.03 o
  11  11   2         44.23         48.64         5.64 o
  12  11   2         37.04         38.66         6.21 o
  13  11   2          0.52         10.22         4.11 o
 -12  12   2          0.01          1.00         5.18 o
 -11  12   2          0.80         -1.06         3.67 o
 -10  12   2          0.02          1.15         2.56 o
  -9  12   2          0.17          9.89         3.62 o
  -8  12   2         32.74         25.68         5.17 o
  -7  12   2          2.93          6.31         3.48 o
  -6  12   2        328.20        341.95        17.27 o
  -5  12   2         27.77         40.78         5.75 o
  -4  12   2         96.21         95.30         7.94 o
  -3  12   2         33.26         26.02         4.81 o
  -2  12   2         13.40         17.44         4.11 o
  -1  12   2        222.56        195.77        11.29 o
   0  12   2         31.64         39.86         5.02 o
   1  12   2          0.02          3.61         3.05 o
   2  12   2          5.48          9.64         2.79 o
   3  12   2         15.52         23.89         4.06 o
   4  12   2         87.76         87.81         7.69 o
   5  12   2        142.74        129.34         9.38 o
   6  12   2         15.88         19.18         4.77 o
   7  12   2         49.57         52.09         9.94 o
   8  12   2         14.78          7.96         5.23 o
   9  12   2          8.99         13.52         4.13 o
  10  12   2         10.18          1.83         4.27 o
  11  12   2         18.74         34.36         9.82 o
  12  12   2         19.73         59.80        19.75 o
 -10  13   2         21.70         17.46         8.23 o
  -9  13   2          1.13          5.11         4.10 o
  -8  13   2         15.04         12.61         4.11 o
  -7  13   2          0.35          3.93         3.51 o
  -6  13   2          0.21         -1.70         3.06 o
  -5  13   2        133.68        129.95        10.24 o
  -4  13   2         94.67         87.69         9.09 o
  -3  13   2         63.23         53.67         6.95 o
  -2  13   2          5.67          9.27         3.31 o
  -1  13   2         38.20         37.16         5.84 o
   0  13   2          0.17          0.54         3.09 o
   1  13   2          0.58          9.12         3.38 o
   2  13   2         93.68        118.82        10.18 o
   3  13   2          5.81         10.52         4.12 o
   4  13   2          7.11          9.17         3.77 o
   5  13   2         25.75         28.94         5.46 o
   6  13   2         48.37         37.68         6.14 o
   7  13   2          4.12          8.37         4.48 o
   8  13   2          0.01          5.02         6.47 o
   9  13   2          7.94         10.81         5.74 o
  -7  14   2         20.25         26.16        13.86 o
  -6  14   2         15.73          7.35         7.36 o
  -5  14   2         70.07         81.05        21.33 o
  -4  14   2         58.74         45.28        16.79 o
  -3  14   2          2.39          0.16         6.87 o
  -2  14   2          1.89          1.26         7.35 o
  -1  14   2         39.54         35.74        16.03 o
   0  14   2          0.00          1.52        10.07 o
   1  14   2          2.40          7.60         5.30 o
   2  14   2          1.12         -4.27         8.98 o
   3  14   2         53.76         53.88        19.14 o
   4  14   2          1.12          6.95         9.95 o
   5  14   2         18.78         30.56        16.18 o
 -19   1   3         74.40         60.07        12.64 o
 -18   1   3         30.04         42.67         9.49 o
 -17   1   3          2.64          9.32         3.42 o
 -16   1   3         16.42         22.14         4.51 o
 -15   1   3          7.57         11.54         4.60 o
 -14   1   3          3.66          8.72         3.43 o
 -13   1   3          0.01          1.86         1.96 o
 -12   1   3        102.36         92.32         6.82 o
 -11   1   3         60.49         55.08         3.04 o
 -10   1   3          5.98          9.40         1.21 o
  -9   1   3        310.67        325.66         6.24 o
  -8   1   3        566.06        533.86         8.75 o
  -7   1   3       2550.78       2555.62        24.09 o
  -6   1   3       1158.98       1178.40        13.66 o
  -5   1   3       1008.42       1060.57        14.10 o
  -4   1   3        985.39        860.23         9.10 o
  -3   1   3       1185.55       1188.45        11.28 o
  -2   1   3         20.09         16.81         1.11 o
  -1   1   3       4490.08       4330.07        36.15 o
   0   1   3      13189.08      12883.45        97.86 o
   1   1   3        339.44        324.95         4.95 o
   2   1   3       2277.17       2322.87        20.41 o
   3   1   3       4940.53       4910.63        34.65 o
   4   1   3        151.23        144.88         3.88 o
   5   1   3        138.39        133.52         3.64 o
   6   1   3       2137.37       2245.93        20.28 o
   7   1   3        176.84        164.08         3.87 o
   8   1   3         25.11         24.17         1.48 o
   9   1   3        672.17        636.65         8.99 o
  10   1   3         11.83         12.95         1.71 o
  11   1   3       1574.61       1523.20        45.48 o
  12   1   3        332.92        323.42        11.52 o
  13   1   3         55.65         48.73         6.32 o
  14   1   3          0.12          3.36         1.93 o
  15   1   3          1.83         -0.63         3.31 o
  16   1   3         11.67          6.79         4.56 o
  17   1   3          6.20         20.62         6.53 o
  18   1   3          5.73         16.01        23.15 o
  19   1   3         30.69         24.10        11.41 o
 -19   2   3         34.01         44.75         9.83 o
 -18   2   3         10.22         12.89         6.03 o
 -17   2   3         13.58          7.87         4.25 o
 -16   2   3          8.28          6.88         5.32 o
 -15   2   3        106.46        122.38         8.09 o
 -14   2   3          1.89          0.86         1.59 o
 -13   2   3        636.00        557.38        14.99 o
 -12   2   3        553.28        519.36        11.07 o
 -11   2   3        250.86        234.85         6.55 o
 -10   2   3        952.60       1018.13        13.96 o
  -9   2   3        630.28        598.48         8.42 o
  -8   2   3       1299.06       1308.29        14.11 o
  -7   2   3        408.78        455.46         7.48 o
  -6   2   3       1911.01       1867.97        17.81 o
  -5   2   3       3200.36       3242.62        27.64 o
  -4   2   3         40.08         22.16         1.58 o
  -3   2   3       3436.68       3452.20        29.04 o
  -2   2   3      14557.11      14354.53       141.79 o
  -1   2   3      11812.11      11972.20       119.36 o
   0   2   3      11588.61      11651.67        86.67 o
   1   2   3         35.46         33.64         1.55 o
   2   2   3        875.50        811.89         8.44 o
   3   2   3        102.87        127.18         3.19 o
   4   2   3          5.38         21.08         1.37 o
   5   2   3       1735.11       1693.84        17.28 o
   6   2   3       1163.46       1159.46        13.65 o
   7   2   3         71.15         68.98         2.98 o
   8   2   3          0.02          1.25         0.72 o
   9   2   3        213.08        194.08         5.50 o
  10   2   3        103.95         87.78         3.58 o
  11   2   3        287.39        268.30        11.45 o
  12   2   3        107.97        114.26         5.78 o
  13   2   3        163.39        160.42        10.21 o
  14   2   3          0.00          2.10         3.26 o
  15   2   3         23.71         44.11         7.79 o
  16   2   3        119.65        141.76        20.19 o
  17   2   3          3.23          4.80         6.75 o
  18   2   3         29.03         48.19        16.02 o
  19   2   3          9.20         20.87        12.07 o
 -19   3   3          4.13         -5.82         9.38 o
 -18   3   3          8.15         36.94         8.59 o
 -17   3   3          0.67          5.52         4.27 o
 -16   3   3          2.55          7.17         3.56 o
 -15   3   3          1.49          2.80         2.88 o
 -14   3   3        224.59        200.05         6.08 o
 -13   3   3        360.97        375.28         7.67 o
 -12   3   3        690.44        610.19        13.60 o
 -11   3   3       1415.76       1240.85        15.94 o
 -10   3   3        134.65        131.35         5.04 o
  -9   3   3         40.07         66.87         3.37 o
  -8   3   3         75.67         73.04         3.66 o
  -7   3   3         39.81         28.00         2.22 o
  -6   3   3        446.68        491.58         9.54 o
  -5   3   3        199.32        211.49         6.00 o
  -4   3   3       2280.12       2488.31        27.55 o
  -3   3   3          0.19         32.07         2.69 o
  -2   3   3       1209.83       1263.65        21.50 o
  -1   3   3       1153.70       1154.71        15.69 o
   0   3   3        258.15        330.41         5.11 o
   1   3   3         14.70         36.04         1.58 o
   2   3   3        248.33        247.32         4.69 o
   3   3   3        756.38        735.84         9.31 o
   4   3   3        165.12        189.88         4.53 o
   5   3   3        357.91        364.54         6.51 o
   6   3   3         39.95         77.57         3.57 o
   7   3   3        283.50        241.85         5.89 o
   8   3   3         86.14         89.13         3.45 o
   9   3   3          0.07         37.95         2.55 o
  10   3   3        174.82        174.87         4.76 o
  11   3   3        375.92        322.90         7.77 o
  12   3   3         35.04        123.14        13.07 o
  13   3   3          4.22          3.97         3.10 o
  14   3   3          1.17          5.90         3.40 o
  15   3   3          1.77         11.77         5.47 o
  16   3   3        391.31        427.23        24.50 o
  17   3   3         56.67         47.98        11.14 o
 -19   4   3         49.90         47.34        11.65 o
 -18   4   3          3.67          9.14         5.79 o
 -17   4   3          9.13         16.71         5.57 o
 -16   4   3          2.58         13.98         6.30 o
 -15   4   3         52.22         51.49         7.77 o
 -14   4   3         78.21         72.75         5.09 o
 -13   4   3         38.25         39.68         3.25 o
 -12   4   3        133.53        144.31         6.20 o
 -11   4   3        680.90        696.69        16.20 o
 -10   4   3        177.34        181.35         6.55 o
  -9   4   3         92.91        113.45         5.04 o
  -8   4   3        428.56        377.95         8.07 o
  -7   4   3       2475.84       2482.27        32.79 o
  -6   4   3        311.56        356.80         8.59 o
  -5   4   3         55.37         50.43         3.07 o
  -4   4   3        857.53        883.03        14.30 o
  -3   4   3        155.15        157.22         4.23 o
  -2   4   3       5293.13       5852.22        70.82 o
  -1   4   3       1369.51       1523.05        24.49 o
   0   4   3       1097.77       1226.97        14.95 o
   1   4   3        301.97        314.83         5.48 o
   2   4   3        263.39        273.07         5.44 o
   3   4   3        120.41        143.47         4.18 o
   4   4   3          0.01          1.16         0.95 o
   5   4   3        283.19        302.41         6.35 o
   6   4   3          0.28          1.28         0.78 o
   7   4   3        204.74        193.31         5.60 o
   8   4   3        158.07        160.20         5.48 o
   9   4   3          0.27          1.12         1.04 o
  10   4   3       1159.37       1059.38        16.49 o
  11   4   3          0.53          1.75         0.87 o
  12   4   3         76.80         71.73         3.89 o
  13   4   3          2.99          5.42         2.75 o
  14   4   3          3.69          3.70         2.27 o
  15   4   3         26.77         30.57         6.35 o
  16   4   3          4.75          8.90         4.01 o
  17   4   3        131.16        133.37        18.74 o
 -19   5   3         21.21         22.32         9.58 o
 -18   5   3         26.79         20.70         7.58 o
 -17   5   3         83.58         92.87        11.22 o
 -16   5   3         60.38         77.86        10.07 o
 -15   5   3         59.76         62.72         7.02 o
 -14   5   3        125.16        125.08         6.53 o
 -13   5   3          0.22          3.21         1.83 o
 -12   5   3         18.21         20.87         3.13 o
 -11   5   3          7.67         13.37         2.38 o
 -10   5   3         80.60         85.90         5.14 o
  -9   5   3        168.61        166.87         7.43 o
  -8   5   3         23.35         39.45         3.11 o
  -7   5   3         69.53         73.73         3.87 o
  -6   5   3        343.20        349.71         7.63 o
  -5   5   3        156.88        157.22         6.37 o
  -4   5   3        218.25        238.78         6.94 o
  -3   5   3         19.39         21.27         1.65 o
  -2   5   3         83.21        129.95         5.94 o
  -1   5   3       2406.10       2773.83        32.99 o
   0   5   3         74.12         84.29         3.48 o
   1   5   3        300.29        307.47         6.62 o
   2   5   3        365.27        405.17         7.51 o
   3   5   3         60.61         63.78         3.05 o
   4   5   3         61.65         65.97         3.42 o
   5   5   3        244.35        259.77         6.93 o
   6   5   3         30.75         27.90         2.29 o
   7   5   3        296.31        276.68         7.81 o
   8   5   3         15.66         18.73         2.54 o
   9   5   3         57.21         74.23         4.59 o
  10   5   3         53.19         45.80         3.71 o
  11   5   3        803.04        709.52        13.33 o
  12   5   3         30.98         36.12         3.20 o
  13   5   3         28.91         36.73         4.80 o
  14   5   3        172.72        180.09        11.90 o
  15   5   3          2.45          4.01         5.43 o
  16   5   3        311.11        348.67        28.53 o
  17   5   3         16.90          9.93         7.34 o
 -19   6   3         17.67         24.52        33.02 o
 -18   6   3        119.17        116.61        18.00 o
 -17   6   3         74.42         85.73        10.76 o
 -16   6   3         14.21         21.38         4.74 o
 -15   6   3         78.39         75.67         7.86 o
 -14   6   3          8.32         14.08         2.74 o
 -13   6   3         19.78         15.87         2.79 o
 -12   6   3        133.30        127.76         6.99 o
 -11   6   3        526.72        513.79        14.49 o
 -10   6   3       1047.72        998.23        21.56 o
  -9   6   3        198.68        203.80         8.85 o
  -8   6   3        526.72        483.92        12.71 o
  -7   6   3        555.70        509.77        12.41 o
  -6   6   3          1.82         28.29         2.55 o
  -5   6   3       2043.95       2024.19        27.61 o
  -4   6   3        295.91        300.42         7.26 o
  -3   6   3        409.89        489.00        12.91 o
  -2   6   3        476.63        511.96        10.44 o
  -1   6   3        389.54        392.12         8.15 o
   0   6   3        138.37        148.79         5.65 o
   1   6   3        111.56        131.33         3.88 o
   2   6   3        107.19        111.61         4.02 o
   3   6   3        219.55        276.36         6.62 o
   4   6   3         85.27         84.72         3.72 o
   5   6   3         27.90         35.34         2.72 o
   6   6   3        110.59        122.07         5.13 o
   7   6   3        129.58        115.30         4.79 o
   8   6   3        382.32        371.28         9.30 o
   9   6   3        104.18        103.99        10.39 o
  10   6   3          2.41          4.29         2.17 o
  11   6   3        251.72        221.88         9.41 o
  12   6   3        161.55        174.08         8.95 o
  13   6   3         45.00         45.39         5.92 o
  14   6   3         34.13         33.09         6.61 o
  15   6   3         52.99         68.79        12.81 o
  16   6   3          8.96         11.19         5.57 o
 -18   7   3          0.32          2.79         9.31 o
 -17   7   3         30.63         39.12         7.73 o
 -16   7   3         10.16          7.65         3.05 o
 -15   7   3          2.81          3.33         2.68 o
 -14   7   3         43.45         38.78         5.15 o
 -13   7   3        265.13        241.31        11.14 o
 -12   7   3        102.12        107.50         7.22 o
 -11   7   3          4.92          7.21         2.43 o
 -10   7   3         25.44         25.25         3.38 o
  -9   7   3         16.72         18.86         3.05 o
  -8   7   3        513.99        478.96        11.12 o
  -7   7   3        214.00        200.29         7.09 o
  -6   7   3        645.38        633.11        18.74 o
  -5   7   3         37.42         25.18         2.69 o
  -4   7   3        165.03        148.96         7.00 o
  -3   7   3         90.54         95.05         3.99 o
  -2   7   3         49.14         44.53         3.05 o
  -1   7   3          3.31          1.87         1.11 o
   0   7   3        332.27        329.11         8.34 o
   1   7   3          0.53          2.59         0.84 o
   2   7   3         61.00         56.88         2.94 o
   3   7   3         17.12         25.23         2.12 o
   4   7   3        280.62        276.42         7.20 o
   5   7   3        482.31        488.08        10.89 o
   6   7   3         35.32         34.34         3.04 o
   7   7   3        204.08        187.08         7.35 o
   8   7   3        275.22        283.66        10.28 o
   9   7   3         24.86         27.84         3.83 o
  10   7   3         12.32         10.27         2.77 o
  11   7   3         63.89         57.18         6.30 o
  12   7   3        190.51        163.34         9.32 o
  13   7   3          2.01          1.58         3.82 o
  14   7   3          0.68          1.49         6.15 o
  15   7   3         50.49         74.01        13.52 o
  16   7   3         16.27         37.61        15.52 o
 -17   8   3          6.58          7.63         5.00 o
 -16   8   3         24.09         21.41         4.80 o
 -15   8   3          0.01          0.98         2.87 o
 -14   8   3          1.79          5.81         3.45 o
 -13   8   3         44.44         41.89         5.28 o
 -12   8   3          0.28          2.82         2.45 o
 -11   8   3        172.33        167.00         9.18 o
 -10   8   3         35.92         45.42         4.71 o
  -9   8   3         26.61         35.50         3.32 o
  -8   8   3         69.83         68.63         4.88 o
  -7   8   3        561.26        548.03        15.53 o
  -6   8   3         22.47         21.34         2.92 o
  -5   8   3          0.01          0.91         1.44 o
  -4   8   3          1.94          1.94         1.24 o
  -3   8   3          0.09          0.98         1.02 o
  -2   8   3         97.80         94.97         4.95 o
  -1   8   3        166.08        167.21         5.88 o
   0   8   3       2236.58       2182.63        27.48 o
   1   8   3          2.31          3.13         1.30 o
   2   8   3         26.33         23.28         2.54 o
   3   8   3        568.03        568.81        12.09 o
   4   8   3         64.95         86.66         5.34 o
   5   8   3         46.31         49.30         4.26 o
   6   8   3        717.75        717.12        16.11 o
   7   8   3          3.13          1.90         2.01 o
   8   8   3         98.65         91.11         7.02 o
   9   8   3         10.03         12.77         3.14 o
  10   8   3         22.00         14.18         3.15 o
  11   8   3         87.00         89.30         7.82 o
  12   8   3         97.56         85.67         7.06 o
  13   8   3        284.59        287.77        15.00 o
  14   8   3         28.08         33.23         7.31 o
  15   8   3        111.90        132.23        16.64 o
 -16   9   3         76.25         84.41        15.96 o
 -15   9   3          8.25          3.53         5.38 o
 -14   9   3          0.67          2.36         3.57 o
 -13   9   3        144.56        147.52         9.33 o
 -12   9   3        308.39        302.68        13.28 o
 -11   9   3          1.27          6.24         3.24 o
 -10   9   3          0.83          1.56         2.02 o
  -9   9   3          8.81         23.96         3.55 o
  -8   9   3          3.45          4.93         2.32 o
  -7   9   3        202.91        196.34         8.03 o
  -6   9   3          3.90         19.74         2.80 o
  -5   9   3          5.96          7.69         1.75 o
  -4   9   3         17.30         16.27         2.14 o
  -3   9   3         77.80         71.89         5.20 o
  -2   9   3         25.82         26.97         3.26 o
  -1   9   3        128.92        138.10         5.70 o
   0   9   3         89.99         81.43         4.92 o
   1   9   3       1419.09       1378.05        25.66 o
   2   9   3         63.48         59.15         3.81 o
   3   9   3         11.44         37.33         3.99 o
   4   9   3        916.72        942.37        26.14 o
   5   9   3          2.08          6.94         1.79 o
   6   9   3         34.36         31.56         3.75 o
   7   9   3        120.84        121.33         6.86 o
   8   9   3         16.25         24.53         4.03 o
   9   9   3         52.10         57.13         7.06 o
  10   9   3         40.93         49.81         5.89 o
  11   9   3          8.85          9.94         2.89 o
  12   9   3         44.35         31.55         4.54 o
  13   9   3          3.91          2.33         3.06 o
  14   9   3         41.39         38.99        18.20 o
  15   9   3         71.89         70.93        24.14 o
 -15  10   3          0.62         16.77         8.74 o
 -14  10   3          0.61          8.16         5.79 o
 -13  10   3          1.33         10.70         3.68 o
 -12  10   3         10.34         29.17         5.11 o
 -11  10   3         87.81         85.93         7.82 o
 -10  10   3        250.70        270.84        13.95 o
  -9  10   3        101.48        100.03         6.87 o
  -8  10   3          6.42          5.47         2.69 o
  -7  10   3          6.05          7.52         2.87 o
  -6  10   3         10.70         14.59         2.90 o
  -5  10   3         45.58         41.83         4.18 o
  -4  10   3         84.49         68.09         5.04 o
  -3  10   3          0.01         -2.21         2.21 o
  -2  10   3        116.39        116.68         6.71 o
  -1  10   3        146.02        144.25         6.47 o
   0  10   3         38.34         30.72         3.03 o
   1  10   3        164.06        162.67         8.86 o
   2  10   3          0.04          0.96         3.16 o
   3  10   3         42.60         52.82         7.31 o
   4  10   3          3.41          1.50         3.27 o
   5  10   3         51.83         47.78         4.81 o
   6  10   3        286.40        283.57        11.74 o
   7  10   3         31.30         33.88         4.41 o
   8  10   3         47.42         54.09         5.50 o
   9  10   3         42.12         49.84         6.25 o
  10  10   3         64.63         82.38         8.14 o
  11  10   3         13.12         15.14         3.23 o
  12  10   3          2.15          6.17         3.48 o
  13  10   3         11.14         -1.32         4.77 o
  14  10   3          0.06          5.14         4.53 o
 -14  11   3         35.01         49.46        18.87 o
 -13  11   3        145.50        148.11        13.82 o
 -12  11   3         50.71         53.89        11.95 o
 -11  11   3         20.28         24.39         5.05 o
 -10  11   3          7.95         10.12         3.23 o
  -9  11   3        188.38        194.26        11.19 o
  -8  11   3          1.89          5.71         3.32 o
  -7  11   3          5.10          4.83         3.24 o
  -6  11   3        319.21        319.20        15.84 o
  -5  11   3         40.35         48.29         5.68 o
  -4  11   3          4.61         11.21         2.87 o
  -3  11   3         17.69         17.43         3.20 o
  -2  11   3        334.69        351.08        14.62 o
  -1  11   3          1.11          2.99         2.59 o
   0  11   3          0.42          0.14         2.50 o
   1  11   3          1.72          1.04         2.85 o
   2  11   3         21.84         15.17         2.74 o
   3  11   3         27.64         23.86         6.65 o
   4  11   3        638.39        594.16        17.46 o
   5  11   3        263.96        293.05        12.21 o
   6  11   3         93.55         89.24         6.98 o
   7  11   3        167.54        148.17         9.03 o
   8  11   3          6.40          5.72         2.39 o
   9  11   3          9.43          8.04         3.67 o
  10  11   3         65.34         72.50         7.62 o
  11  11   3         66.87         71.97         7.42 o
  12  11   3          1.56          3.04         2.75 o
 -12  12   3          9.36         -0.30         3.75 o
 -11  12   3         44.14         41.37         8.12 o
 -10  12   3         88.84         96.24         8.52 o
  -9  12   3          4.29          8.76         3.16 o
  -8  12   3          0.48          5.03         4.47 o
  -7  12   3        169.88        186.09        11.89 o
  -6  12   3          0.45         15.64         4.34 o
  -5  12   3        236.85        263.32        14.80 o
  -4  12   3        192.33        203.77        11.90 o
  -3  12   3          4.55          3.15         2.68 o
  -2  12   3          6.22         10.96         3.32 o
  -1  12   3         64.21         66.78         6.56 o
   0  12   3         40.34         41.80         5.42 o
   1  12   3         23.31         29.29         4.58 o
   2  12   3          2.74          7.06         2.95 o
   3  12   3          2.03         19.01         3.93 o
   4  12   3          0.05          1.48         3.16 o
   5  12   3        304.00        322.33        14.89 o
   6  12   3          1.48          8.75         5.01 o
   7  12   3        309.03        302.86        16.92 o
   8  12   3          0.27          0.82         2.81 o
   9  12   3         20.04         25.01         5.82 o
  10  12   3        214.88        249.01        18.27 o
  11  12   3          0.57          6.76         5.85 o
 -10  13   3          1.23         -1.41         7.82 o
  -9  13   3         15.19         16.54         6.97 o
  -8  13   3        158.52        148.91        15.32 o
  -7  13   3         16.24         41.23         7.55 o
  -6  13   3        274.68        258.99        17.22 o
  -5  13   3        171.75        193.86        14.82 o
  -4  13   3         20.20         35.59         7.06 o
  -3  13   3        312.76        293.18        14.95 o
  -2  13   3         28.39         21.70         4.63 o
  -1  13   3         25.61         35.29         5.16 o
   0  13   3          9.91         14.21         3.35 o
   1  13   3         45.73         50.87         7.00 o
   2  13   3          4.25          3.33         3.26 o
   3  13   3        114.36        127.49        12.07 o
   4  13   3         88.06         89.93        10.67 o
   5  13   3          0.01         10.43         4.59 o
   6  13   3         46.48         42.18         7.38 o
   7  13   3          0.26          5.47         4.79 o
   8  13   3          5.11         11.68         7.78 o
  -5  14   3         26.29         36.23        15.27 o
  -4  14   3          8.70         18.12        10.38 o
  -3  14   3          3.33          3.14         6.70 o
  -2  14   3          2.82         21.95        13.35 o
  -1  14   3          8.45         21.51        13.61 o
   0  14   3          1.35          0.60         7.17 o
   1  14   3         24.38         19.34        13.35 o
   2  14   3          0.18         -5.57        13.14 o
   3  14   3          1.89          8.65        11.46 o
   4  14   3          1.93         10.83        12.89 o
 -19   0   4        182.98        230.93        41.27 o
 -18   0   4        169.18        150.95        20.15 o
 -17   0   4        678.56        799.78        46.11 o
 -16   0   4        135.03        132.83        18.00 o
 -15   0   4        244.19        210.07        22.33 o
 -14   0   4         78.03         81.57        13.46 o
 -13   0   4        279.63        238.41        19.22 o
 -12   0   4        976.64        922.81        28.81 o
 -11   0   4          0.51          0.06         1.38 o
 -10   0   4         11.32          9.81         2.36 o
  -9   0   4        576.18        716.45        14.19 o
  -8   0   4        740.63        821.85        15.80 o
  -7   0   4       3644.75       3771.95        37.38 o
  -6   0   4        833.63        924.72        13.96 o
  -5   0   4        124.42        156.39         5.48 o
  -4   0   4      11764.59      11688.84       101.53 o
  -3   0   4      11561.27      10738.73       127.17 o
  -2   0   4        881.38        916.90        12.81 o
  -1   0   4       3971.75       4075.03        39.01 o
   0   0   4        424.15        460.48         8.49 o
   1   0   4       1623.90       1602.74        24.34 o
   2   0   4        182.75        171.18         5.68 o
   3   0   4         17.99         15.15         1.77 o
   4   0   4        516.10        413.08         9.43 o
   5   0   4       5206.43       5630.26       117.90 o
   6   0   4       1495.74       1570.24        32.51 o
   7   0   4         70.98         82.90         5.85 o
   8   0   4         57.68         59.03         5.31 o
   9   0   4        330.39        307.67        16.42 o
  10   0   4       1180.57       1131.90        20.64 o
  11   0   4        869.06        855.33        17.06 o
  12   0   4          0.05          1.94         2.27 o
  13   0   4          1.91          4.73         4.71 o
  14   0   4        137.24        145.12        33.47 o
  15   0   4        224.54        198.10        22.69 o
  16   0   4          0.40          7.45         5.62 o
  17   0   4          0.05          2.25         5.72 o
  18   0   4         23.12         24.07        11.54 o
 -20   1   4         15.46         15.37         9.82 o
 -19   1   4          1.29          3.63         3.71 o
 -18   1   4        213.63        245.46        18.11 o
 -17   1   4         80.49         92.82        10.88 o
 -16   1   4         20.97         22.80         5.53 o
 -15   1   4         19.11         22.00         5.56 o
 -14   1   4          2.72         12.01         7.90 o
 -13   1   4          0.55          1.56         1.20 o
 -12   1   4        438.44        410.41        10.05 o
 -11   1   4        209.23        194.21         6.39 o
 -10   1   4          8.98          9.06         1.24 o
  -9   1   4         23.55         27.61         1.96 o
  -8   1   4        278.58        302.73         6.62 o
  -7   1   4        675.43        709.56        10.30 o
  -6   1   4        802.41        882.87        10.39 o
  -5   1   4        246.63        274.29         5.01 o
  -4   1   4       1089.81       1078.54        12.37 o
  -3   1   4        345.95        355.38         5.33 o
  -2   1   4          5.70          7.48         0.88 o
  -1   1   4        395.76        424.99         6.60 o
   0   1   4         70.66         84.71         2.56 o
   1   1   4         83.09         99.18         2.70 o
   2   1   4       1033.31       1115.16        11.40 o
   3   1   4        585.28        576.89         7.44 o
   4   1   4       3810.25       3845.10        38.49 o
   5   1   4         34.78         50.96         3.02 o
   6   1   4        436.30        426.58         8.99 o
   7   1   4        519.65        529.54         8.94 o
   8   1   4         93.29         81.27         3.28 o
   9   1   4        987.19        996.52        15.60 o
  10   1   4       1336.36       1264.11        19.90 o
  11   1   4         92.22         97.60         3.39 o
  12   1   4          3.79          5.98         1.46 o
  13   1   4         12.97         10.95         4.06 o
  14   1   4         10.01         12.05         4.17 o
  15   1   4         33.06         30.72         5.85 o
  16   1   4          4.19          9.71         4.13 o
  17   1   4        335.16        359.04        22.79 o
  18   1   4          2.96         23.36         7.61 o
 -20   2   4          2.39          4.15         9.03 o
 -19   2   4          4.05          6.57         4.50 o
 -18   2   4         46.75         52.36         7.72 o
 -17   2   4         19.67         20.07         5.34 o
 -16   2   4         57.89         66.83         8.15 o
 -15   2   4         17.58         14.29         2.99 o
 -14   2   4        215.10        187.78         9.94 o
 -13   2   4         15.43         20.27         2.36 o
 -12   2   4        108.91        118.02         4.45 o
 -11   2   4        422.38        404.29         8.05 o
 -10   2   4        230.02        214.69         5.44 o
  -9   2   4       1609.01       1635.98        17.72 o
  -8   2   4        591.87        514.28         9.58 o
  -7   2   4        126.84        112.51         4.02 o
  -6   2   4         34.24         50.87         2.65 o
  -5   2   4        207.11        203.35         5.29 o
  -4   2   4        889.35        890.01        11.00 o
  -3   2   4        549.92        540.69         7.92 o
  -2   2   4       5799.86       6092.00        48.50 o
  -1   2   4        258.80        230.77         4.60 o
   0   2   4       1705.27       1637.83        16.93 o
   1   2   4        581.27        537.87         7.12 o
   2   2   4       1709.27       1806.25        16.07 o
   3   2   4        135.48        134.95         3.02 o
   4   2   4       3223.85       3249.82        23.31 o
   5   2   4          0.98          1.01         0.49 o
   6   2   4       1761.06       1813.65        20.82 o
   7   2   4       1422.43       1300.67        15.39 o
   8   2   4         20.14         20.90         1.80 o
   9   2   4        360.85        329.52         6.11 o
  10   2   4        103.83         96.75         3.17 o
  11   2   4       1122.38       1094.54        17.50 o
  12   2   4        158.60        151.63         8.05 o
  13   2   4         80.22         66.79         6.44 o
  14   2   4          8.12         14.29         4.47 o
  15   2   4         14.07         15.52         4.93 o
  16   2   4         34.01         50.67         8.00 o
  17   2   4          1.45          0.37         3.87 o
  18   2   4          1.69        -10.86        10.86 o
 -20   3   4          0.46         -9.20         9.20 o
 -19   3   4          4.52         -0.78         4.15 o
 -18   3   4          1.46         -0.28         3.83 o
 -17   3   4          0.87          4.91         3.41 o
 -16   3   4          6.70          7.66         3.75 o
 -15   3   4          2.66          6.95         3.03 o
 -14   3   4         77.05         67.49         6.41 o
 -13   3   4         22.77         47.82         3.79 o
 -12   3   4         42.81         25.71         3.34 o
 -11   3   4        227.49        201.09         6.65 o
 -10   3   4        474.32        490.25         9.78 o
  -9   3   4        280.78        262.97         6.67 o
  -8   3   4          6.41          6.77         1.42 o
  -7   3   4         13.64         13.48         1.62 o
  -6   3   4        111.74        119.61         4.78 o
  -5   3   4         45.69         47.91         2.85 o
  -4   3   4         24.50         26.29         1.62 o
  -3   3   4       1937.75       1970.84        23.83 o
  -2   3   4         10.40         10.08         1.72 o
  -1   3   4       4804.75       5043.58        47.23 o
   0   3   4       1331.48       1293.14        13.10 o
   1   3   4       3789.60       4033.30        28.50 o
   2   3   4       1970.94       2026.46        17.40 o
   3   3   4        610.54        632.57         8.25 o
   4   3   4        100.51         85.23         3.00 o
   5   3   4        247.15        210.09         5.21 o
   6   3   4         42.87         53.22         2.69 o
   7   3   4         50.68         46.75         2.16 o
   8   3   4         23.48         21.73         1.99 o
   9   3   4        235.38        220.73         5.82 o
  10   3   4        159.91        148.78         5.50 o
  11   3   4         38.31         28.45         2.31 o
  12   3   4         12.37         17.47         1.91 o
  13   3   4         20.62         15.03         6.67 o
  14   3   4         28.28         25.84         6.19 o
  15   3   4          5.81         11.24         7.07 o
  16   3   4         69.72         88.69        11.28 o
  17   3   4         13.93          5.64         9.15 o
  18   3   4         24.01         21.98        11.96 o
 -20   4   4         20.61         49.91        16.99 o
 -19   4   4         39.96         48.62        17.33 o
 -18   4   4          4.80          4.32         5.36 o
 -17   4   4        125.75        131.80        13.47 o
 -16   4   4          2.61          3.60         3.78 o
 -15   4   4         50.91         56.57         6.66 o
 -14   4   4          0.26          1.64         1.83 o
 -13   4   4        211.24        212.69         8.53 o
 -12   4   4       1921.58       1808.87        26.77 o
 -11   4   4         90.11         83.16         4.87 o
 -10   4   4          7.76          9.75         1.72 o
  -9   4   4         21.78         21.41         2.20 o
  -8   4   4          1.10          6.52         1.23 o
  -7   4   4        511.98        502.89         9.69 o
  -6   4   4          0.55          1.97         1.06 o
  -5   4   4        858.55        819.20        13.45 o
  -4   4   4        325.53        353.09         8.17 o
  -3   4   4        828.72        863.48        14.64 o
  -2   4   4        596.51        642.08        12.15 o
  -1   4   4       1356.65       1486.19        20.35 o
   0   4   4        491.60        626.75         9.16 o
   1   4   4       3888.59       4068.18        30.37 o
   2   4   4        248.35        251.68         5.01 o
   3   4   4          0.61          3.06         0.88 o
   4   4   4        518.22        578.53         9.36 o
   5   4   4         75.88         64.83         2.99 o
   6   4   4         73.06         72.20         3.53 o
   7   4   4         59.77         71.22         3.32 o
   8   4   4          0.24         11.03         1.60 o
   9   4   4        738.21        694.80        13.43 o
  10   4   4         82.03         92.28         4.09 o
  11   4   4          2.37          0.47         1.09 o
  12   4   4          8.88         14.57         2.58 o
  13   4   4         12.44         22.63         6.80 o
  14   4   4         35.22         42.45         7.72 o
  15   4   4         74.00         75.77        10.32 o
  16   4   4         29.84         50.24        10.19 o
  17   4   4          2.64         28.02        16.42 o
 -19   5   4        224.45        292.76        29.19 o
 -18   5   4        360.55        424.51        28.27 o
 -17   5   4        112.57        132.41        13.87 o
 -16   5   4         93.62        100.33        10.27 o
 -15   5   4        306.57        313.49        17.60 o
 -14   5   4         47.26         48.38         4.32 o
 -13   5   4        142.32        137.22         7.86 o
 -12   5   4         98.04        107.17         6.99 o
 -11   5   4         19.80         18.90         2.95 o
 -10   5   4         40.60         42.42         3.68 o
  -9   5   4          0.54         -1.30         1.30 o
  -8   5   4          4.55          8.97         1.64 o
  -7   5   4         81.89         90.58         4.19 o
  -6   5   4        264.57        246.82         5.39 o
  -5   5   4        449.10        428.79         9.27 o
  -4   5   4        204.03        192.53         6.91 o
  -3   5   4        476.60        492.79        11.65 o
  -2   5   4        880.13        997.89        17.10 o
  -1   5   4          4.71          9.49         1.67 o
   0   5   4       2110.24       2045.79        34.53 o
   1   5   4       1195.34       1238.94        13.32 o
   2   5   4        714.88        759.08        10.59 o
   3   5   4        774.84        820.33        11.58 o
   4   5   4         40.74         37.79         2.37 o
   5   5   4        183.58        177.51         5.77 o
   6   5   4         51.94         54.10         3.37 o
   7   5   4        303.81        299.06         8.08 o
   8   5   4         34.20         26.05         2.64 o
   9   5   4         27.81         30.64         4.66 o
  10   5   4         32.35         20.10         2.73 o
  11   5   4        221.97        196.19         8.45 o
  12   5   4         82.88         98.31         5.85 o
  13   5   4        162.17        147.35        10.52 o
  14   5   4         62.24         62.32        13.36 o
  15   5   4          0.15         -0.02         4.04 o
  16   5   4        168.87        218.84        23.18 o
 -19   6   4        110.84        106.47        17.88 o
 -18   6   4         40.66         52.42        18.99 o
 -17   6   4        134.26        173.33        16.03 o
 -16   6   4          1.43          7.63         3.18 o
 -15   6   4         78.32         65.49         7.50 o
 -14   6   4         14.86         11.20         2.58 o
 -13   6   4        188.32        196.88        10.85 o
 -12   6   4        109.49        109.66         7.97 o
 -11   6   4          9.93         12.10         2.46 o
 -10   6   4        152.75        161.67         7.74 o
  -9   6   4        884.92        859.46        18.16 o
  -8   6   4         25.75         22.38         2.79 o
  -7   6   4        176.13        174.99         6.90 o
  -6   6   4       1409.42       1430.77        20.33 o
  -5   6   4        215.13        195.33         6.79 o
  -4   6   4        256.64        262.04         6.03 o
  -3   6   4        164.62        173.07         6.23 o
  -2   6   4        287.62        258.69         8.20 o
  -1   6   4        892.36        856.70        14.86 o
   0   6   4         91.60         89.81         4.20 o
   1   6   4        100.23         92.78         3.50 o
   2   6   4         25.90         29.89         1.93 o
   3   6   4       1010.96        993.46        13.17 o
   4   6   4        129.13        140.72         4.70 o
   5   6   4        517.56        524.11        10.74 o
   6   6   4        293.44        288.47         8.05 o
   7   6   4        334.94        346.52         9.63 o
   8   6   4         35.82         41.33         3.27 o
   9   6   4         48.91         52.97         4.35 o
  10   6   4         34.80         33.60         4.02 o
  11   6   4        111.10        105.65         8.69 o
  12   6   4         38.84         42.57         4.10 o
  13   6   4         25.35         20.64         5.02 o
  14   6   4         38.02         41.78         9.41 o
  15   6   4         13.97          9.16         5.83 o
  16   6   4          0.00         15.05         8.81 o
 -18   7   4         77.64         59.50        16.57 o
 -17   7   4         90.93         76.57        11.87 o
 -16   7   4         19.38         14.85         7.31 o
 -15   7   4        112.01        102.02         9.51 o
 -14   7   4         11.58         11.26         2.96 o
 -13   7   4        185.67        197.28        10.17 o
 -12   7   4          0.04          1.20         3.85 o
 -11   7   4         63.79         64.90         6.12 o
 -10   7   4        394.53        401.62        13.42 o
  -9   7   4        212.10        213.56         8.94 o
  -8   7   4       1168.24       1127.82        21.75 o
  -7   7   4       2870.70       2848.21        40.37 o
  -6   7   4        274.70        265.22         9.89 o
  -5   7   4        189.80        171.62         5.55 o
  -4   7   4        137.82        111.21         4.95 o
  -3   7   4        312.73        288.23        10.51 o
  -2   7   4        457.01        426.87        12.67 o
  -1   7   4        199.57        191.50         7.91 o
   0   7   4        211.51        201.81         7.80 o
   1   7   4         10.60         10.63         1.43 o
   2   7   4         68.69         66.07         3.30 o
   3   7   4          7.63          8.66         1.56 o
   4   7   4       3169.94       3049.18        32.48 o
   5   7   4       1689.39       1631.85        23.16 o
   6   7   4         19.96         24.35         2.80 o
   7   7   4        114.26        114.07         5.93 o
   8   7   4        202.86        197.23         9.20 o
   9   7   4        124.98        123.95         8.86 o
  10   7   4         10.13         10.03         3.55 o
  11   7   4          5.62          5.74         2.24 o
  12   7   4          0.01          2.30         2.35 o
  13   7   4        105.25        101.35        12.35 o
  14   7   4         30.40         39.81         9.41 o
  15   7   4          9.74          6.51         7.11 o
  16   7   4         71.25         68.90        21.47 o
 -17   8   4         84.01        104.19        14.68 o
 -16   8   4          0.44         11.87         5.14 o
 -15   8   4         15.82         21.05         4.74 o
 -14   8   4          5.73         11.10         3.25 o
 -13   8   4          3.15          3.48         3.14 o
 -12   8   4        138.21        141.51         8.67 o
 -11   8   4         11.11          9.38         2.80 o
 -10   8   4        130.10        137.58         8.75 o
  -9   8   4         33.91         31.92         3.58 o
  -8   8   4        110.43        108.43         5.56 o
  -7   8   4        321.37        304.01         8.45 o
  -6   8   4          4.56          5.76         1.49 o
  -5   8   4         34.35         31.31         3.05 o
  -4   8   4         40.25         72.29         6.96 o
  -3   8   4        297.45        293.10        12.28 o
  -2   8   4        179.85        173.53         9.24 o
  -1   8   4          0.35          1.92         2.12 o
   0   8   4        923.11        831.47        24.42 o
   1   8   4         37.95         33.47         3.38 o
   2   8   4          0.68          2.96         1.17 o
   3   8   4        616.69        578.26        12.34 o
   4   8   4        857.03        832.72        16.15 o
   5   8   4        353.00        342.16        11.11 o
   6   8   4        109.37        112.58         6.15 o
   7   8   4          0.04          0.26         1.67 o
   8   8   4          6.01          3.84         2.34 o
   9   8   4          3.48          1.24         2.75 o
  10   8   4          9.29         14.20         3.50 o
  11   8   4          0.02          5.18         2.73 o
  12   8   4         27.98         35.99         4.92 o
  13   8   4          0.71          0.10         3.28 o
  14   8   4         12.04         13.10         6.45 o
  15   8   4          2.64         17.82        12.10 o
 -16   9   4         34.03         71.60        16.24 o
 -15   9   4         63.15         75.90        11.13 o
 -14   9   4         37.32         50.58         8.13 o
 -13   9   4         23.17         20.97         4.27 o
 -12   9   4          3.57          7.86         2.89 o
 -11   9   4          5.51          5.70         3.35 o
 -10   9   4          5.39         11.23         2.84 o
  -9   9   4         75.77         62.33         6.50 o
  -8   9   4          4.50          3.59         1.72 o
  -7   9   4         17.33         18.65         2.48 o
  -6   9   4        423.56        353.38        14.11 o
  -5   9   4         53.46         41.55         4.70 o
  -4   9   4         29.79         27.87         4.30 o
  -3   9   4        170.43        183.44        10.94 o
  -2   9   4         27.92         16.15         3.37 o
  -1   9   4         10.05          5.55         2.46 o
   0   9   4         74.41         69.80         5.61 o
   1   9   4         99.94         83.66         5.28 o
   2   9   4        353.53        360.14        11.13 o
   3   9   4          4.79          8.44         1.99 o
   4   9   4          4.51          7.58         2.24 o
   5   9   4         15.85         15.51         2.63 o
   6   9   4        272.04        253.18        11.22 o
   7   9   4         19.23         17.33         2.87 o
   8   9   4        119.09        125.63         8.38 o
   9   9   4         75.62         92.00         7.13 o
  10   9   4          5.33          4.05         3.21 o
  11   9   4          3.35          1.86         2.28 o
  12   9   4          0.33          4.96         4.78 o
  13   9   4          1.27         12.20         6.04 o
  14   9   4        135.14        127.12        19.83 o
 -15  10   4          2.65          6.07         8.75 o
 -14  10   4          7.31         11.09         4.57 o
 -13  10   4         87.60        116.28         9.57 o
 -12  10   4          8.29         11.61         4.33 o
 -11  10   4         58.52         65.37         6.60 o
 -10  10   4          7.66         13.14         3.14 o
  -9  10   4         95.58         91.64         7.93 o
  -8  10   4        109.98        103.00         8.17 o
  -7  10   4          0.20          5.11         2.58 o
  -6  10   4          3.07          3.45         3.63 o
  -5  10   4          6.02          5.10         2.95 o
  -4  10   4          0.02          5.91         2.90 o
  -3  10   4          5.65         10.10         3.54 o
  -2  10   4        171.33        164.20        10.11 o
  -1  10   4        523.53        482.67        18.20 o
   0  10   4        114.84        125.41         8.77 o
   1  10   4         25.49         22.89         5.57 o
   2  10   4         53.58         46.32         4.40 o
   3  10   4        243.43        248.37        10.68 o
   4  10   4        158.29        151.70         9.68 o
   5  10   4         85.68         79.02         6.30 o
   6  10   4          4.16         14.18         3.33 o
   7  10   4         31.83         23.74         3.80 o
   8  10   4          9.30         11.87         2.65 o
   9  10   4          9.71         12.67         3.19 o
  10  10   4          7.89         10.66         2.98 o
  11  10   4          2.96          5.65         4.11 o
  12  10   4          0.69         -4.46         4.46 o
  13  10   4          0.46          7.67         8.93 o
 -13  11   4          1.23         10.54         5.75 o
 -12  11   4         47.62         45.28         6.29 o
 -11  11   4         18.78         13.23         5.25 o
 -10  11   4          0.05          5.20         3.07 o
  -9  11   4          3.19          8.09         3.02 o
  -8  11   4         24.76         34.64         4.84 o
  -7  11   4         11.28         11.34         3.30 o
  -6  11   4         28.18         33.12         5.88 o
  -5  11   4          4.47         11.75         3.93 o
  -4  11   4          1.99          0.73         3.23 o
  -3  11   4         45.88         46.57         6.12 o
  -2  11   4        109.87         87.48         7.66 o
  -1  11   4         71.96         69.47         7.69 o
   0  11   4          0.00          4.92         2.82 o
   1  11   4         36.40         42.10         5.30 o
   2  11   4        126.14        142.47         9.80 o
   3  11   4          2.45          4.87         3.03 o
   4  11   4         58.40         60.03         6.57 o
   5  11   4         20.36         15.97         3.65 o
   6  11   4         38.66         32.07         4.59 o
   7  11   4          3.84          6.13         2.53 o
   8  11   4        124.15        116.47         8.89 o
   9  11   4         16.62         20.79         5.30 o
  10  11   4          5.05         10.26         4.63 o
  11  11   4         14.45         16.29         7.13 o
  12  11   4         25.30         30.65        13.58 o
 -12  12   4          1.65         -5.27         5.27 o
 -11  12   4         15.60          7.83         4.75 o
 -10  12   4          5.34         10.96         4.65 o
  -9  12   4         50.30         49.01         7.59 o
  -8  12   4         12.80         20.09         5.62 o
  -7  12   4        185.49        203.20        12.41 o
  -6  12   4        170.96        166.90        11.88 o
  -5  12   4         45.37         50.63         6.53 o
  -4  12   4         99.87        102.11         9.21 o
  -3  12   4         42.68         46.96         5.87 o
  -2  12   4          3.14          5.83         3.83 o
  -1  12   4         71.37         82.96         8.02 o
   0  12   4         29.79         28.41         4.71 o
   1  12   4         57.58         57.08         6.17 o
   2  12   4         14.00          9.30         3.07 o
   3  12   4         17.18         17.45         3.70 o
   4  12   4         11.40         14.16         4.48 o
   5  12   4          0.84          4.60         3.03 o
   6  12   4         87.30         80.46         8.59 o
   7  12   4        186.43        177.39        12.79 o
   8  12   4          4.06         -1.37         3.95 o
   9  12   4         12.18          4.22         4.19 o
  10  12   4          1.04          2.95         3.80 o
 -10  13   4          8.75         35.59        18.48 o
  -9  13   4          0.30         13.35         9.81 o
  -8  13   4         98.81         87.39        12.01 o
  -7  13   4        210.10        186.43        16.75 o
  -6  13   4          0.05          4.73         3.50 o
  -5  13   4        153.16        148.97        14.76 o
  -4  13   4          5.91          7.85         4.43 o
  -3  13   4         81.14         84.01         9.03 o
  -2  13   4         25.76         22.00         4.95 o
  -1  13   4         15.90         13.26         4.20 o
   0  13   4         10.85          8.28         4.39 o
   1  13   4         16.62         12.70         4.21 o
   2  13   4         12.67         19.83         4.45 o
   3  13   4         17.17         27.22         5.22 o
   4  13   4          9.20         13.80         4.22 o
   5  13   4         10.41         13.81         4.68 o
   6  13   4        160.26        157.84        16.17 o
   7  13   4          7.92          8.61         6.03 o
  -3  14   4          5.91         15.79        11.07 o
  -2  14   4         14.12         25.91        15.14 o
  -1  14   4         22.55         47.37        18.72 o
   0  14   4         94.19        175.74        35.07 o
   1  14   4         59.09        117.19        29.04 o
 -20   1   5         48.24         35.62        14.26 o
 -19   1   5          2.59         -1.16         7.15 o
 -18   1   5         42.11         59.66         9.33 o
 -17   1   5        159.31        158.83        14.75 o
 -16   1   5         53.70         52.57         8.19 o
 -15   1   5         87.31        103.36        11.34 o
 -14   1   5         59.39         46.92         4.10 o
 -13   1   5        646.03        565.25        16.54 o
 -12   1   5         32.30         39.64         3.64 o
 -11   1   5          9.27          6.41         1.66 o
 -10   1   5        605.13        594.81        10.26 o
  -9   1   5        603.10        575.02         9.59 o
  -8   1   5         60.39         62.73         2.72 o
  -7   1   5          3.62          2.32         0.80 o
  -6   1   5         15.47         11.29         1.23 o
  -5   1   5       3202.31       3150.12        39.51 o
  -4   1   5        539.04        466.05         7.15 o
  -3   1   5        172.19        179.94         3.95 o
  -2   1   5        392.88        361.35         5.85 o
  -1   1   5        234.53        241.84         4.63 o
   0   1   5       2651.82       2855.88        22.84 o
   1   1   5       3292.54       3338.18        27.10 o
   2   1   5        284.50        271.90         4.66 o
   3   1   5       3452.77       3527.97        27.66 o
   4   1   5        107.75         88.73         3.95 o
   5   1   5        671.71        655.65        11.91 o
   6   1   5          2.51          2.68         0.95 o
   7   1   5          0.01          2.00         1.24 o
   8   1   5       1771.13       1697.62        35.85 o
   9   1   5         62.77         68.11         4.73 o
  10   1   5        121.25        128.93         6.15 o
  11   1   5        233.63        219.33         8.69 o
  12   1   5          2.84          4.22         2.76 o
  13   1   5          0.04          4.36         3.49 o
  14   1   5         77.73         82.31         9.26 o
  15   1   5        154.00        173.61        15.03 o
  16   1   5         59.68         59.51         9.29 o
  17   1   5          9.75         11.72         6.54 o
  18   1   5          0.11          4.03         5.09 o
 -20   2   5         28.68         24.98        13.09 o
 -19   2   5          6.63          6.36         3.68 o
 -18   2   5         62.02         60.77         8.45 o
 -17   2   5          7.43          6.69         3.23 o
 -16   2   5         62.11         62.54         9.12 o
 -15   2   5         50.98         44.06         7.44 o
 -14   2   5        496.74        457.61        18.12 o
 -13   2   5         40.64         28.42         2.40 o
 -12   2   5          0.09          1.30         1.72 o
 -11   2   5        149.77        146.72         6.27 o
 -10   2   5        183.44        182.56         6.17 o
  -9   2   5        513.05        513.07         9.77 o
  -8   2   5         13.56         12.67         1.60 o
  -7   2   5         64.18         83.79         3.52 o
  -6   2   5        176.21        177.29         5.39 o
  -5   2   5       1052.88       1077.60        13.56 o
  -4   2   5        465.45        445.21         7.35 o
  -3   2   5       1034.51       1060.98        11.92 o
  -2   2   5       2291.17       2501.11        24.67 o
  -1   2   5          0.01          1.82         0.77 o
   0   2   5          1.63          3.14         0.80 o
   1   2   5       1698.04       1631.23        14.88 o
   2   2   5        181.76        191.94         4.36 o
   3   2   5          4.98          5.72         0.95 o
   4   2   5        128.37        135.23         3.64 o
   5   2   5        348.79        337.77         6.77 o
   6   2   5        251.34        255.64         6.21 o
   7   2   5        133.99        131.92         4.45 o
   8   2   5        380.86        360.60         7.66 o
   9   2   5        338.86        310.38         6.93 o
  10   2   5       1610.85       1505.35        21.02 o
  11   2   5          6.43          8.28         1.97 o
  12   2   5        105.83        121.68        11.74 o
  13   2   5         61.22         66.87        10.13 o
  14   2   5         45.63         48.00         7.14 o
  15   2   5          2.73          5.72         4.03 o
  16   2   5          3.72          4.20         3.71 o
  17   2   5         60.33         80.83        18.19 o
 -20   3   5         35.39         25.79        11.48 o
 -19   3   5         11.96          4.87         7.37 o
 -18   3   5          8.12         12.06         7.89 o
 -17   3   5         63.65         70.98         8.66 o
 -16   3   5         96.93         96.66         9.99 o
 -15   3   5        310.00        319.98        17.84 o
 -14   3   5        183.48        163.85         9.42 o
 -13   3   5         39.49         32.28         3.13 o
 -12   3   5         22.68         13.40         3.09 o
 -11   3   5          1.17          4.32         1.68 o
 -10   3   5         34.14         36.17         3.19 o
  -9   3   5        337.80        350.86         9.10 o
  -8   3   5        476.19        457.99        10.32 o
  -7   3   5         49.95         47.35         3.08 o
  -6   3   5        976.22        906.50        16.34 o
  -5   3   5       1538.78       1556.76        19.67 o
  -4   3   5          0.72          0.45         0.81 o
  -3   3   5         75.89         56.76         2.33 o
  -2   3   5       1689.49       1754.34        23.06 o
  -1   3   5       6715.46       7046.77        56.89 o
   0   3   5       1939.14       2106.13        21.91 o
   1   3   5       1182.55       1155.21        12.12 o
   2   3   5         10.33         13.48         1.37 o
   3   3   5          8.89          7.76         0.96 o
   4   3   5        439.98        453.15         8.80 o
   5   3   5        473.66        488.24         7.56 o
   6   3   5        340.86        311.46         6.27 o
   7   3   5         29.96         28.50         1.68 o
   8   3   5          0.19         -0.15         0.79 o
   9   3   5        223.20        232.52         6.74 o
  10   3   5          1.42          2.72         1.10 o
  11   3   5        825.52        712.27        10.94 o
  12   3   5        174.58        167.59         8.19 o
  13   3   5         29.26         30.62         6.34 o
  14   3   5        223.06        254.97        18.42 o
  15   3   5         19.25          5.62         4.71 o
  16   3   5        162.85        164.97        22.58 o
  17   3   5          1.49          2.69         8.06 o
 -20   4   5        113.15        116.94        26.62 o
 -19   4   5          7.84         -7.92         7.92 o
 -18   4   5         10.35          4.63         4.43 o
 -17   4   5          0.15         -0.73         3.37 o
 -16   4   5         95.85        102.57        10.43 o
 -15   4   5        101.13         91.91         8.68 o
 -14   4   5        550.22        530.25        17.82 o
 -13   4   5        438.33        437.10        14.27 o
 -12   4   5        248.90        249.86         9.64 o
 -11   4   5       1212.56       1143.21        20.16 o
 -10   4   5       1191.43       1148.70        17.98 o
  -9   4   5        451.50        439.49        10.40 o
  -8   4   5        719.96        674.83        12.92 o
  -7   4   5        240.80        244.38         6.19 o
  -6   4   5        128.54        114.02         4.47 o
  -5   4   5        940.17        980.21        13.16 o
  -4   4   5        214.94        221.02         5.30 o
  -3   4   5        940.82        926.52        20.02 o
  -2   4   5       1367.02       1501.99        25.10 o
  -1   4   5       3840.47       3724.43        42.97 o
   0   4   5        200.67        232.21         4.94 o
   1   4   5         50.41         58.85         2.12 o
   2   4   5         16.23         13.08         1.24 o
   3   4   5          1.26          2.75         0.77 o
   4   4   5         28.03         23.40         1.64 o
   5   4   5        195.30        175.80         4.60 o
   6   4   5        172.21        164.83         4.48 o
   7   4   5        535.59        508.80         8.70 o
   8   4   5          0.13          0.76         0.70 o
   9   4   5          5.51          4.32         1.19 o
  10   4   5        239.11        225.85         7.00 o
  11   4   5         12.90          6.32         1.92 o
  12   4   5         53.34         63.68         6.34 o
  13   4   5         74.32         64.39         8.83 o
  14   4   5          2.50          1.49         3.46 o
  15   4   5          8.50         14.83         5.02 o
  16   4   5          1.32         -5.39         5.39 o
 -19   5   5         92.83        106.16        35.93 o
 -18   5   5         52.23         74.39        12.14 o
 -17   5   5         19.73         26.68         6.75 o
 -16   5   5         47.34         46.56         7.49 o
 -15   5   5          4.50          6.91         3.55 o
 -14   5   5        216.84        203.92        10.61 o
 -13   5   5          0.64          2.11         2.46 o
 -12   5   5          8.47         10.23         2.31 o
 -11   5   5        295.26        284.16         9.94 o
 -10   5   5          9.09          6.91         1.64 o
  -9   5   5         77.15         71.37         4.35 o
  -8   5   5        120.39        114.06         5.60 o
  -7   5   5       1062.44       1001.68        15.90 o
  -6   5   5        136.99        130.35         3.86 o
  -5   5   5         82.44         83.37         3.59 o
  -4   5   5        190.45        211.98         6.06 o
  -3   5   5         10.24         19.40         2.02 o
  -2   5   5        139.78        164.18         5.95 o
  -1   5   5        298.67        270.22         7.76 o
   0   5   5         21.45         56.26         3.18 o
   1   5   5        208.68        189.00         3.76 o
   2   5   5        143.00        153.80         4.63 o
   3   5   5        732.99        709.78        11.85 o
   4   5   5       1637.21       1591.00        17.75 o
   5   5   5        116.06        109.36         4.70 o
   6   5   5        110.26        105.99         4.54 o
   7   5   5        197.82        208.12         6.82 o
   8   5   5       1029.28        934.52        14.51 o
   9   5   5         49.83         42.38         3.01 o
  10   5   5        205.83        206.72         7.48 o
  11   5   5        213.80        199.87         9.49 o
  12   5   5          6.07         13.23         4.09 o
  13   5   5         39.23         41.57         7.66 o
  14   5   5         13.21         23.05         5.92 o
  15   5   5         80.92         81.06        10.66 o
  16   5   5         28.49         17.64        11.41 o
 -18   6   5          0.05         -0.97         4.32 o
 -17   6   5         13.15         20.38         5.69 o
 -16   6   5         52.42         57.03         8.09 o
 -15   6   5          3.24          1.44         3.26 o
 -14   6   5         28.62         27.71         4.26 o
 -13   6   5        166.59        165.43         9.50 o
 -12   6   5         98.55        108.55         8.27 o
 -11   6   5        251.67        232.74        10.31 o
 -10   6   5          2.34          3.18         1.92 o
  -9   6   5         76.44         79.78         5.15 o
  -8   6   5        482.00        468.58        13.02 o
  -7   6   5        118.26        104.39         5.54 o
  -6   6   5       2196.01       2043.22        28.09 o
  -5   6   5          4.08          5.77         1.48 o
  -4   6   5         56.48         46.33         3.37 o
  -3   6   5        132.70        150.31         6.02 o
  -2   6   5        123.59        142.38         5.26 o
  -1   6   5          0.01         -0.39         1.03 o
   0   6   5        135.98        133.33         4.89 o
   1   6   5        152.58        144.82         4.16 o
   2   6   5         50.33         54.15         2.57 o
   3   6   5        227.38        229.84         5.81 o
   4   6   5        592.23        596.76        10.77 o
   5   6   5        179.70        206.00         7.08 o
   6   6   5         11.11         10.61         1.67 o
   7   6   5        387.93        378.75        10.13 o
   8   6   5        143.50        142.51         6.46 o
   9   6   5         30.09         27.10         3.33 o
  10   6   5        177.19        169.55         8.30 o
  11   6   5          4.20          7.36         2.48 o
  12   6   5         21.65         23.16         3.73 o
  13   6   5         18.93         16.41         6.02 o
  14   6   5          5.70         12.02        10.28 o
  15   6   5         10.24         17.25         8.33 o
  16   6   5          1.17          7.21         9.67 o
 -18   7   5         12.76         56.26        20.82 o
 -17   7   5         15.58          9.53         6.78 o
 -16   7   5          5.59         13.73         4.49 o
 -15   7   5         14.84         22.73         5.31 o
 -14   7   5         20.43         16.03         3.32 o
 -13   7   5         35.08         48.50         5.75 o
 -12   7   5         45.91         51.27         5.60 o
 -11   7   5        316.22        315.04        13.37 o
 -10   7   5         39.90         38.63         4.13 o
  -9   7   5         45.11         43.96         4.22 o
  -8   7   5        356.88        311.73        11.12 o
  -7   7   5        330.99        316.71         9.60 o
  -6   7   5         37.73         35.24         3.56 o
  -5   7   5         19.47         13.08         2.75 o
  -4   7   5         38.91         55.87         5.17 o
  -3   7   5         32.75         39.24         5.92 o
  -2   7   5         21.83         20.70         3.11 o
  -1   7   5         16.29         31.23         4.15 o
   0   7   5         36.71         34.91         6.05 o
   1   7   5         76.44         76.48         3.94 o
   2   7   5        377.44        379.49         9.50 o
   3   7   5        515.38        521.08        10.71 o
   4   7   5         72.85         73.26         5.12 o
   5   7   5        114.44        107.85         5.30 o
   6   7   5        281.63        286.34         9.08 o
   7   7   5         56.29         49.74         4.21 o
   8   7   5          5.10          3.70         2.08 o
   9   7   5         26.57         24.22         4.85 o
  10   7   5         41.54         39.35         5.91 o
  11   7   5         92.09         85.29        10.23 o
  12   7   5         25.62         28.90         5.84 o
  13   7   5          6.54          9.28         7.15 o
  14   7   5         28.22         37.01         8.44 o
  15   7   5         96.83        117.53        26.91 o
 -17   8   5          1.67          2.11         8.42 o
 -16   8   5          8.17         13.57         7.56 o
 -15   8   5         48.08         61.90         8.74 o
 -14   8   5          2.46          8.76         2.98 o
 -13   8   5          0.09          0.22         3.10 o
 -12   8   5         35.09         48.00         5.74 o
 -11   8   5         26.80         30.04         5.35 o
 -10   8   5          8.39          7.85         2.70 o
  -9   8   5        234.64        228.69        12.59 o
  -8   8   5         62.42         49.67         4.92 o
  -7   8   5         43.83         41.53         3.43 o
  -6   8   5        319.85        282.14        13.72 o
  -5   8   5        255.51        254.35        11.89 o
  -4   8   5         74.44         67.34         5.99 o
  -3   8   5       1102.71       1099.99        27.33 o
  -2   8   5        621.27        597.56        17.48 o
  -1   8   5         91.85         97.51         6.65 o
   0   8   5        663.19        632.55        17.65 o
   1   8   5        182.78        193.69         9.38 o
   2   8   5        211.28        207.14         8.86 o
   3   8   5          0.91          1.61         1.11 o
   4   8   5        839.78        799.70        18.38 o
   5   8   5        249.91        235.75         9.14 o
   6   8   5         35.07         31.36         3.13 o
   7   8   5          4.35          2.36         1.88 o
   8   8   5         41.36         38.49         4.97 o
   9   8   5         12.05         15.52         3.91 o
  10   8   5        168.74        189.72        13.44 o
  11   8   5         84.41         86.02         7.66 o
  12   8   5          7.88         10.69         7.80 o
  13   8   5         41.88         39.78         8.96 o
  14   8   5          8.63         18.17        11.58 o
  15   8   5         17.21         18.93        10.50 o
 -16   9   5          5.97         16.55        12.92 o
 -15   9   5          8.85         18.81         7.52 o
 -14   9   5          0.04          7.89         3.59 o
 -13   9   5          2.43          5.00         3.02 o
 -12   9   5          4.76          7.79         4.77 o
 -11   9   5         62.90         76.86         8.17 o
 -10   9   5          3.01          0.45         3.58 o
  -9   9   5         48.08         52.76         4.92 o
  -8   9   5        106.38         99.85         6.23 o
  -7   9   5         15.84         14.07         2.31 o
  -6   9   5          6.92         12.15         3.03 o
  -5   9   5        190.73        189.96        10.83 o
  -4   9   5         16.72         13.10         3.69 o
  -3   9   5          2.12          8.14         3.04 o
  -2   9   5        460.19        445.30        15.86 o
  -1   9   5        608.05        590.50        18.29 o
   0   9   5        598.48        627.99        18.77 o
   1   9   5         79.73         76.29         6.37 o
   2   9   5         26.55         22.79         2.88 o
   3   9   5         95.61         89.43         5.47 o
   4   9   5        132.63        141.31         7.21 o
   5   9   5         19.52         12.49         2.91 o
   6   9   5         55.28         61.49         5.62 o
   7   9   5         92.69         91.78         6.87 o
   8   9   5         10.98          7.30         2.52 o
   9   9   5          1.17          0.84         2.58 o
  10   9   5        155.80        147.57        10.36 o
  11   9   5         82.31         91.57         8.17 o
  12   9   5          4.96         11.90         5.80 o
  13   9   5         10.94         -7.17         7.17 o
 -14  10   5          4.79          6.42         9.27 o
 -13  10   5        108.49         99.40         9.60 o
 -12  10   5         44.62         46.11         6.73 o
 -11  10   5         85.87         94.38         8.32 o
 -10  10   5          2.90          5.92         3.14 o
  -9  10   5          3.72          3.19         2.32 o
  -8  10   5          5.42          5.14         2.86 o
  -7  10   5         18.78         20.66         4.03 o
  -6  10   5         82.34         80.33         7.60 o
  -5  10   5        179.26        169.79        10.72 o
  -4  10   5         70.51         67.83         7.88 o
  -3  10   5          9.62          9.80         3.67 o
  -2  10   5        176.82        147.50         9.57 o
  -1  10   5         99.40         91.84         7.46 o
   0  10   5        525.07        499.47        17.53 o
   1  10   5         10.54         12.33         3.44 o
   2  10   5        192.01        187.12        10.67 o
   3  10   5         41.70         56.70         6.06 o
   4  10   5          6.62          5.81         2.88 o
   5  10   5        178.06        183.26        10.91 o
   6  10   5         11.40         11.20         3.19 o
   7  10   5         47.82         45.00         5.58 o
   8  10   5          3.70          4.77         3.44 o
   9  10   5         10.96          7.10         3.47 o
  10  10   5         14.48         24.21         5.51 o
  11  10   5        113.02        144.13        15.46 o
  12  10   5         33.39         28.71        13.21 o
 -13  11   5         73.40         89.50        23.92 o
 -12  11   5         53.06         47.11         8.86 o
 -11  11   5          2.12         -1.61         3.07 o
 -10  11   5         67.58         81.38         8.95 o
  -9  11   5          2.67          9.21         4.06 o
  -8  11   5          0.34          2.10         2.47 o
  -7  11   5         61.32         67.37         7.53 o
  -6  11   5          2.94          0.03         3.08 o
  -5  11   5         52.97         61.02         6.83 o
  -4  11   5         49.46         57.93         7.17 o
  -3  11   5          1.56          6.69         3.24 o
  -2  11   5         53.10         56.48         6.22 o
  -1  11   5          0.43          1.41         2.79 o
   0  11   5          1.43          6.08         2.54 o
   1  11   5         98.67         86.47         7.73 o
   2  11   5         68.24         69.63         6.91 o
   3  11   5        137.01        145.37         9.93 o
   4  11   5         17.01         20.72         4.34 o
   5  11   5          0.29          0.28         3.00 o
   6  11   5         48.13         44.89         6.89 o
   7  11   5          1.51          6.52         3.64 o
   8  11   5          5.24          7.79         4.45 o
   9  11   5          3.65          4.98         4.41 o
  10  11   5          0.86         -1.10         4.19 o
  11  11   5         10.01          3.83         7.16 o
 -12  12   5          0.28         -0.46         4.78 o
 -11  12   5         81.47         82.16        18.11 o
 -10  12   5         24.58         31.91         9.09 o
  -9  12   5         13.62         17.20         5.94 o
  -8  12   5          9.44         14.88         6.47 o
  -7  12   5         32.83         39.78         7.89 o
  -6  12   5         51.66         55.33        10.88 o
  -5  12   5          7.16          5.47         8.55 o
  -4  12   5          7.76          2.40         3.84 o
  -3  12   5         86.94         85.06        11.20 o
  -2  12   5          5.29          8.77         4.20 o
  -1  12   5          3.54          4.24         3.95 o
   0  12   5          0.41          4.58         4.41 o
   1  12   5         25.82         23.92         6.08 o
   2  12   5          2.26         -0.12         3.84 o
   3  12   5         88.89         86.33         9.65 o
   4  12   5         33.15         43.68         6.97 o
   5  12   5          0.00          8.70         3.53 o
   6  12   5         58.82         37.00         6.59 o
   7  12   5        158.87        141.54        11.44 o
   8  12   5         14.38         15.54         4.49 o
   9  12   5          8.49          7.81         4.24 o
  10  12   5         70.84         84.78        21.66 o
  -9  13   5          6.49         29.05        15.98 o
  -8  13   5         43.77         42.46        13.45 o
  -7  13   5        111.55        118.96        26.20 o
  -6  13   5        448.77        445.44        27.82 o
  -5  13   5          6.62          7.81         3.60 o
  -4  13   5        151.23        161.36        13.90 o
  -3  13   5         55.72         46.11         9.31 o
  -2  13   5         75.39         78.91         8.99 o
  -1  13   5          5.18          5.39         3.60 o
   0  13   5          2.52          3.52         3.08 o
   1  13   5         13.55         13.99         4.74 o
   2  13   5         88.45         99.07         9.95 o
   3  13   5         60.69         65.15        10.53 o
   4  13   5         21.58         23.23         5.37 o
   5  13   5        353.06        330.63        21.86 o
   6  13   5        166.50        146.18        16.15 o
   7  13   5         25.67         21.65         8.80 o
 -19   0   6         69.37         83.99        16.41 o
 -18   0   6         36.65         44.11        11.86 o
 -17   0   6        184.17        194.36        23.85 o
 -16   0   6          8.69          3.98         8.91 o
 -15   0   6         97.55        106.48        16.54 o
 -14   0   6         36.59         29.82        18.37 o
 -13   0   6       1086.09       1014.40        34.65 o
 -12   0   6          0.46         11.20         3.41 o
 -11   0   6         29.60         32.17         5.94 o
 -10   0   6        479.83        447.38        15.11 o
  -9   0   6        142.29        310.55        23.34 o
  -8   0   6        741.56        725.24        13.87 o
  -7   0   6        452.51        416.00        10.89 o
  -6   0   6        289.93        296.85         8.60 o
  -5   0   6         55.65         59.22         3.67 o
  -4   0   6         28.58         31.96         2.66 o
  -3   0   6         58.68         66.64         3.66 o
  -2   0   6          2.87          9.39         1.52 o
  -1   0   6       3284.77       3214.38        35.51 o
   0   0   6       3602.10       3724.40        37.61 o
   1   0   6        371.42        318.53         8.97 o
   2   0   6         21.75         25.02         2.71 o
   3   0   6       2600.17       2560.21        32.11 o
   4   0   6          0.21          3.94         1.31 o
   5   0   6          2.02          1.59         1.09 o
   6   0   6       1577.84       1689.97        37.13 o
   7   0   6       1425.97       1277.34        33.18 o
   8   0   6         26.58         19.17         4.37 o
   9   0   6         98.36         94.87         8.46 o
  10   0   6         62.57         60.15         6.96 o
  11   0   6        206.87        200.96        14.02 o
  12   0   6         28.28         34.65         8.36 o
  13   0   6         63.09         78.91        11.92 o
  14   0   6        174.19        196.22        19.33 o
  15   0   6        165.61        193.34        24.93 o
  16   0   6         20.83         40.20        11.23 o
  17   0   6          4.08          4.75         9.25 o
 -19   1   6          2.63         -1.71         5.03 o
 -18   1   6        166.89        166.07        15.88 o
 -17   1   6          0.62          4.39         5.91 o
 -16   1   6         12.45         15.24         5.18 o
 -15   1   6          0.01          1.52         3.33 o
 -14   1   6         40.13         41.50         7.31 o
 -13   1   6        260.32        242.05        10.22 o
 -12   1   6        481.68        448.61        16.40 o
 -11   1   6         40.45         43.87         3.77 o
 -10   1   6          5.48          3.85         1.20 o
  -9   1   6         44.32         32.73         2.28 o
  -8   1   6          0.66          0.88         0.78 o
  -7   1   6       1202.45       1284.14        14.42 o
  -6   1   6       1496.84       1482.98        16.00 o
  -5   1   6        974.29        920.56        11.57 o
  -4   1   6        883.73        832.67        10.17 o
  -3   1   6       1064.21       1034.86        11.95 o
  -2   1   6        407.31        427.86         6.94 o
  -1   1   6       1280.31       1454.72        14.62 o
   0   1   6        257.60        263.73         6.08 o
   1   1   6       2800.86       2780.84        26.61 o
   2   1   6       1454.40       1548.94        16.09 o
   3   1   6        264.50        277.47         5.35 o
   4   1   6       1032.49       1124.34        19.46 o
   5   1   6       1814.04       1832.41        21.77 o
   6   1   6         48.52         51.80         3.12 o
   7   1   6         66.63         69.40         4.69 o
   8   1   6        397.17        343.52        10.00 o
   9   1   6        902.09        839.90        19.19 o
  10   1   6          0.03          2.01         1.95 o
  11   1   6          0.42          1.24         1.82 o
  12   1   6          2.93          5.59         2.89 o
  13   1   6         34.45         48.66         7.11 o
  14   1   6        284.95        330.04        19.20 o
  15   1   6          1.38          7.07         3.44 o
  16   1   6          3.44         14.77         5.06 o
  17   1   6        110.81         97.23        16.58 o
 -20   2   6          0.51          2.78         7.91 o
 -19   2   6         39.81         47.44         8.06 o
 -18   2   6         61.44         58.73         8.49 o
 -17   2   6        206.49        201.45        16.96 o
 -16   2   6         13.25         10.42         3.87 o
 -15   2   6          1.41          9.22         3.23 o
 -14   2   6          3.04          8.61         2.69 o
 -13   2   6         56.43         69.17         5.88 o
 -12   2   6       1773.95       1651.61        31.17 o
 -11   2   6          1.93          6.84         2.15 o
 -10   2   6        462.74        418.96        11.41 o
  -9   2   6        685.65        664.93        13.13 o
  -8   2   6        680.29        663.90        12.32 o
  -7   2   6        603.34        576.33        10.02 o
  -6   2   6         99.19         82.95         3.79 o
  -5   2   6       1825.38       1812.10        19.63 o
  -4   2   6        792.96        863.07        10.20 o
  -3   2   6        659.17        697.27         8.83 o
  -2   2   6         43.58         38.22         2.03 o
  -1   2   6         21.24         16.70         1.23 o
   0   2   6         69.34         74.31         2.45 o
   1   2   6       1646.96       1635.63        15.67 o
   2   2   6        743.34        737.45        10.14 o
   3   2   6          0.03          3.06         0.84 o
   4   2   6        268.18        302.13         6.05 o
   5   2   6          2.38          5.41         1.05 o
   6   2   6          5.82          4.94         1.70 o
   7   2   6          0.11          1.76         1.15 o
   8   2   6          0.04          1.72         1.27 o
   9   2   6         16.11         14.34         2.76 o
  10   2   6        110.66        102.59         6.46 o
  11   2   6        193.52        204.18        12.48 o
  12   2   6         11.30         10.90         3.16 o
  13   2   6         92.25        103.57        10.27 o
  14   2   6         11.12         21.51         5.23 o
  15   2   6          2.43         -3.23         4.00 o
  16   2   6         11.05         15.47         5.89 o
  17   2   6          1.80         -3.29         4.45 o
 -19   3   6        158.02        179.97        19.56 o
 -18   3   6          0.01         21.51         5.28 o
 -17   3   6          0.08          6.94         4.31 o
 -16   3   6          0.70          0.15         3.26 o
 -15   3   6         39.21         43.36         5.41 o
 -14   3   6         39.95         41.16         5.93 o
 -13   3   6        108.86        114.81         7.67 o
 -12   3   6          2.45         58.12         5.50 o
 -11   3   6         13.18         10.09         2.51 o
 -10   3   6         42.59         39.45         3.17 o
  -9   3   6         89.64        152.30         6.25 o
  -8   3   6          0.35          0.94         1.39 o
  -7   3   6        324.90        295.77         7.17 o
  -6   3   6         14.45         27.22         2.48 o
  -5   3   6        635.33        671.50        10.71 o
  -4   3   6          4.08          5.27         1.01 o
  -3   3   6        608.29        675.27        11.16 o
  -2   3   6        341.56        296.83         6.32 o
  -1   3   6         27.88         41.80         3.22 o
   0   3   6       2474.14       2645.24        26.97 o
   1   3   6          1.38          1.20         0.63 o
   2   3   6        724.59        740.88        10.19 o
   3   3   6        901.68        889.38        12.56 o
   4   3   6         11.17         18.30         1.66 o
   5   3   6         82.57         85.19         3.41 o
   6   3   6         30.02         42.62         2.64 o
   7   3   6         64.51         59.87         2.93 o
   8   3   6         28.45         26.90         3.14 o
   9   3   6        439.04        369.40        17.38 o
  10   3   6         13.59          4.38         1.56 o
  11   3   6        818.94        878.08        32.52 o
  12   3   6          2.40          6.61         4.33 o
  13   3   6          7.29          6.64         4.32 o
  14   3   6          0.18         -0.80         4.32 o
  15   3   6          5.53         10.13         3.69 o
  16   3   6          8.05          8.32         4.11 o
  17   3   6          6.69          2.31         6.27 o
 -20   4   6        157.61        310.21        47.47 o
 -19   4   6         35.66         46.76        15.61 o
 -18   4   6         71.19        102.27        11.19 o
 -17   4   6        124.21        126.54        12.34 o
 -16   4   6          0.00         -1.30         3.01 o
 -15   4   6          4.37          6.90         2.58 o
 -14   4   6         67.91         88.61         7.48 o
 -13   4   6         88.32         99.79         6.36 o
 -12   4   6         44.37         50.48         4.84 o
 -11   4   6         12.38         13.86         2.49 o
 -10   4   6          4.15          8.61         1.82 o
  -9   4   6          6.42          6.30         1.65 o
  -8   4   6        353.80        360.71         9.82 o
  -7   4   6        185.52        172.33         6.27 o
  -6   4   6         38.07         38.86         2.15 o
  -5   4   6         88.91         83.97         3.37 o
  -4   4   6         53.08         52.46         2.74 o
  -3   4   6         47.17         57.88         2.41 o
  -2   4   6       8828.02       9117.55        74.65 o
  -1   4   6         70.10         73.25         3.22 o
   0   4   6          0.02          2.54         1.09 o
   1   4   6        246.29        235.01         5.04 o
   2   4   6         62.98         53.77         2.56 o
   3   4   6          7.01          9.49         1.20 o
   4   4   6        121.90        144.88         4.16 o
   5   4   6         24.17         21.64         1.77 o
   6   4   6          8.05          5.30         0.99 o
   7   4   6         11.23         12.37         1.43 o
   8   4   6        424.02        376.20         7.19 o
   9   4   6         94.22         88.79         4.18 o
  10   4   6        666.18        610.46        13.81 o
  11   4   6        669.20        628.70        20.00 o
  12   4   6         85.40         88.52        10.67 o
  13   4   6         20.90         11.19         4.43 o
  14   4   6          9.43         13.50         4.79 o
  15   4   6         11.25         27.85         6.72 o
  16   4   6         15.89         12.42         5.51 o
 -19   5   6          2.75         11.29         6.05 o
 -18   5   6         44.36         26.85        10.30 o
 -17   5   6         38.09         50.20         8.08 o
 -16   5   6         26.59         31.67         6.02 o
 -15   5   6        224.62        241.59        15.93 o
 -14   5   6         37.24         39.24         4.60 o
 -13   5   6          3.11          4.15         2.41 o
 -12   5   6        679.02        701.82        17.93 o
 -11   5   6        355.73        326.34        10.34 o
 -10   5   6         50.72         44.12         3.42 o
  -9   5   6        255.31        250.15         8.35 o
  -8   5   6       1416.51       1370.43        22.11 o
  -7   5   6       2241.05       2230.09        27.20 o
  -6   5   6        359.91        365.70         7.85 o
  -5   5   6          1.14          0.41         0.65 o
  -4   5   6         56.95         55.79         2.54 o
  -3   5   6         36.05         33.08         2.89 o
  -2   5   6        738.93        705.98        13.84 o
  -1   5   6        635.19        648.05        13.04 o
   0   5   6          6.56          6.64         1.22 o
   1   5   6        924.34        981.77        10.84 o
   2   5   6          2.62          1.52         0.73 o
   3   5   6        224.43        200.34         5.72 o
   4   5   6        650.44        600.53        10.68 o
   5   5   6        655.10        625.47        11.82 o
   6   5   6         73.99         64.26         3.41 o
   7   5   6         53.31         53.79         3.07 o
   8   5   6         17.62         14.68         1.65 o
   9   5   6          1.39          3.62         1.38 o
  10   5   6         88.32         82.63         6.86 o
  11   5   6          5.46          8.24         2.77 o
  12   5   6         42.16         34.18         6.69 o
  13   5   6         37.65         51.71         8.81 o
  14   5   6          0.08          5.15         3.09 o
  15   5   6          1.70          3.57         3.83 o
 -18   6   6         35.81         54.03        13.93 o
 -17   6   6          1.72         -0.46         5.86 o
 -16   6   6         20.74         12.20         6.98 o
 -15   6   6        134.67        139.51        15.12 o
 -14   6   6          3.41          2.38         2.17 o
 -13   6   6        417.00        427.24        16.20 o
 -12   6   6         31.89         27.94         4.17 o
 -11   6   6        110.46        118.66         8.20 o
 -10   6   6         14.27         16.79         2.61 o
  -9   6   6          0.68          1.29         1.77 o
  -8   6   6        523.71        492.64        13.19 o
  -7   6   6        133.06        138.81         5.74 o
  -6   6   6          8.41          6.66         1.73 o
  -5   6   6        207.98        174.74         7.49 o
  -4   6   6        491.34        454.61        14.02 o
  -3   6   6          1.62         41.30         4.16 o
  -2   6   6        510.95        499.35        14.92 o
  -1   6   6        127.39        123.25         7.02 o
   1   6   6        107.92        107.34         5.04 o
   2   6   6          2.52          5.41         0.95 o
   3   6   6        137.44        126.50         4.52 o
   4   6   6        830.38        847.81        13.13 o
   5   6   6       1426.59       1442.36        21.46 o
   6   6   6         12.08         11.66         1.75 o
   7   6   6        137.86        122.46         5.43 o
   8   6   6         43.67         38.11         3.27 o
   9   6   6         18.43         23.67         3.43 o
  10   6   6          9.80         13.28         3.06 o
  11   6   6         16.43         14.39         3.59 o
  12   6   6        269.77        284.01        19.88 o
  13   6   6          3.79         -0.05         3.32 o
  14   6   6        103.00        108.45        13.12 o
  15   6   6         36.14         59.83        20.68 o
 -18   7   6         48.96         77.27        25.19 o
 -17   7   6          0.78          1.96         7.19 o
 -16   7   6          3.25          2.87         4.06 o
 -15   7   6          0.47         14.89         6.31 o
 -14   7   6         67.12         71.29         6.87 o
 -13   7   6         32.17         38.03         4.96 o
 -12   7   6          4.10          2.67         2.10 o
 -11   7   6          0.73          2.92         2.40 o
 -10   7   6         44.18         48.14         4.86 o
  -9   7   6          5.68          9.83         2.99 o
  -8   7   6         11.92         13.14         2.14 o
  -7   7   6        304.20        281.51         8.38 o
  -6   7   6        208.35        206.03         7.59 o
  -5   7   6         58.41         62.19         4.82 o
  -4   7   6          0.38         -1.30         1.82 o
  -3   7   6         21.48          7.79         2.63 o
  -2   7   6        424.88        418.56        21.71 o
  -1   7   6         32.70         27.66         2.93 o
   0   7   6        725.89        713.76        15.79 o
   1   7   6        645.46        560.83        14.91 o
   2   7   6        173.62        168.40         6.20 o
   3   7   6         49.64         53.02         3.30 o
   4   7   6        303.17        295.63         9.05 o
   5   7   6          6.90          7.41         1.71 o
   6   7   6        695.44        652.29        14.21 o
   7   7   6         24.39         24.58         2.75 o
   8   7   6        214.47        217.85        13.66 o
   9   7   6        217.31        199.20        13.13 o
  10   7   6         72.77         78.92         7.33 o
  11   7   6          3.17          8.63         2.97 o
  12   7   6          1.16          2.97         5.30 o
  13   7   6         18.74         18.91         6.83 o
  14   7   6        330.82        306.52        42.36 o
  15   7   6        157.56        133.97        29.51 o
 -17   8   6         65.40         69.62        22.26 o
 -16   8   6          9.57          2.23        12.40 o
 -15   8   6          3.88          4.34         6.32 o
 -14   8   6         24.28         33.23         6.59 o
 -13   8   6        382.32        393.41        18.75 o
 -12   8   6          0.50          4.52         2.58 o
 -11   8   6          7.34          7.13         2.77 o
 -10   8   6         34.61         27.69         3.94 o
  -9   8   6         40.97         41.54         7.03 o
  -8   8   6          1.80          6.17         2.72 o
  -7   8   6        708.01        683.79        21.80 o
  -6   8   6          0.07          3.03         1.94 o
  -5   8   6        119.99        123.38         8.81 o
  -4   8   6         16.99         18.86         2.99 o
  -3   8   6        146.84        140.33         8.02 o
  -2   8   6        304.79        268.79        11.20 o
  -1   8   6         16.37          8.93         2.65 o
   0   8   6          7.02          6.77         2.26 o
   1   8   6        230.66        231.69         9.99 o
   2   8   6          2.55          3.08         1.20 o
   3   8   6        650.91        602.49        15.28 o
   4   8   6        272.51        275.15         9.19 o
   5   8   6          0.00          3.16         1.89 o
   6   8   6         42.04         42.39         4.93 o
   7   8   6         73.32         76.81         6.88 o
   8   8   6         62.76         57.66         6.10 o
   9   8   6         70.58         73.33         7.79 o
  10   8   6         95.45         86.14         9.20 o
  11   8   6          1.77          6.69         5.10 o
  12   8   6         42.50         70.08        11.53 o
  13   8   6          0.00         -4.56         5.90 o
  14   8   6         15.10         14.23        10.84 o
 -15   9   6          1.74         17.08        10.31 o
 -14   9   6         35.51         38.48         6.98 o
 -13   9   6          1.64          0.24         4.46 o
 -12   9   6         57.60         53.35         7.38 o
 -11   9   6         16.85         29.77         5.38 o
 -10   9   6          6.82         10.84         3.48 o
  -9   9   6          1.23          6.26         2.96 o
  -8   9   6         60.24         52.28         5.60 o
  -7   9   6         27.43         28.97         4.08 o
  -6   9   6          4.32         11.40         2.80 o
  -5   9   6         12.36          8.98         2.59 o
  -4   9   6        384.73        416.43        16.52 o
  -3   9   6         30.53         59.15         5.80 o
  -2   9   6         17.23         14.64         2.90 o
  -1   9   6        104.11        104.84         7.09 o
   0   9   6         50.13         63.30         6.02 o
   1   9   6          0.60          0.74         1.60 o
   2   9   6         68.86         67.89         5.88 o
   3   9   6         16.23         27.81         3.20 o
   4   9   6        246.35        232.42         9.85 o
   5   9   6         10.32          5.45         2.66 o
   6   9   6        173.77        187.97        10.88 o
   7   9   6         71.89         83.26         7.48 o
   8   9   6          8.66         11.23         3.16 o
   9   9   6          7.90          6.71         3.56 o
  10   9   6         25.93         19.60         4.70 o
  11   9   6         36.62         37.19         7.48 o
  12   9   6          1.94         11.78         9.93 o
 -13  10   6          6.31          9.26         3.71 o
 -12  10   6        199.44        216.45        16.20 o
 -11  10   6         26.27         38.12         7.30 o
 -10  10   6         83.66         81.59         9.88 o
  -9  10   6        159.92        168.17        11.75 o
  -8  10   6          0.07          2.78         2.54 o
  -7  10   6         59.56         54.55         5.53 o
  -6  10   6        102.35         98.66         7.37 o
  -5  10   6          9.18          3.96         2.02 o
  -4  10   6         27.16         34.19         4.76 o
  -3  10   6          0.79         -0.82         1.98 o
  -2  10   6         12.90         12.68         3.03 o
  -1  10   6          0.00         -1.67         3.01 o
   0  10   6        439.37        412.84        15.52 o
   1  10   6          3.00          4.41         3.71 o
   2  10   6         22.57         24.14         5.40 o
   3  10   6         45.68         29.11         4.35 o
   4  10   6         72.09         74.45         8.63 o
   5  10   6         36.79         42.74         6.36 o
   6  10   6         19.86         19.92         4.35 o
   7  10   6         13.80         16.40         4.00 o
   8  10   6         38.02         44.17         6.95 o
   9  10   6         50.29         63.53         9.08 o
  10  10   6         33.89         37.97         8.25 o
  11  10   6          1.89          5.58         7.74 o
 -13  11   6          4.66          5.86         5.64 o
 -12  11   6          9.96         13.48         6.63 o
 -11  11   6         55.00         41.40         7.79 o
 -10  11   6          1.52          1.34         2.98 o
  -9  11   6        156.75        170.07        14.24 o
  -8  11   6         32.04         43.89         7.64 o
  -7  11   6          0.00         -0.77         3.77 o
  -6  11   6          0.25          1.97         3.11 o
  -5  11   6          0.20          6.11         3.45 o
  -4  11   6          0.69         -0.40         3.48 o
  -3  11   6         10.16          8.28         4.27 o
  -2  11   6         88.96         97.75        11.10 o
  -1  11   6        406.46        379.76        19.64 o
   0  11   6         41.29         43.59         6.83 o
   1  11   6        236.10        240.96        15.40 o
   2  11   6         29.01         33.18         6.07 o
   3  11   6         70.02         97.55        10.04 o
   4  11   6         13.48         11.49         3.95 o
   5  11   6         11.41         10.54         5.39 o
   6  11   6          3.65          4.82         5.71 o
   7  11   6         11.26         13.84         6.76 o
   8  11   6         72.77         72.96         9.63 o
   9  11   6          0.73          3.65         3.33 o
  10  11   6          2.26          6.21        11.57 o
 -11  12   6          5.88          9.07        20.36 o
 -10  12   6         60.49         79.88        13.57 o
  -9  12   6         46.22         27.90        12.97 o
  -8  12   6          1.67          5.26         4.47 o
  -7  12   6         13.84         19.65         7.33 o
  -6  12   6          3.88          7.08         4.11 o
  -5  12   6         15.06         16.28         6.22 o
  -4  12   6          0.01          1.99         3.45 o
  -3  12   6         15.94         13.82         4.49 o
  -2  12   6         14.34         22.98         5.67 o
  -1  12   6          2.02          4.51         3.36 o
   0  12   6          1.45          1.81         3.94 o
   1  12   6         25.03         25.55         5.65 o
   2  12   6         25.69         38.48         6.97 o
   3  12   6         82.98         95.51        10.35 o
   4  12   6        116.73        136.73        12.15 o
   5  12   6         84.42         88.63        10.86 o
   6  12   6          8.94         10.67         4.89 o
   7  12   6         86.84         81.79         9.64 o
   8  12   6          0.38          1.26         4.13 o
   9  12   6         14.06         31.61        10.62 o
  -9  13   6          0.50         10.04         7.85 o
  -8  13   6          0.52         18.59        13.42 o
  -7  13   6        150.62        128.75        29.02 o
  -6  13   6          4.86         -0.85         8.31 o
  -5  13   6         21.40         15.68        13.87 o
  -4  13   6          6.87         20.56         5.96 o
  -3  13   6         25.90         15.43         6.54 o
  -2  13   6          8.96          6.04         6.08 o
  -1  13   6          3.03          7.30         4.91 o
   0  13   6         12.83         19.10         5.49 o
   1  13   6         23.84         35.98         7.28 o
   2  13   6         57.97         47.40        10.07 o
   3  13   6         29.98         29.18         7.68 o
   4  13   6         22.05         20.14         6.38 o
   5  13   6         63.14         68.35        11.13 o
   6  13   6          0.59          2.68         3.72 o
 -19   1   7          7.10          3.64         4.26 o
 -18   1   7          1.45          7.90         8.54 o
 -17   1   7         74.77         79.82        11.28 o
 -16   1   7         16.66         11.86         6.10 o
 -15   1   7         54.89         43.61         7.96 o
 -14   1   7         37.53         26.11         5.17 o
 -13   1   7          3.29          3.23         1.33 o
 -12   1   7         52.77         42.86         5.16 o
 -11   1   7         93.55        102.50         4.99 o
 -10   1   7        113.56        117.36         4.91 o
  -9   1   7          1.10          1.37         1.07 o
  -8   1   7        837.96        809.57        11.47 o
  -7   1   7        297.62        300.63         6.04 o
  -6   1   7         33.10         33.70         2.13 o
  -5   1   7          2.19          2.65         0.97 o
  -4   1   7          0.41          0.95         0.80 o
  -3   1   7        732.58        736.00        10.25 o
  -2   1   7         16.20         21.95         1.77 o
  -1   1   7        246.66        298.67         6.46 o
   0   1   7        165.35        139.20         4.19 o
   1   1   7          0.95          2.07         0.93 o
   2   1   7       1080.74       1107.81        11.78 o
   3   1   7         14.59         18.19         1.37 o
   4   1   7          4.35          6.87         0.92 o
   5   1   7       1854.16       1884.78        20.26 o
   6   1   7        156.10        158.45         5.51 o
   7   1   7        597.15        589.95        13.97 o
   8   1   7          0.12          2.33         1.47 o
   9   1   7         65.08         58.01         5.20 o
  10   1   7         74.77         71.48         5.78 o
  11   1   7         68.70         77.58         8.09 o
  12   1   7          2.46          5.86         3.11 o
  13   1   7         24.29         26.62         6.50 o
  14   1   7         20.70         15.40         4.44 o
  15   1   7         34.39         44.06         8.73 o
  16   1   7          0.60         -4.28         4.40 o
 -19   2   7          0.52          2.70         4.07 o
 -18   2   7          4.23          2.88         4.31 o
 -17   2   7          0.66          5.68         4.37 o
 -16   2   7         34.58         28.78         6.84 o
 -15   2   7          9.23          6.22         3.58 o
 -14   2   7         79.02         75.90         7.36 o
 -13   2   7         39.81         35.91         3.80 o
 -12   2   7         20.70         20.47         3.01 o
 -11   2   7        166.19        168.71         7.49 o
 -10   2   7         93.39        103.00         5.04 o
  -9   2   7         23.29         16.82         2.18 o
  -8   2   7        355.21        375.84        10.06 o
  -7   2   7          4.99          5.33         1.14 o
  -6   2   7        237.22        236.54         6.13 o
  -5   2   7         46.77         45.40         2.26 o
  -4   2   7          7.79         13.96         1.44 o
  -3   2   7       1600.71       1645.02        17.44 o
  -2   2   7        585.90        581.95         9.04 o
  -1   2   7        576.99        602.33         8.14 o
   0   2   7        607.95        609.24         7.95 o
   1   2   7        730.12        709.91         8.75 o
   2   2   7        617.50        584.81         8.53 o
   3   2   7        135.58        155.34         4.45 o
   4   2   7         29.75         30.01         1.94 o
   5   2   7        402.83        409.33         7.80 o
   6   2   7         67.24         74.94         3.40 o
   7   2   7        203.16        202.53         6.50 o
   8   2   7         95.72         86.76         4.19 o
   9   2   7        117.65        112.96         6.19 o
  10   2   7          0.90          2.61         2.05 o
  11   2   7         40.51         41.33         6.53 o
  12   2   7         10.40         19.61         4.91 o
  13   2   7         23.35         14.32         4.10 o
  14   2   7         16.17         20.57         6.02 o
  15   2   7         25.60         36.15         6.83 o
  16   2   7          8.58         15.98         7.60 o
  17   2   7          2.25         -4.75         6.06 o
 -19   3   7        254.08        304.02        28.94 o
 -18   3   7        279.28        305.23        19.62 o
 -17   3   7        151.79        169.01        14.39 o
 -16   3   7         42.28         46.63         6.68 o
 -15   3   7         14.00         11.00         3.89 o
 -14   3   7         22.18         24.65         5.01 o
 -13   3   7         96.73         83.60         5.66 o
 -12   3   7         14.82         16.35         2.75 o
 -11   3   7          0.26          0.68         2.54 o
 -10   3   7         22.92         22.02         2.61 o
  -9   3   7         14.45         14.55         2.29 o
  -8   3   7        101.63         97.28         4.71 o
  -7   3   7        416.91        437.91        10.06 o
  -6   3   7       1222.13       1224.15        15.87 o
  -5   3   7       1176.72       1170.77        13.47 o
  -4   3   7         20.73         33.83         2.13 o
  -3   3   7          9.30         13.90         1.52 o
  -2   3   7          8.76          6.68         1.70 o
  -1   3   7        200.39        231.50         6.45 o
   0   3   7        972.14        980.66        13.75 o
   1   3   7         60.56         70.38         2.78 o
   2   3   7        591.30        608.65         9.06 o
   3   3   7        118.43        100.08         4.42 o
   4   3   7         12.83         15.98         1.60 o
   5   3   7          4.34          8.31         1.26 o
   6   3   7        240.14        205.35         5.87 o
   7   3   7        150.23        145.79         6.65 o
   8   3   7        678.43        646.46        14.33 o
   9   3   7        252.70        221.92         8.00 o
  10   3   7        153.92        135.66         9.34 o
  11   3   7        240.61        218.33        13.93 o
  12   3   7          6.27          6.88         3.29 o
  13   3   7        255.20        257.89        16.87 o
  14   3   7         37.27         46.73         7.75 o
  15   3   7         53.31         68.40         9.25 o
  16   3   7          5.15         -8.04         8.04 o
 -19   4   7        328.18        312.65        26.27 o
 -18   4   7          3.76         15.06         5.38 o
 -17   4   7         42.44         37.37         6.34 o
 -16   4   7          0.57          2.64         3.06 o
 -15   4   7         68.72         70.31         7.12 o
 -14   4   7        237.68        226.20        12.31 o
 -13   4   7          0.16         -0.60         2.23 o
 -12   4   7        127.19        125.14         7.91 o
 -11   4   7        192.09        164.49         7.94 o
 -10   4   7        101.97         90.18         4.99 o
  -9   4   7        676.64        633.09        14.14 o
  -8   4   7          0.02          2.42         1.61 o
  -7   4   7        817.11        721.31        13.32 o
  -6   4   7        660.45        630.90        10.70 o
  -5   4   7         16.95         18.99         1.66 o
  -4   4   7        381.19        413.47         7.62 o
  -3   4   7        260.55        323.52         6.12 o
  -2   4   7        778.07        792.59        11.06 o
  -1   4   7        507.38        516.19         9.48 o
   0   4   7        226.62        199.53         5.59 o
   1   4   7        112.78        146.62         4.88 o
   2   4   7         59.24         58.62         2.90 o
   3   4   7        117.24        121.43         4.10 o
   4   4   7        296.56        286.16         7.12 o
   5   4   7         85.38         86.37         3.81 o
   6   4   7         44.40         40.74         2.64 o
   7   4   7         35.50         30.33         2.95 o
   8   4   7         26.28         27.01         2.77 o
   9   4   7        252.42        268.56        10.82 o
  10   4   7        341.94        325.07        15.25 o
  11   4   7          8.14          8.32         3.07 o
  12   4   7         26.61         32.22         5.93 o
  13   4   7         16.94         20.60         6.39 o
  14   4   7         21.34         17.18         6.22 o
  15   4   7          9.63         26.02         7.49 o
  16   4   7          5.96          9.31         9.53 o
 -19   5   7          0.23         22.77        14.06 o
 -18   5   7         16.01         15.08         7.08 o
 -17   5   7          3.11         11.98         4.49 o
 -16   5   7          1.42         -2.49         3.17 o
 -15   5   7         79.02         76.03         7.39 o
 -14   5   7         83.01         81.97         7.62 o
 -13   5   7        106.10         96.84         7.36 o
 -12   5   7        459.02        446.62        15.45 o
 -11   5   7        194.75        185.30         7.92 o
 -10   5   7          0.03          0.33         1.83 o
  -9   5   7        349.32        363.79        11.74 o
  -8   5   7       1307.72       1240.29        20.42 o
  -7   5   7         20.60         19.28         3.30 o
  -6   5   7        401.57        366.87         8.29 o
  -5   5   7         65.65         75.21         3.89 o
  -4   5   7        249.70        269.14         8.59 o
  -3   5   7        524.55        515.14        16.24 o
  -2   5   7          1.77          2.31         1.91 o
  -1   5   7       2261.30       2319.53        30.54 o
   0   5   7        373.08        379.28         8.80 o
   1   5   7         40.08         39.54         3.58 o
   2   5   7        537.98        536.52         9.70 o
   3   5   7        673.93        639.86        12.12 o
   4   5   7        291.60        312.98         9.74 o
   5   5   7        256.26        257.61         8.56 o
   6   5   7         63.24         57.71         3.58 o
   7   5   7        359.18        327.67         9.79 o
   8   5   7          0.71          0.18         0.94 o
   9   5   7          3.08          6.29         1.96 o
  10   5   7        115.78        122.85         8.55 o
  11   5   7        173.15        159.22        11.11 o
  12   5   7        168.27        150.58        12.62 o
  13   5   7          0.23          1.07         4.65 o
  14   5   7         56.53         65.61         8.90 o
  15   5   7        114.25        128.04        19.19 o
 -18   6   7          5.14         -1.24         6.86 o
 -17   6   7          2.13          8.07         5.75 o
 -16   6   7          7.00          9.86         5.71 o
 -15   6   7         23.53         32.92         6.13 o
 -14   6   7        443.29        444.48        17.30 o
 -13   6   7        236.72        241.46        12.42 o
 -12   6   7        136.80        126.53         8.72 o
 -11   6   7          5.74          9.21         2.97 o
 -10   6   7          0.04          2.72         1.64 o
  -9   6   7         42.47         39.24         4.36 o
  -8   6   7        151.84        133.72         7.80 o
  -7   6   7          8.46          7.43         1.45 o
  -6   6   7         89.06         91.18         4.49 o
  -5   6   7        194.94        162.63         6.73 o
  -4   6   7        272.39        273.86        13.82 o
  -3   6   7        355.16        344.98        15.30 o
  -2   6   7        779.03        806.59        23.79 o
  -1   6   7        704.31        770.85        22.94 o
   0   6   7        118.93        111.37         7.44 o
   1   6   7        518.52        480.54        11.26 o
   2   6   7          3.68          8.99         1.26 o
   3   6   7          0.07          1.24         1.12 o
   4   6   7       2381.52       2290.32        29.91 o
   5   6   7          1.52          1.81         1.21 o
   6   6   7         40.18         36.82         2.94 o
   7   6   7          1.92          4.09         1.20 o
   8   6   7         11.57         11.47         2.52 o
   9   6   7          8.39         11.91         3.63 o
  10   6   7         25.44         27.99         5.27 o
  11   6   7         55.14         45.19         6.89 o
  12   6   7          1.73          4.77         4.87 o
  13   6   7          1.72         12.64         5.33 o
  14   6   7         66.61         70.88        19.82 o
  15   6   7          1.42         -7.14         7.14 o
 -17   7   7          0.86          1.44         9.53 o
 -16   7   7         23.35         20.46         8.48 o
 -15   7   7          1.24          6.89         4.35 o
 -14   7   7          2.77          8.20         7.11 o
 -13   7   7          1.63          9.67         4.09 o
 -12   7   7         13.37         14.67         3.41 o
 -11   7   7         70.37         63.85         6.03 o
 -10   7   7         27.31         27.18         3.93 o
  -9   7   7          1.31          4.02         2.00 o
  -8   7   7        624.37        583.19        14.30 o
  -7   7   7          6.50          6.23         1.47 o
  -6   7   7         14.34         17.20         2.36 o
  -5   7   7         59.49         55.17         3.91 o
  -4   7   7         12.40          9.71         2.86 o
  -3   7   7        146.04        109.42         8.94 o
  -2   7   7         10.49         22.33         4.72 o
  -1   7   7        825.48        812.79        24.66 o
   0   7   7         15.45        192.36        17.91 o
   1   7   7          1.34          0.83         1.59 o
   2   7   7          8.32          5.88         1.70 o
   3   7   7          6.93         11.44         1.42 o
   4   7   7          2.26          4.45         1.12 o
   5   7   7         57.50         56.24         4.16 o
   6   7   7         58.21         53.85         4.03 o
   7   7   7          0.42          6.81         2.03 o
   8   7   7        180.37        181.89        10.76 o
   9   7   7         66.72         69.84         7.14 o
  10   7   7          0.77          0.51         2.99 o
  11   7   7         72.60         75.84         8.67 o
  12   7   7         45.26         63.70        11.41 o
  13   7   7         17.73         45.72        16.60 o
  14   7   7          0.84         30.10        14.30 o
 -16   8   7         14.92         11.26        10.07 o
 -15   8   7          0.22          5.18         5.79 o
 -14   8   7         96.49        103.73         9.74 o
 -13   8   7          5.04          7.68         3.18 o
 -12   8   7         54.63         68.33         8.79 o
 -11   8   7        100.85        113.15        10.04 o
 -10   8   7         94.64         86.65         9.41 o
  -9   8   7         10.45          9.05         2.92 o
  -8   8   7        165.74        158.30         9.05 o
  -7   8   7        184.40        175.68         7.74 o
  -6   8   7         73.11         64.27         4.40 o
  -5   8   7          0.00          2.48         2.15 o
  -4   8   7        480.51        414.85        15.63 o
  -3   8   7        700.44        611.94        15.48 o
  -2   8   7        164.71        118.12         7.03 o
  -1   8   7          2.93         -0.71         2.10 o
   0   8   7        135.60        134.42         7.52 o
   1   8   7        159.81        154.16         8.68 o
   2   8   7        106.96        109.00         6.95 o
   3   8   7        160.17        147.50         7.00 o
   4   8   7        158.23        156.52         7.25 o
   5   8   7          3.90          2.99         2.38 o
   6   8   7         69.53         71.67         5.90 o
   7   8   7          0.58          2.01         1.96 o
   8   8   7         15.56         18.07         3.78 o
   9   8   7          9.20         15.89         3.39 o
  10   8   7          0.76          0.78         2.74 o
  11   8   7         29.23         48.13         8.43 o
  12   8   7          8.97         13.57        14.15 o
 -14   9   7         14.55         11.42         4.99 o
 -13   9   7          0.69          1.28         4.12 o
 -12   9   7          9.77          6.79         3.85 o
 -11   9   7         48.27         50.42         8.95 o
 -10   9   7         21.41         12.18         5.06 o
  -9   9   7        366.23        375.88        17.11 o
  -8   9   7         16.82         24.23         4.61 o
  -7   9   7        107.10        113.31         8.65 o
  -6   9   7         19.11         15.90         2.88 o
  -5   9   7         38.61         35.87         8.10 o
  -4   9   7         88.76         74.15         6.14 o
  -3   9   7        184.33        179.07         8.49 o
  -2   9   7        199.29        215.44        13.69 o
  -1   9   7         29.53         16.61         4.32 o
   0   9   7        117.54        110.89         9.70 o
   1   9   7        156.34        147.06        10.05 o
   2   9   7          1.90          2.14         2.68 o
   3   9   7         31.06         37.54         5.43 o
   4   9   7         36.15         41.03         5.14 o
   5   9   7         14.60         18.27         3.84 o
   6   9   7          3.17          1.88         2.26 o
   7   9   7         77.62         86.79         7.68 o
   8   9   7          3.12          5.87         4.89 o
   9   9   7         88.65        106.82        14.12 o
  10   9   7         29.29         22.91         5.79 o
  11   9   7          6.59         10.58         7.44 o
 -13  10   7         22.02         39.70        16.24 o
 -12  10   7          1.63          5.06         5.34 o
 -11  10   7          3.16          3.18         3.85 o
 -10  10   7         16.08         12.16         8.54 o
  -9  10   7          0.28          8.09         4.20 o
  -8  10   7         32.16         37.71         8.57 o
  -7  10   7        199.63        208.81        14.90 o
  -6  10   7         66.93         73.17         8.59 o
  -5  10   7         40.40         39.00         8.22 o
  -4  10   7        138.90        150.84        12.39 o
  -3  10   7         75.21         73.30         8.63 o
  -2  10   7        118.32        118.55        10.70 o
  -1  10   7          0.26          0.33         2.95 o
   0  10   7        102.00        106.82        10.06 o
   1  10   7          8.15          7.41         3.40 o
   2  10   7        111.28        116.48         9.27 o
   3  10   7          0.00          3.31         2.61 o
   4  10   7          4.19          8.15         3.30 o
   5  10   7         81.07         75.66         7.47 o
   6  10   7         10.37          7.87         3.49 o
   7  10   7         28.93         32.44         5.09 o
   8  10   7         64.78         72.90        10.02 o
   9  10   7          5.39         13.33         7.48 o
  10  10   7         15.15         14.59         7.33 o
 -13  11   7          8.85         11.79        10.03 o
 -12  11   7          7.12          8.16        10.73 o
 -11  11   7          8.22         15.33         8.87 o
 -10  11   7        125.07        114.03        12.31 o
  -9  11   7         77.61         87.97        13.56 o
  -8  11   7        107.02        116.23        11.76 o
  -7  11   7          7.73          9.35         4.12 o
  -6  11   7          3.16         10.08         4.34 o
  -5  11   7        154.69        135.78        12.48 o
  -4  11   7         11.00         11.09         4.40 o
  -3  11   7        102.68        106.60        10.85 o
  -2  11   7         36.88         29.90         8.03 o
  -1  11   7         16.30         24.24         5.06 o
   0  11   7         35.45         45.06         7.09 o
   1  11   7          2.94          4.61         3.15 o
   2  11   7        129.19        124.44        10.23 o
   3  11   7         91.99         89.25         8.68 o
   4  11   7         38.34         38.33         7.28 o
   5  11   7          8.44          4.77         2.90 o
   6  11   7          6.16          7.18         3.27 o
   7  11   7          0.11          0.63         3.19 o
   8  11   7         32.70         31.34         7.78 o
   9  11   7         20.95          8.90        11.20 o
 -10  12   7         34.57         42.91        18.16 o
  -9  12   7          1.74         -4.09        11.46 o
  -8  12   7          0.04         -4.38         5.38 o
  -7  12   7          4.14          4.13         3.76 o
  -6  12   7         67.65         80.01         9.73 o
  -5  12   7          5.46         12.04         4.75 o
  -4  12   7        121.98        133.24        12.53 o
  -3  12   7          1.06          3.73         3.89 o
  -2  12   7          0.05          7.31         3.25 o
  -1  12   7          8.82          9.80         4.57 o
   0  12   7          1.68          3.02         3.84 o
   1  12   7        249.03        243.96        16.48 o
   2  12   7          0.02          9.26         5.17 o
   3  12   7        237.22        271.29        15.82 o
   4  12   7          0.40          0.44         3.19 o
   5  12   7         28.01         31.96         5.89 o
   6  12   7          7.90         11.45         3.86 o
   7  12   7         22.55         24.52         7.44 o
  -8  13   7          0.01          9.16         9.90 o
  -7  13   7        127.99        116.30        29.02 o
  -6  13   7         63.03         33.27        15.45 o
  -5  13   7          0.01          6.15         9.45 o
  -4  13   7         95.35        102.96        26.34 o
  -3  13   7         49.25         50.14        18.54 o
  -2  13   7         34.44         51.06        10.13 o
  -1  13   7         18.89          0.95         9.70 o
   0  13   7          1.78          9.05         5.87 o
   1  13   7          3.91          8.12         4.67 o
   2  13   7          3.09          5.74         4.05 o
   3  13   7         28.30         42.23         7.93 o
   4  13   7         21.36         32.29         7.74 o
   5  13   7         11.76         13.99         7.21 o
 -20   0   8         11.92          7.05         9.08 o
 -19   0   8         15.11         31.62        11.23 o
 -18   0   8        123.69        118.43        26.52 o
 -17   0   8         41.63         44.76        12.79 o
 -16   0   8        229.97        231.66        26.48 o
 -15   0   8        157.60        132.61        19.35 o
 -14   0   8         34.51         30.09         9.47 o
 -13   0   8          0.36         -1.10         3.08 o
 -12   0   8        195.00        207.25        17.31 o
 -11   0   8         65.08         54.33         5.15 o
 -10   0   8         79.88         68.26         5.36 o
  -9   0   8        854.54        829.55        17.16 o
  -8   0   8        379.32        365.51        10.68 o
  -7   0   8       1497.06       1491.81        24.77 o
  -6   0   8       1670.80       1598.12        22.74 o
  -5   0   8        203.55        198.36         7.04 o
  -4   0   8        301.48        327.13         8.91 o
  -3   0   8       1936.60       2007.53        25.98 o
  -2   0   8         11.51          7.60         1.73 o
  -1   0   8        706.48        739.13        15.20 o
   0   0   8        554.10        587.73        14.36 o
   1   0   8       1562.22       1564.28        24.53 o
   2   0   8         70.95         62.45         4.08 o
   3   0   8        605.69        571.55        10.53 o
   4   0   8        188.32        171.95         6.49 o
   5   0   8        119.24         99.94         5.77 o
   6   0   8        531.94        496.02        16.82 o
   7   0   8        221.75        217.68        11.23 o
   8   0   8        118.85        115.72         9.14 o
   9   0   8        228.60        227.70        13.31 o
  10   0   8        438.35        446.95        26.96 o
  11   0   8        254.85        300.50        22.91 o
  12   0   8          3.22          1.57         4.08 o
  13   0   8        119.89        123.56        15.84 o
  14   0   8          5.83          2.09         5.80 o
  15   0   8         72.76         75.61        20.86 o
 -20   1   8          4.74          1.21         8.23 o
 -19   1   8         16.77         11.80         5.19 o
 -18   1   8          5.46         18.47         5.87 o
 -17   1   8         60.47         71.58        12.13 o
 -16   1   8          0.80          0.74         3.64 o
 -15   1   8         50.81         47.63         7.18 o
 -14   1   8        109.83         98.67         9.73 o
 -13   1   8        119.06        106.92         7.84 o
 -12   1   8         38.24         36.83         3.22 o
 -11   1   8          0.30          0.45         1.06 o
 -10   1   8         15.34         17.76         2.01 o
  -9   1   8         28.11         32.30         2.35 o
  -8   1   8          0.71          1.10         1.01 o
  -7   1   8         13.74         10.67         1.32 o
  -6   1   8        493.19        460.72         8.64 o
  -5   1   8         36.51         23.46         1.82 o
  -4   1   8          6.81          7.47         1.07 o
  -3   1   8        813.29        876.23        11.36 o
  -2   1   8        464.85        510.45         8.75 o
  -1   1   8        131.85        170.94         4.98 o
   0   1   8        948.67        968.56        13.71 o
   1   1   8       1153.42       1167.65        14.45 o
   2   1   8        159.03        154.87         4.04 o
   3   1   8         47.27         41.45         2.08 o
   4   1   8        116.17        129.34         4.18 o
   5   1   8        903.41        899.21        13.41 o
   6   1   8       1168.00       1108.91        16.24 o
   7   1   8          0.03          3.98         1.80 o
   8   1   8        256.93        248.71         9.56 o
   9   1   8        413.39        367.94        12.70 o
  10   1   8        152.70        153.48        10.00 o
  11   1   8         28.89         31.75         5.73 o
  12   1   8         17.43         23.27         4.89 o
  13   1   8         22.00         21.51         5.31 o
  14   1   8         18.03         33.90         7.96 o
  15   1   8         20.84         29.83         7.61 o
 -19   2   8          1.04         -0.92         5.19 o
 -18   2   8         56.74         76.78        11.17 o
 -17   2   8          5.44          6.08         4.60 o
 -16   2   8         20.23         12.03         5.26 o
 -15   2   8         28.77         27.69         5.22 o
 -14   2   8          2.07          4.68         2.67 o
 -13   2   8       1012.10        971.89        27.91 o
 -12   2   8        236.43        216.17         9.64 o
 -11   2   8         76.30         87.86         5.63 o
 -10   2   8        323.69        293.19         9.56 o
  -9   2   8          0.87         -0.32         1.21 o
  -8   2   8         21.03         30.61         2.72 o
  -7   2   8         41.07         42.60         2.83 o
  -6   2   8        794.53        836.38        12.00 o
  -5   2   8          5.24          4.45         0.97 o
  -4   2   8          2.05          2.85         0.87 o
  -3   2   8        490.09        505.14         8.79 o
  -2   2   8         64.32         72.24         3.08 o
  -1   2   8         15.47          7.40         1.07 o
   0   2   8        143.41        137.66         3.81 o
   1   2   8          8.63         11.27         1.29 o
   2   2   8         59.64         61.43         2.89 o
   3   2   8        178.92        186.09         5.16 o
   4   2   8        223.22        224.07         5.54 o
   5   2   8          7.60          4.75         0.99 o
   6   2   8         83.70         69.80         3.62 o
   7   2   8        510.61        500.65        10.95 o
   8   2   8         16.18         16.35         2.00 o
   9   2   8        100.71        111.47         7.09 o
  10   2   8         74.36         78.93         7.56 o
  11   2   8         39.25         30.89         5.16 o
  12   2   8         30.39         27.04         5.90 o
  13   2   8          1.09         -2.46         3.96 o
  14   2   8         64.88         77.02         9.84 o
  15   2   8          1.27          7.75         5.32 o
 -19   3   8         86.06        103.07        15.50 o
 -18   3   8        195.41        217.45        17.01 o
 -17   3   8          3.91          7.27         5.35 o
 -16   3   8          5.36          8.22         4.08 o
 -15   3   8         30.08         22.25         4.28 o
 -14   3   8         19.04         20.00         5.75 o
 -13   3   8          0.17          4.66         3.13 o
 -12   3   8         25.77         23.29         4.38 o
 -11   3   8          0.33          3.16         1.64 o
 -10   3   8         76.14         78.90         5.38 o
  -9   3   8         51.10         49.37         4.66 o
  -8   3   8        794.58        708.93        14.07 o
  -7   3   8         12.60          7.58         1.91 o
  -6   3   8          2.04          3.89         1.28 o
  -5   3   8        103.71        101.89         4.28 o
  -4   3   8        156.79        141.52         4.20 o
  -3   3   8          0.17          1.68         0.85 o
  -2   3   8         30.94         24.33         1.78 o
  -1   3   8        256.17        254.53         6.28 o
   0   3   8          1.24          0.94         1.00 o
   1   3   8         12.30         11.11         1.22 o
   2   3   8        174.38        190.62         5.52 o
   3   3   8        326.99        312.48         7.17 o
   4   3   8         30.89         23.91         1.93 o
   5   3   8        108.39         95.10         3.78 o
   6   3   8         38.86         25.95         2.42 o
   7   3   8         67.31         58.43         4.95 o
   8   3   8        329.94        331.77        11.87 o
   9   3   8        185.83        191.48        10.84 o
  10   3   8         11.84          9.58         2.95 o
  11   3   8        207.99        208.63        11.95 o
  12   3   8         28.52         50.89         6.93 o
  13   3   8          0.05          7.05         3.14 o
  14   3   8         19.56         11.01         8.32 o
  15   3   8          4.45         14.78         8.45 o
 -19   4   8        162.31        220.20        22.27 o
 -18   4   8          7.48         11.59         4.97 o
 -17   4   8         17.99         23.48         5.36 o
 -16   4   8         19.51         40.87         6.41 o
 -15   4   8         44.69         42.38         5.77 o
 -14   4   8        117.62        131.83         9.61 o
 -13   4   8          7.60         12.58         3.49 o
 -12   4   8         13.18         29.70         4.67 o
 -11   4   8          0.59          1.83         2.38 o
 -10   4   8        241.55        230.31         8.98 o
  -9   4   8         41.57         40.04         4.04 o
  -8   4   8        939.74        926.53        17.64 o
  -7   4   8        450.53        464.83        11.48 o
  -6   4   8        338.99        314.28         7.97 o
  -5   4   8         35.52         36.68         2.60 o
  -4   4   8        136.76        146.35         4.72 o
  -3   4   8        200.75        208.09         5.82 o
  -2   4   8        517.01        542.86        10.28 o
  -1   4   8         18.62         19.90         2.07 o
   0   4   8          2.29         12.71         1.86 o
   1   4   8         12.12         11.81         1.88 o
   2   4   8        102.36        109.81         4.47 o
   3   4   8         10.67          9.57         1.84 o
   4   4   8         44.60         47.17         2.93 o
   5   4   8        584.00        555.24        12.33 o
   6   4   8         28.63         21.76         1.97 o
   7   4   8         48.20         52.71         3.63 o
   8   4   8         63.22         81.97         8.21 o
   9   4   8        263.46        277.16        14.51 o
  10   4   8         57.25         39.32         5.58 o
  11   4   8         48.63         50.22         7.18 o
  12   4   8          1.65          5.47         3.63 o
  13   4   8         49.73         52.42         7.50 o
  14   4   8          0.25         -0.67         7.38 o
  15   4   8          3.94         -5.70         5.70 o
 -18   5   8          0.58        -11.39        11.39 o
 -17   5   8         13.60         10.64         4.96 o
 -16   5   8         18.81         22.71         6.44 o
 -15   5   8        174.29        191.23        12.01 o
 -14   5   8         11.84         11.50         4.29 o
 -13   5   8         24.26         26.55         4.70 o
 -12   5   8         12.95         18.96         3.44 o
 -11   5   8          7.82          6.49         2.26 o
 -10   5   8        122.09        122.94         6.54 o
  -9   5   8          1.75          3.00         1.87 o
  -8   5   8          2.81          3.59         2.02 o
  -7   5   8         28.19         34.51         3.09 o
  -6   5   8        914.03        847.95        13.48 o
  -5   5   8        411.64        359.90         7.51 o
  -4   5   8          2.67          3.60         1.61 o
  -3   5   8         23.69         21.78         3.56 o
  -2   5   8       1212.48       1225.86        20.06 o
  -1   5   8       1106.33       1071.30        17.11 o
   0   5   8         27.06         30.42         2.65 o
   1   5   8        136.71        140.76         5.91 o
   2   5   8        297.13        284.66         8.39 o
   3   5   8        486.71        469.63         9.50 o
   4   5   8        137.30        116.68         5.24 o
   5   5   8        206.58        187.64         6.53 o
   6   5   8        263.65        242.46         7.33 o
   7   5   8         22.39         19.56         2.49 o
   8   5   8        235.74        231.35        13.42 o
   9   5   8         78.20         85.18         8.56 o
  10   5   8         84.81         79.92         8.63 o
  11   5   8        104.63         95.82         9.71 o
  12   5   8         55.90         53.79         7.86 o
  13   5   8         51.14         83.02         9.91 o
  14   5   8         34.65         39.23        11.47 o
  15   5   8         75.01         73.90        20.07 o
 -17   6   8          4.50          6.28         9.72 o
 -16   6   8         48.79         59.09        11.67 o
 -15   6   8         15.18         15.00         5.42 o
 -14   6   8        443.92        475.05        18.33 o
 -13   6   8        463.79        482.18        18.08 o
 -12   6   8         44.39         40.33         4.91 o
 -11   6   8         72.39         64.47         6.27 o
 -10   6   8        305.35        303.77        15.61 o
  -9   6   8          0.48          3.83         2.27 o
  -8   6   8         78.88         65.35         4.29 o
  -7   6   8         12.03          7.22         1.85 o
  -6   6   8        288.05        248.20         8.30 o
  -5   6   8        294.69        292.18        12.34 o
  -4   6   8         85.43         83.49         6.63 o
  -3   6   8        161.18        162.15        10.89 o
  -2   6   8        474.29        499.46        19.05 o
  -1   6   8       1536.74       1494.27        34.77 o
   0   6   8        147.38        151.57         9.95 o
   1   6   8        133.93        131.99         7.53 o
   2   6   8        279.46        271.38         8.70 o
   3   6   8         14.69         14.72         1.83 o
   4   6   8         17.66         16.93         2.22 o
   5   6   8          0.13          1.21         1.34 o
   6   6   8         22.05         22.61         3.12 o
   7   6   8         91.22         85.32         7.00 o
   8   6   8         19.39         20.71         4.57 o
   9   6   8        106.59        122.11        11.17 o
  10   6   8        259.92        291.65        16.50 o
  11   6   8          0.21          2.09         7.67 o
  12   6   8         19.66         38.08         9.33 o
  13   6   8          2.55         15.41         9.47 o
  14   6   8         14.16         -8.75         8.91 o
 -16   7   8          1.11          1.72         6.91 o
 -15   7   8         80.52         89.15        13.54 o
 -14   7   8        161.73        180.70        12.90 o
 -13   7   8         42.85         46.82         6.75 o
 -12   7   8        314.74        295.52        15.12 o
 -11   7   8         85.18         81.13         8.24 o
 -10   7   8        307.73        321.47        16.24 o
  -9   7   8         46.33         50.32         6.95 o
  -8   7   8        179.65        176.80        12.79 o
  -7   7   8          0.69         -0.05         1.20 o
  -6   7   8        112.84         94.90         5.34 o
  -5   7   8          1.97          3.53         2.11 o
  -4   7   8         62.97         65.12         7.21 o
  -3   7   8         27.02         13.28         3.77 o
  -2   7   8        835.07        767.68        25.05 o
  -1   7   8         41.25         53.12         6.43 o
   0   7   8       1418.85       1341.05        33.52 o
   1   7   8         40.61         33.85         5.00 o
   2   7   8        191.93        201.30        11.93 o
   3   7   8         12.85         11.98         1.77 o
   4   7   8        141.27        132.71         6.25 o
   5   7   8        165.10        150.09         8.47 o
   6   7   8          8.64          8.13         2.16 o
   7   7   8          1.85          3.43         2.22 o
   8   7   8         81.32         73.86         8.13 o
   9   7   8         23.14         30.23         5.66 o
  10   7   8         11.15         10.21         4.41 o
  11   7   8          4.69          5.89         4.80 o
  12   7   8          7.17          1.58         5.08 o
  13   7   8          8.01          5.00         6.77 o
 -15   8   8         62.17         53.04        19.96 o
 -14   8   8         41.60         41.82         6.70 o
 -13   8   8         84.40         67.92         7.88 o
 -12   8   8         42.16         41.74         6.08 o
 -11   8   8          2.90          7.74         3.95 o
 -10   8   8        103.87        124.70        12.15 o
  -9   8   8          0.40          5.52         4.90 o
  -8   8   8         22.35         18.78         4.98 o
  -7   8   8          1.74          1.50         2.05 o
  -6   8   8          7.57          6.19         2.64 o
  -5   8   8         96.24         91.93         9.25 o
  -4   8   8         25.41         37.86         6.07 o
  -3   8   8         22.50         19.56         4.34 o
  -2   8   8        187.69        147.27        11.17 o
  -1   8   8        308.01        282.10        15.31 o
   0   8   8        334.51        364.81        17.28 o
   1   8   8          9.89         14.31         3.39 o
   2   8   8          0.22          0.54         3.03 o
   3   8   8        225.39        216.19        14.51 o
   4   8   8         21.63         14.35         3.15 o
   5   8   8         79.48         75.71         7.88 o
   6   8   8        103.15         97.31         7.58 o
   7   8   8         65.04         67.34         5.96 o
   8   8   8         28.62         28.11         4.61 o
   9   8   8        186.23        193.27        16.06 o
  10   8   8         47.36         50.27         8.15 o
  11   8   8         10.54         15.26        12.00 o
 -14   9   8         35.58         41.29        11.73 o
 -13   9   8          5.14          8.46         3.87 o
 -12   9   8        115.45        120.16        10.31 o
 -11   9   8         25.36         30.49         6.32 o
 -10   9   8         24.83         26.49         5.96 o
  -9   9   8         21.21         33.77         6.81 o
  -8   9   8          1.32         -2.34         4.21 o
  -7   9   8         13.16         17.01         4.91 o
  -6   9   8        234.92        257.21        16.30 o
  -5   9   8         20.40         19.71         5.61 o
  -4   9   8         47.36         45.99         6.86 o
  -3   9   8          5.39          7.69         3.94 o
  -2   9   8         35.17         27.63         5.18 o
  -1   9   8         26.67         14.14         4.47 o
   0   9   8         23.13         19.13         4.78 o
   1   9   8         16.77         18.54         4.46 o
   2   9   8        107.71        115.21        10.06 o
   3   9   8         24.63         28.98         5.22 o
   4   9   8        248.08        239.10        14.52 o
   5   9   8          1.12          3.07         2.80 o
   6   9   8        132.60        128.90         9.39 o
   7   9   8         26.42         28.82         6.93 o
   8   9   8         71.16         79.47        10.89 o
   9   9   8         23.90         24.33         6.78 o
  10   9   8          8.33         25.83         7.44 o
 -13  10   8         48.00         26.70         8.99 o
 -12  10   8         30.97         23.48        17.31 o
 -11  10   8         30.78         31.88         6.65 o
 -10  10   8          0.10          2.22         4.21 o
  -9  10   8         38.66         42.96         7.70 o
  -8  10   8         35.99         46.46         7.65 o
  -7  10   8          4.15          5.78         3.71 o
  -6  10   8        135.50        128.92        13.23 o
  -5  10   8          0.73          4.07         3.46 o
  -4  10   8          9.01         16.79         5.12 o
  -3  10   8         34.63         32.75         6.09 o
  -2  10   8          0.37          1.84         3.68 o
  -1  10   8         42.02         44.45         7.48 o
   0  10   8          0.00          3.60         2.70 o
   1  10   8         48.41         51.30         6.79 o
   2  10   8          2.90          9.58         3.09 o
   3  10   8        132.73        126.80        11.29 o
   4  10   8         12.49         15.43         4.49 o
   5  10   8         35.37         42.43         5.91 o
   6  10   8          0.00          0.64         3.25 o
   7  10   8        101.08        102.36        11.65 o
   8  10   8         22.66          8.10         7.28 o
   9  10   8          1.21          6.41         7.02 o
 -12  11   8         37.34         29.21        16.13 o
 -11  11   8         20.47         40.46        17.54 o
 -10  11   8         40.13         23.35         9.03 o
  -9  11   8         61.20         64.30         9.24 o
  -8  11   8        271.64        293.21        19.22 o
  -7  11   8          7.87          8.11         3.55 o
  -6  11   8         33.18         39.31         6.47 o
  -5  11   8          0.02          2.12         3.79 o
  -4  11   8          0.02          1.14         3.54 o
  -3  11   8         17.81         19.85         7.36 o
  -2  11   8         81.92        113.43        11.69 o
  -1  11   8         10.30          5.96         3.85 o
   0  11   8         19.00         16.57         4.63 o
   1  11   8          0.02          1.04         3.15 o
   2  11   8        190.10        200.82        14.50 o
   3  11   8          4.17          5.68         4.39 o
   4  11   8          9.15          5.54         3.99 o
   5  11   8          1.57         -0.20         2.94 o
   6  11   8         12.23         14.19         4.90 o
   7  11   8          0.56         11.36        15.96 o
   8  11   8         14.57         19.65        10.61 o
  -8  12   8         22.50         12.70        12.43 o
  -7  12   8          0.35          8.66         9.79 o
  -6  12   8         53.63         51.18        14.17 o
  -5  12   8        118.27        126.03        12.89 o
  -4  12   8         13.98         21.98         5.79 o
  -3  12   8         61.62         52.03         8.03 o
  -2  12   8        178.48        185.74        14.86 o
  -1  12   8        146.26        131.92        12.36 o
   0  12   8         45.48         41.38         7.38 o
   1  12   8          3.95          8.73         4.31 o
   2  12   8         30.88         21.98         5.70 o
   3  12   8          0.01          2.72         5.36 o
   4  12   8          2.37          0.03         3.09 o
   5  12   8         91.75         79.05        14.52 o
   6  12   8         15.18         -8.54         8.54 o
  -5  13   8         17.87         36.00        16.37 o
  -4  13   8          4.16         -5.44         8.27 o
  -3  13   8          3.52         -0.77        10.04 o
  -2  13   8          0.92         10.60         8.60 o
  -1  13   8          5.65         -8.36        10.63 o
   0  13   8         27.08         25.92         9.58 o
   1  13   8         26.20         17.13         7.95 o
   2  13   8         17.96          4.87         4.85 o
   3  13   8          1.23         -3.30         4.63 o
 -19   1   9        141.22        169.30        20.17 o
 -18   1   9         50.19         64.75        11.14 o
 -17   1   9          2.99          7.74         7.00 o
 -16   1   9         36.46         36.77         7.95 o
 -15   1   9          0.02          2.01         3.05 o
 -14   1   9         28.37         28.13         5.45 o
 -13   1   9        585.78        581.72        21.61 o
 -12   1   9          1.30          2.72         1.78 o
 -11   1   9          4.08          3.58         1.85 o
 -10   1   9         21.32         19.16         2.26 o
  -9   1   9        440.51        434.98        10.18 o
  -8   1   9        378.31        396.94         9.51 o
  -7   1   9         21.53         26.09         2.57 o
  -6   1   9          0.12          1.34         1.06 o
  -5   1   9        114.85        108.57         4.54 o
  -4   1   9         99.89        115.19         4.56 o
  -3   1   9       1477.80       1417.49        17.92 o
  -2   1   9       1819.58       1719.42        18.61 o
  -1   1   9         10.13          8.24         1.30 o
   0   1   9        325.71        340.28         8.21 o
   1   1   9         25.75         21.04         2.02 o
   2   1   9        140.64        123.36         4.35 o
   3   1   9        467.33        458.08         8.54 o
   4   1   9         46.61         45.70         2.91 o
   5   1   9        290.04        285.01         8.58 o
   6   1   9         26.35         36.10         3.25 o
   7   1   9          2.31          2.70         1.50 o
   8   1   9        117.01        124.83         7.56 o
   9   1   9          0.43          6.00         2.48 o
  10   1   9        180.76        168.63        10.06 o
  11   1   9          8.46         15.72         4.00 o
  12   1   9          7.81          9.46         3.87 o
  13   1   9          0.41          4.14         3.20 o
  14   1   9        127.75        135.50        17.60 o
 -19   2   9        145.60        169.38        19.96 o
 -18   2   9        134.70        148.48        16.03 o
 -17   2   9          0.68          1.66         7.49 o
 -16   2   9          7.31         10.41         5.41 o
 -15   2   9          8.29          5.46         2.96 o
 -14   2   9         14.50          9.81         3.65 o
 -13   2   9          0.22          2.72         2.93 o
 -12   2   9         25.10         27.92         4.88 o
 -11   2   9          4.03          3.16         1.96 o
 -10   2   9          2.74          7.96         2.46 o
  -9   2   9        104.50        101.35         5.75 o
  -8   2   9        333.08        340.68        12.42 o
  -7   2   9        735.97        740.84        13.94 o
  -6   2   9         78.13         72.95         3.66 o
  -5   2   9         73.30         75.64         3.39 o
  -4   2   9         11.26         11.24         1.47 o
  -3   2   9        661.44        642.09        10.42 o
  -2   2   9        343.85        345.95         7.57 o
  -1   2   9         68.69         87.25         3.44 o
   0   2   9         29.62         29.51         2.02 o
   1   2   9         72.93         62.72         3.06 o
   2   2   9          5.20          7.12         1.33 o
   3   2   9        431.71        423.65         8.83 o
   4   2   9        524.53        530.42         9.51 o
   5   2   9         40.33         43.05         2.67 o
   6   2   9         38.61         36.32         2.98 o
   7   2   9        109.40        102.43         5.55 o
   8   2   9          0.58          3.09         2.30 o
   9   2   9          0.81          3.11         2.20 o
  10   2   9         34.45         29.86         4.59 o
  11   2   9          0.00          5.21         3.21 o
  12   2   9         10.50         13.77         3.60 o
  13   2   9         12.19         14.57         4.07 o
  14   2   9          3.56         11.47         7.79 o
 -19   3   9          6.90         -4.33         5.67 o
 -18   3   9         15.47         17.20         7.31 o
 -17   3   9         33.35         20.54         7.19 o
 -16   3   9         19.45         22.59         5.35 o
 -15   3   9        142.21        137.06        10.99 o
 -14   3   9         68.08         64.47         7.50 o
 -13   3   9          3.70          7.13         3.18 o
 -12   3   9          1.51          3.28         2.52 o
 -11   3   9         60.05         57.61         5.26 o
 -10   3   9         30.72         26.57         3.69 o
  -9   3   9       1947.72       2034.43        33.27 o
  -8   3   9       1623.80       1606.42        25.46 o
  -7   3   9        592.95        596.32        16.85 o
  -6   3   9        358.50        356.63         9.60 o
  -5   3   9         12.23         11.13         1.67 o
  -4   3   9        281.40        265.56         8.17 o
  -3   3   9        110.84        148.26         5.36 o
  -2   3   9          2.59          4.47         1.35 o
  -1   3   9        725.29        708.16        12.97 o
   0   3   9         74.79        151.48         5.79 o
   1   3   9        829.46        764.89        10.99 o
   2   3   9        482.08        445.26         8.82 o
   3   3   9        988.56        949.66        15.02 o
   4   3   9        841.79        873.21        14.29 o
   5   3   9        469.88        451.90         8.97 o
   6   3   9        270.66        253.72         7.36 o
   7   3   9        112.12        105.10         6.24 o
   8   3   9         13.04          7.84         3.46 o
   9   3   9          0.14         25.61         4.39 o
  10   3   9        244.51        273.16        13.87 o
  11   3   9         41.93         48.05         6.84 o
  12   3   9          2.38          2.26         2.70 o
  13   3   9          0.49          5.50         3.72 o
  14   3   9          3.66         -2.73         6.21 o
 -19   4   9         23.21         39.23        17.28 o
 -18   4   9         25.18         11.08        12.69 o
 -17   4   9         10.83         11.23         6.53 o
 -16   4   9         92.47        101.85        10.42 o
 -15   4   9         42.51         44.42         6.34 o
 -14   4   9        250.29        250.69        13.74 o
 -13   4   9          0.25          5.13         2.80 o
 -12   4   9         88.79         81.13         6.89 o
 -11   4   9          0.12          1.83         3.06 o
 -10   4   9         91.58         99.42         6.32 o
  -9   4   9          6.87          9.25         2.46 o
  -8   4   9          7.73          5.88         1.96 o
  -7   4   9        128.49        112.63         5.85 o
  -6   4   9          1.13          2.13         1.00 o
  -5   4   9          3.38          3.49         1.33 o
  -4   4   9         20.84         18.44         2.11 o
  -3   4   9         20.53         16.56         2.08 o
  -2   4   9         20.22         17.83         2.19 o
  -1   4   9         70.41         80.28         4.44 o
   0   4   9         90.67         94.36         4.83 o
   1   4   9        234.39        243.32         7.64 o
   2   4   9          6.65          6.87         1.74 o
   3   4   9        527.42        506.33        10.29 o
   4   4   9        381.82        337.77         9.89 o
   5   4   9         72.47         66.09         3.42 o
   6   4   9          0.04         -1.91         1.91 o
   7   4   9          0.30          0.36         2.35 o
   8   4   9          6.44          7.07         2.99 o
   9   4   9         76.21         70.56         8.20 o
  10   4   9         50.52         56.81         7.10 o
  11   4   9        264.00        272.17        17.33 o
  12   4   9          0.43          0.58         2.77 o
  13   4   9         41.17         52.71        10.84 o
  14   4   9          1.16         -0.08         4.87 o
 -18   5   9         83.81        104.63        27.99 o
 -17   5   9         11.13         16.49         8.54 o
 -16   5   9          1.73          0.71         3.52 o
 -15   5   9         60.89         62.13         6.76 o
 -14   5   9         78.76         90.32         8.31 o
 -13   5   9          1.01          4.76         2.75 o
 -12   5   9         24.53         25.07         4.14 o
 -11   5   9         15.63         17.25         3.66 o
 -10   5   9         58.59         62.57         5.28 o
  -9   5   9         63.70         59.74         4.50 o
  -8   5   9         91.95         84.63         6.26 o
  -7   5   9        108.55        109.11         4.62 o
  -6   5   9          0.99          1.78         1.26 o
  -5   5   9         23.30         26.48         2.38 o
  -4   5   9        148.03        140.42         4.88 o
  -3   5   9         53.86         33.23         2.45 o
  -2   5   9         65.66         43.77         3.23 o
  -1   5   9       1921.67       1835.17        28.40 o
   0   5   9         39.47         47.42         3.42 o
   1   5   9         21.17         25.68         2.67 o
   2   5   9        104.22         95.70         5.23 o
   3   5   9        588.79        547.26        11.36 o
   4   5   9        376.57        343.44         8.78 o
   5   5   9         24.84         32.34         2.84 o
   6   5   9        170.62        155.32         7.58 o
   7   5   9         38.40         34.57         4.41 o
   8   5   9         12.20         22.85         5.29 o
   9   5   9         81.83         85.74         9.78 o
  10   5   9        208.40        204.56        14.25 o
  11   5   9        123.70        133.93        12.25 o
  12   5   9         14.83         20.71         5.42 o
  13   5   9          0.00          6.04         5.63 o
  14   5   9        244.58        281.57        41.91 o
 -16   6   9         39.18         42.02        18.11 o
 -15   6   9         11.01         23.28         6.73 o
 -14   6   9          0.15          7.27         4.10 o
 -13   6   9          5.42         10.07         3.74 o
 -12   6   9        282.19        277.25        13.69 o
 -11   6   9        180.64        188.09        10.23 o
 -10   6   9         23.14         21.94         4.30 o
  -9   6   9         25.79         47.96         5.04 o
  -8   6   9          0.02          2.16         2.28 o
  -7   6   9         73.06         65.99         5.18 o
  -6   6   9         22.11        107.30         8.43 o
  -5   6   9          2.25          1.80         2.02 o
  -4   6   9        353.83        366.42        13.81 o
  -3   6   9          3.09         85.17         6.87 o
  -2   6   9        788.38        804.95        21.30 o
  -1   6   9         29.98         15.74         3.81 o
   0   6   9        208.61        266.42        15.55 o
   1   6   9         62.80         59.23         4.04 o
   2   6   9        129.98        136.94         6.58 o
   3   6   9        475.49        446.30        11.90 o
   4   6   9        156.19        133.14         6.43 o
   5   6   9         44.05         43.67         4.01 o
   6   6   9         26.45         24.78         4.85 o
   7   6   9          5.73         12.30         3.27 o
   8   6   9          9.74         10.27         3.56 o
   9   6   9        177.07        168.49        12.61 o
  10   6   9        268.13        265.02        19.29 o
  11   6   9          0.63          3.08         4.69 o
  12   6   9         49.95         50.53        17.02 o
  13   6   9          0.73         -1.79         5.41 o
 -15   7   9          0.31         10.43         7.41 o
 -14   7   9          1.57          7.39         3.55 o
 -13   7   9        193.42        178.37        13.83 o
 -12   7   9         33.66         30.29         5.67 o
 -11   7   9        178.48        193.90        13.14 o
 -10   7   9          0.39          4.91         3.09 o
  -9   7   9        112.79        114.32         9.88 o
  -8   7   9         62.57         69.89         7.53 o
  -7   7   9         20.21         22.61         3.31 o
  -6   7   9         31.16         25.98         4.25 o
  -5   7   9          4.57          3.93         2.50 o
  -4   7   9          2.55          2.69         2.60 o
  -3   7   9        100.29        115.08         8.53 o
  -2   7   9         34.16         32.47         6.15 o
  -1   7   9        255.09        247.45        14.28 o
   0   7   9         92.42         94.67         8.68 o
   1   7   9          2.44          1.08         2.93 o
   2   7   9        508.17        454.86        12.48 o
   3   7   9          0.82          6.53         2.84 o
   4   7   9         33.31         22.88         4.64 o
   5   7   9         11.86          9.23         1.96 o
   6   7   9         13.52         13.78         2.79 o
   7   7   9         12.45          8.44         2.55 o
   8   7   9         25.13         31.57         5.79 o
   9   7   9         30.98         35.91         6.02 o
  10   7   9          2.11          5.13         3.09 o
 -14   8   9         34.70         33.18         8.93 o
 -13   8   9        258.02        270.85        16.56 o
 -12   8   9         68.49         71.94         8.30 o
 -11   8   9         13.86         12.55         3.79 o
 -10   8   9          0.60          4.70         2.77 o
  -9   8   9         43.64         42.34         6.21 o
  -8   8   9         16.27         20.07         7.91 o
  -7   8   9        123.05        117.02        11.09 o
  -6   8   9         64.47         66.41         6.41 o
  -5   8   9         13.00         15.63         3.67 o
  -4   8   9          1.70          4.90         3.37 o
  -3   8   9          0.97          0.85         3.34 o
  -2   8   9         90.51         88.59         9.06 o
  -1   8   9         30.62         22.47         4.10 o
   0   8   9         74.82         60.39         7.20 o
   1   8   9         20.04         21.40         4.60 o
   2   8   9         23.57         19.70         4.07 o
   3   8   9         31.16         34.22         5.80 o
   4   8   9        124.35        102.65         9.18 o
   5   8   9          5.98          9.01         2.77 o
   6   8   9         49.33         65.18         6.82 o
   7   8   9        102.39        105.42        13.50 o
   8   8   9          4.56          8.92         4.56 o
   9   8   9        140.58        162.65        15.25 o
 -14   9   9          0.18          3.54         5.67 o
 -13   9   9         19.91         10.42         4.99 o
 -12   9   9          2.81         15.43         4.20 o
 -11   9   9          6.71          3.33         3.23 o
 -10   9   9         41.79         47.12         7.98 o
  -9   9   9        103.56        109.27        11.33 o
  -8   9   9         42.02         60.10         8.47 o
  -7   9   9         42.25         46.28         7.29 o
  -6   9   9          2.44          8.77         3.76 o
  -5   9   9         89.74         89.82         7.98 o
  -4   9   9        166.15        154.74        12.68 o
  -3   9   9          3.94          7.88         3.69 o
  -2   9   9         81.07         72.83         8.50 o
  -1   9   9         36.88         57.37         7.61 o
   0   9   9          0.01          7.51         3.09 o
   1   9   9          1.49          5.02         3.35 o
   2   9   9        116.94        130.31        10.85 o
   3   9   9        194.23        187.25        13.12 o
   4   9   9         58.84         67.84         8.26 o
   5   9   9          0.51         -0.84         2.96 o
   6   9   9         29.11         34.39         7.49 o
   7   9   9         10.34          4.51         6.20 o
   8   9   9         41.36         45.42         8.52 o
   9   9   9         25.11         29.04         9.61 o
 -13  10   9          3.54          1.74         6.72 o
 -12  10   9         79.22         74.88        15.43 o
 -11  10   9         26.65         24.15         7.94 o
 -10  10   9         14.69         35.10         7.76 o
  -9  10   9        140.84        147.97        13.91 o
  -8  10   9          9.77         19.16         5.38 o
  -7  10   9        163.10        185.46        15.01 o
  -6  10   9          0.66          0.38         3.14 o
  -5  10   9        104.34        101.42        11.03 o
  -4  10   9        125.84        142.24        14.49 o
  -3  10   9          0.76          0.57         3.96 o
  -2  10   9         11.64         14.31         5.08 o
  -1  10   9         80.41         77.26         9.09 o
   0  10   9          2.36          7.72         3.24 o
   1  10   9         64.10         62.42        12.87 o
   2  10   9         28.07         34.41         6.83 o
   3  10   9        259.63        262.07        16.16 o
   4  10   9        107.64        111.97        10.58 o
   5  10   9          1.22          1.02         2.64 o
   6  10   9         25.43         37.39         9.40 o
   7  10   9         25.38         45.09         9.99 o
   8  10   9         21.90         37.08        11.85 o
   9  10   9         36.51         30.62        10.73 o
 -10  11   9          0.00         -4.51        11.48 o
  -9  11   9         70.67         59.00        37.70 o
  -8  11   9          0.73          3.85         5.56 o
  -7  11   9         66.76         52.73         8.58 o
  -6  11   9          0.01          3.81         3.88 o
  -5  11   9         16.93         19.63         4.99 o
  -4  11   9          7.12         13.65         5.10 o
  -3  11   9          0.00          9.37         4.61 o
  -2  11   9         35.66         20.38         5.55 o
  -1  11   9         56.70         46.49         8.10 o
   0  11   9        129.26        133.25        12.25 o
   1  11   9          0.12          5.20         3.18 o
   2  11   9          0.42          2.34         2.84 o
   3  11   9         13.93         17.35         6.57 o
   4  11   9         14.00         26.62         6.18 o
   5  11   9         24.67         30.17        11.44 o
   6  11   9          6.67         33.07        17.05 o
  -6  12   9          5.19         25.91        16.44 o
  -5  12   9          7.96         25.53        17.81 o
  -4  12   9         21.24         25.13         9.75 o
  -3  12   9        154.64        186.18        19.43 o
  -2  12   9          2.44          2.07         5.85 o
  -1  12   9         49.02         51.86        10.31 o
   0  12   9         61.12         70.21        11.24 o
   1  12   9          1.43          3.78         4.56 o
   2  12   9         18.57          8.07         5.11 o
   3  12   9          6.42          9.49        11.74 o
 -18   0  10         72.95         75.57        16.78 o
 -17   0  10         24.56          6.16        12.67 o
 -16   0  10         13.02          1.75        26.07 o
 -15   0  10          8.18          6.46         6.92 o
 -14   0  10          2.49          3.84         4.03 o
 -13   0  10         80.06        118.53        14.65 o
 -12   0  10         15.50         22.42         5.56 o
 -11   0  10          5.38          8.51         2.71 o
 -10   0  10        658.68        647.26        18.62 o
  -9   0  10        992.38        948.88        23.93 o
  -8   0  10          3.83          9.00         3.12 o
  -7   0  10         44.32         43.53         4.80 o
  -6   0  10        214.98        205.84        11.15 o
  -5   0  10          7.79          9.01         2.58 o
  -4   0  10        553.24        527.26        15.57 o
  -3   0  10         31.68         27.84         3.44 o
  -2   0  10         66.14         71.90         4.97 o
  -1   0  10       1164.29       1165.64        21.85 o
   0   0  10        317.67        309.46        11.30 o
   1   0  10        766.45        725.31        19.31 o
   2   0  10       1171.17       1105.81        26.85 o
   3   0  10          1.30          4.45         1.27 o
   4   0  10         32.45         29.17         3.43 o
   5   0  10        213.98        216.12        11.03 o
   6   0  10        175.76        171.53        13.05 o
   7   0  10        499.48        527.46        23.79 o
   8   0  10         10.68          8.47         3.33 o
   9   0  10         27.02         33.01         6.76 o
  10   0  10        164.26        180.50        16.77 o
  11   0  10         18.65         25.82         5.75 o
  12   0  10         34.38         22.21         6.29 o
  13   0  10        135.33        166.46        15.85 o
  14   0  10          0.58        -11.66        11.66 o
 -19   1  10         58.39         63.32        20.87 o
 -18   1  10         13.45         18.12         7.14 o
 -17   1  10         13.67          3.01         4.48 o
 -16   1  10         14.60         26.31         6.78 o
 -15   1  10         52.91         44.59         7.34 o
 -14   1  10        189.09        165.10        12.03 o
 -13   1  10         44.70         32.31         5.42 o
 -12   1  10          6.69         16.08         3.85 o
 -11   1  10         58.02         55.88         5.16 o
 -10   1  10         10.67         12.85         2.19 o
  -9   1  10        115.23        108.66         5.17 o
  -8   1  10         85.63         97.52         4.77 o
  -7   1  10        377.63        374.48        10.67 o
  -6   1  10        169.82        175.67         6.52 o
  -5   1  10         16.85         17.28         2.06 o
  -4   1  10        136.05        131.58         5.45 o
  -3   1  10       2287.53       2295.07        28.16 o
  -2   1  10         16.41         11.35         1.79 o
  -1   1  10        154.79        137.19         5.43 o
   0   1  10        609.69        575.56        11.48 o
   1   1  10          5.10          4.63         1.02 o
   2   1  10         97.01         96.11         3.89 o
   3   1  10        185.82        183.93         5.57 o
   4   1  10          1.51          1.73         1.41 o
   5   1  10         37.47         39.52         3.46 o
   6   1  10        224.01        222.59         8.60 o
   7   1  10          1.88          2.70         2.03 o
   8   1  10         59.48         63.09         5.58 o
   9   1  10        378.34        391.87        15.60 o
  10   1  10          2.30          5.03         2.51 o
  11   1  10        100.65        109.89         8.46 o
  12   1  10          6.79          6.72         4.05 o
  13   1  10          6.85          9.94         6.67 o
 -19   2  10        138.99        170.31        34.90 o
 -18   2  10         37.64         45.88        10.93 o
 -17   2  10          4.53          8.55         4.98 o
 -16   2  10        161.40        175.99        16.95 o
 -15   2  10         28.48         34.14         5.81 o
 -14   2  10          4.50          3.78         4.79 o
 -13   2  10         18.96         26.37         4.98 o
 -12   2  10         63.90         57.64         6.57 o
 -11   2  10         44.11         47.45         5.46 o
 -10   2  10         67.00         62.56         5.42 o
  -9   2  10         11.45         12.87         2.73 o
  -8   2  10        202.05        199.54         8.41 o
  -7   2  10        369.61        364.41         9.78 o
  -6   2  10        716.18        668.57        12.57 o
  -5   2  10        360.32        335.07         7.82 o
  -4   2  10          0.69          1.91         1.58 o
  -3   2  10        632.88        631.07        12.40 o
  -2   2  10         88.13         80.44         4.08 o
  -1   2  10         92.93         88.10         3.63 o
   0   2  10          5.87          3.81         1.03 o
   1   2  10         78.10         90.44         3.71 o
   2   2  10         13.97         17.27         1.80 o
   3   2  10          9.22         10.38         1.72 o
   4   2  10        235.47        237.05         8.05 o
   5   2  10        188.71        164.84         8.28 o
   6   2  10          0.34          4.12         1.36 o
   7   2  10         44.13         40.79         4.80 o
   8   2  10         32.98         38.35         4.74 o
   9   2  10          2.96          1.97         2.54 o
  10   2  10          9.78         11.52         3.42 o
  11   2  10          3.66         10.55         3.53 o
  12   2  10          2.83          0.89         4.10 o
  13   2  10          2.67          3.01         3.82 o
 -18   3  10         20.78         13.86        15.07 o
 -17   3  10         57.52         60.75         9.11 o
 -16   3  10         28.79         32.53         6.07 o
 -15   3  10         28.20         34.07         5.97 o
 -14   3  10         26.25         28.31         5.55 o
 -13   3  10         29.51         38.57         6.04 o
 -12   3  10          0.01          0.22         2.60 o
 -11   3  10          5.19         11.82         3.61 o
 -10   3  10        143.49        151.64         8.43 o
  -9   3  10        337.71        321.12        12.07 o
  -8   3  10        324.60        327.54        11.84 o
  -7   3  10        362.37        345.16        10.86 o
  -6   3  10          0.02          1.57         1.33 o
  -5   3  10         11.25         14.06         2.27 o
  -4   3  10          1.96          2.43         1.43 o
  -3   3  10         50.31         48.12         3.68 o
  -2   3  10         10.36          6.97         1.95 o
  -1   3  10          9.86         11.00         1.77 o
   0   3  10         85.74         94.86         5.08 o
   1   3  10        141.73        142.34         4.53 o
   2   3  10        366.88        371.48         9.22 o
   3   3  10        566.25        561.84        10.73 o
   4   3  10          1.49          4.36         1.69 o
   5   3  10        607.24        571.58        12.44 o
   6   3  10         18.37         21.05         3.09 o
   7   3  10        173.59        169.56        10.12 o
   8   3  10        187.44        216.08        11.80 o
   9   3  10         74.65         93.14         8.00 o
  10   3  10         19.69         14.96         3.43 o
  11   3  10         18.35         14.25         4.54 o
  12   3  10          0.01          1.47         3.24 o
  13   3  10         11.21          8.98         7.61 o
 -17   4  10         33.10         41.38         9.59 o
 -16   4  10          1.75          4.16         4.73 o
 -15   4  10          1.58          9.32         3.10 o
 -14   4  10         25.00         33.25         5.61 o
 -13   4  10          0.11          1.08         3.53 o
 -12   4  10        267.00        253.51        12.68 o
 -11   4  10         61.37         55.25         6.33 o
 -10   4  10         54.30         39.89         5.17 o
  -9   4  10        143.91        137.95         7.34 o
  -8   4  10         34.72         35.64         3.66 o
  -7   4  10          1.93          0.56         1.34 o
  -6   4  10        994.75       1003.61        18.57 o
  -5   4  10        161.49        165.80         6.44 o
  -4   4  10        335.56        353.29         9.43 o
  -3   4  10         23.04         21.68         2.65 o
  -2   4  10        126.38        129.77         6.69 o
  -1   4  10        401.92        396.63        10.33 o
   0   4  10         51.25         35.16         3.15 o
   1   4  10         80.52         66.89         4.29 o
   2   4  10        319.78        290.02         9.13 o
   3   4  10        897.10        858.55        13.44 o
   4   4  10        284.59        266.19         7.83 o
   5   4  10         25.08         23.13         2.90 o
   6   4  10         71.14         79.14         5.91 o
   7   4  10         51.17         43.10         5.26 o
   8   4  10         41.38         39.58         4.92 o
   9   4  10         11.63          8.87         2.71 o
  10   4  10         36.39         37.59         5.29 o
  11   4  10          0.38          5.76         3.80 o
  12   4  10          2.15          4.91         5.85 o
  13   4  10          0.46         -0.06         5.61 o
 -17   5  10          0.44        -16.77        16.77 o
 -16   5  10        108.12        129.24        16.96 o
 -15   5  10         22.42         31.78         7.03 o
 -14   5  10          0.39          5.76         3.71 o
 -13   5  10         12.16         21.56         4.36 o
 -12   5  10         22.41         26.42         4.68 o
 -11   5  10          7.88          7.53         3.31 o
 -10   5  10        270.16        286.08        12.65 o
  -9   5  10          8.92         10.38         3.11 o
  -8   5  10        222.50        230.94        11.24 o
  -7   5  10        102.34        117.47         5.67 o
  -6   5  10        212.17        211.38         6.73 o
  -5   5  10          0.01          3.33         0.95 o
  -4   5  10          3.52          2.91         2.27 o
  -3   5  10        161.61        146.97         6.29 o
  -2   5  10          5.40          3.78         1.57 o
  -1   5  10          0.67          1.23         1.51 o
   0   5  10          3.46          6.74         1.45 o
   1   5  10          4.92          3.72         1.78 o
   2   5  10          1.54          1.64         1.47 o
   3   5  10         17.03         15.79         2.28 o
   4   5  10         56.78         63.50         4.31 o
   5   5  10          1.24          5.30         2.03 o
   6   5  10          9.23         14.53         3.68 o
   7   5  10        160.50        162.64         9.86 o
   8   5  10         45.07         46.02         5.53 o
   9   5  10         98.09        105.79         8.06 o
  10   5  10         17.99         22.60         4.14 o
  11   5  10          0.97          5.08         3.71 o
  12   5  10          1.05          4.15         7.12 o
  13   5  10         88.36        145.80        29.72 o
 -15   6  10          4.08          2.79         3.90 o
 -14   6  10        296.35        315.66        19.76 o
 -13   6  10          4.06          9.25         3.87 o
 -12   6  10         37.97         39.07         5.70 o
 -11   6  10         12.28         13.43         3.47 o
 -10   6  10         56.78         49.52         6.98 o
  -9   6  10        104.52        101.36        12.02 o
  -8   6  10          6.23          6.38         3.42 o
  -7   6  10         22.42         22.80         3.65 o
  -6   6  10         21.74         22.15         4.41 o
  -5   6  10          4.31          6.95         2.64 o
  -4   6  10        482.16        443.42        15.95 o
  -3   6  10        639.22        556.45        18.04 o
  -2   6  10         82.84         52.96         5.65 o
  -1   6  10         11.21          8.78         2.26 o
   0   6  10         59.46         60.14         3.92 o
   1   6  10        160.17        169.21         8.04 o
   2   6  10          3.03          3.17         1.76 o
   3   6  10         27.33         27.94         4.83 o
   4   6  10         42.99         53.39         5.06 o
   5   6  10         85.58         78.29         6.55 o
   6   6  10         40.13         48.26         5.56 o
   7   6  10        114.95        132.80         9.59 o
   8   6  10         60.34         45.36         6.52 o
   9   6  10        295.16        317.11        16.18 o
  10   6  10        129.25        149.12        12.11 o
  11   6  10          0.72         -0.49         4.92 o
 -14   7  10         27.87         28.33         6.55 o
 -13   7  10        201.36        200.16        13.42 o
 -12   7  10        272.63        250.38        15.63 o
 -11   7  10         19.88         16.94         5.71 o
 -10   7  10          4.86          6.15         3.23 o
  -9   7  10        202.83        216.19        14.25 o
  -8   7  10          2.67          3.36         3.00 o
  -7   7  10          2.36          8.29         3.69 o
  -6   7  10         20.52         23.35         3.71 o
  -5   7  10         19.92         26.91         4.10 o
  -4   7  10        321.89        311.67        13.70 o
  -3   7  10        179.59        153.41         9.78 o
  -2   7  10        302.93        287.17        13.26 o
  -1   7  10        340.66        324.34        14.19 o
   0   7  10         20.59         20.81         3.99 o
   1   7  10        100.18         97.11         8.39 o
   2   7  10         31.70         37.48         5.65 o
   3   7  10          9.16          3.91         2.25 o
   4   7  10          6.16         10.14         3.33 o
   5   7  10         12.02         13.10         6.70 o
   6   7  10         13.43         12.31         3.92 o
   7   7  10        222.64        238.01        18.34 o
   8   7  10         17.25         21.51         6.06 o
   9   7  10          0.92          2.40         4.14 o
 -14   8  10        336.79        341.34        32.05 o
 -13   8  10         76.95         86.18        12.27 o
 -12   8  10          5.30          7.46         5.84 o
 -11   8  10         15.18         25.29         5.32 o
 -10   8  10         72.73         80.93         9.06 o
  -9   8  10        156.16        168.20        12.97 o
  -8   8  10         56.92         93.67         9.57 o
  -7   8  10         49.91         48.05         6.90 o
  -6   8  10         28.47         30.49         5.43 o
  -5   8  10         83.18         97.62        11.43 o
  -4   8  10         16.77         19.64         4.29 o
  -3   8  10        157.59        138.43         9.63 o
  -2   8  10        149.42        126.70        10.17 o
  -1   8  10        288.17        291.44        16.35 o
   0   8  10         45.94         48.74         6.11 o
   1   8  10          4.71          6.34         2.65 o
   2   8  10         21.46         18.50         4.11 o
   3   8  10         12.04         21.90         5.17 o
   4   8  10        102.59        113.91         9.31 o
   5   8  10          3.52          4.60         2.53 o
   6   8  10         26.48         22.33         6.18 o
   7   8  10         18.94         12.26         9.22 o
   8   8  10          5.35          1.52         4.10 o
   9   8  10         59.41         54.28        12.21 o
 -14   9  10         36.64         61.65        19.84 o
 -13   9  10         19.16         16.37         7.79 o
 -12   9  10         68.38         69.19        15.29 o
 -11   9  10         26.15         21.24         5.11 o
 -10   9  10        105.21        122.12        11.59 o
  -9   9  10         20.20         22.69         5.89 o
  -8   9  10        139.45        169.58        13.14 o
  -7   9  10         14.05         15.58         8.46 o
  -6   9  10          1.57          4.49         3.44 o
  -5   9  10          2.99          4.70         3.42 o
  -4   9  10         48.05         46.20         6.22 o
  -3   9  10          7.25          5.05         2.96 o
  -2   9  10          1.15          4.73         4.10 o
  -1   9  10          2.30          5.15         2.63 o
   0   9  10         61.24         65.76         8.99 o
   1   9  10          6.41          3.79         5.51 o
   2   9  10         28.03         28.32         5.27 o
   3   9  10         84.66         84.00         8.95 o
   4   9  10          0.56          9.36         3.42 o
   5   9  10         12.06         20.94         8.38 o
   6   9  10         14.80         -0.52         4.89 o
   7   9  10          9.91          6.22         4.56 o
   8   9  10         71.13         76.50        15.69 o
   9   9  10          1.97          9.10         7.30 o
 -12  10  10         17.93         42.82        12.33 o
 -11  10  10         38.87         44.43        13.16 o
 -10  10  10          1.16         -1.17        10.18 o
  -9  10  10         49.88         62.91         9.69 o
  -8  10  10         84.46         59.38        10.81 o
  -7  10  10         56.27         55.62         8.43 o
  -6  10  10         10.52         11.95         5.09 o
  -5  10  10         12.63         17.86         5.09 o
  -4  10  10          0.13          2.93         4.28 o
  -3  10  10          2.61          5.70         3.48 o
  -2  10  10         32.41         37.84         8.57 o
  -1  10  10         62.79         78.50         9.17 o
   0  10  10          4.80          3.60         3.20 o
   1  10  10        144.50        160.47        13.19 o
   2  10  10          1.95          4.76         3.55 o
   3  10  10          1.47          6.25         4.81 o
   4  10  10         60.53         52.95         8.23 o
   5  10  10        130.87        137.22        18.88 o
   6  10  10          9.08         10.11         7.53 o
   7  10  10         17.26         21.51         9.65 o
   8  10  10         43.26         62.72        15.43 o
  -7  11  10         10.65         11.13        11.89 o
  -6  11  10          7.43          8.44         5.60 o
  -5  11  10          0.38         -0.67         4.23 o
  -4  11  10         32.25         46.17         7.88 o
  -3  11  10          0.22          6.58         5.90 o
  -2  11  10          2.59         -0.08         3.52 o
  -1  11  10         18.53         20.27         5.64 o
   0  11  10          3.26         -0.29         4.17 o
   1  11  10          0.54         -4.71         4.71 o
   2  11  10          0.96          2.36         3.57 o
   3  11  10        171.38        199.56        21.30 o
  -3  12  10         85.11         94.15        22.77 o
  -2  12  10        104.53        110.51        24.14 o
  -1  12  10          2.04         38.10       101.14 o
   0  12  10          1.25          5.88         7.74 o
   1  12  10          5.48          2.72         9.17 o
   2  12  10         27.16         28.37         9.25 o
 -18   1  11         51.50         47.03        19.09 o
 -17   1  11          6.03         -2.98         5.09 o
 -16   1  11          9.31          1.68         3.71 o
 -15   1  11          0.45         -0.38         4.18 o
 -14   1  11          0.01          7.41         3.57 o
 -13   1  11         75.28         66.55         7.80 o
 -12   1  11         19.47         25.46         3.92 o
 -11   1  11         17.69         14.46         3.61 o
 -10   1  11        240.55        228.01        10.37 o
  -9   1  11        545.40        547.26        13.53 o
  -8   1  11        260.47        251.27         9.44 o
  -7   1  11         30.26         29.21         3.57 o
  -6   1  11        314.77        303.09        11.97 o
  -5   1  11        173.49        167.72         7.11 o
  -4   1  11        258.27        268.92         9.09 o
  -3   1  11        145.92        133.96         6.01 o
  -2   1  11          2.54          4.03         1.51 o
  -1   1  11          5.10          5.65         1.68 o
   0   1  11         35.24         24.79         3.05 o
   1   1  11         40.64         42.81         2.78 o
   2   1  11        388.76        363.07         8.19 o
   3   1  11         39.89         38.72         2.80 o
   4   1  11          0.24          2.01         1.31 o
   5   1  11         45.86         52.25         4.65 o
   6   1  11          1.16          1.65         1.88 o
   7   1  11         19.38         25.84         4.41 o
   8   1  11         44.77         46.11         5.61 o
   9   1  11        157.15        175.66        10.63 o
  10   1  11        124.70        121.13         9.14 o
  11   1  11          3.79         12.04         3.10 o
  12   1  11         12.31         18.31         5.54 o
  13   1  11          7.04         17.37        12.92 o
 -18   2  11          9.33         15.84        13.76 o
 -17   2  11         13.16          3.78         5.09 o
 -16   2  11         93.43         97.08        11.28 o
 -15   2  11         35.68         29.37         5.74 o
 -14   2  11         11.55          9.59         4.30 o
 -13   2  11         82.41         73.49         8.26 o
 -12   2  11         15.14         12.20         3.25 o
 -11   2  11         90.85         90.86         8.75 o
 -10   2  11          7.56         11.50         3.38 o
  -9   2  11        167.97        177.65         9.02 o
  -8   2  11        221.59        213.49        10.24 o
  -7   2  11        200.82        207.45         7.83 o
  -6   2  11         46.45         43.57         3.24 o
  -5   2  11         66.66         71.15         4.09 o
  -4   2  11         25.56         24.29         2.52 o
  -3   2  11        390.69        391.61         9.91 o
  -2   2  11          2.53          4.14         1.23 o
  -1   2  11        125.70        122.15         4.82 o
   0   2  11         91.27         96.61         4.27 o
   1   2  11         33.85         30.91         2.41 o
   2   2  11         45.84         44.77         2.96 o
   3   2  11          8.72         10.60         1.57 o
   4   2  11        409.63        390.62         9.78 o
   5   2  11        311.45        324.86        12.05 o
   6   2  11          6.24          7.23         2.80 o
   7   2  11          2.71         10.36         2.84 o
   8   2  11          9.23          9.12         2.95 o
   9   2  11         10.19         21.32         4.23 o
  10   2  11          4.35          7.30         2.68 o
  11   2  11         17.44         21.78         5.90 o
  12   2  11         59.51         68.98        12.08 o
 -17   3  11          0.22         -0.05         4.85 o
 -16   3  11          0.76          6.10         3.58 o
 -15   3  11         13.36         13.96         4.10 o
 -14   3  11          4.29         10.21         4.05 o
 -13   3  11         26.21         33.60         5.77 o
 -12   3  11         34.45         32.52         5.45 o
 -11   3  11         48.96         50.99         7.07 o
 -10   3  11        137.72        123.88         9.87 o
  -9   3  11         26.05         28.88         6.90 o
  -8   3  11         68.93         80.90         6.86 o
  -7   3  11         14.79          8.14         2.23 o
  -6   3  11         26.07         22.65         3.21 o
  -5   3  11         62.67         51.28         4.06 o
  -4   3  11        293.62        276.51         9.29 o
  -3   3  11         41.32         53.53         4.33 o
  -2   3  11       1322.39       1261.90        22.90 o
  -1   3  11        258.14        238.42         8.87 o
   0   3  11        263.05        262.96         8.97 o
   1   3  11        108.87        104.27         4.06 o
   2   3  11        141.40        147.92         5.22 o
   3   3  11        901.38        845.58        14.96 o
   4   3  11         56.07         59.96         4.30 o
   5   3  11         92.40         81.48         7.47 o
   6   3  11         15.95         21.91         4.06 o
   7   3  11          6.45          5.33         3.08 o
   8   3  11         38.05         42.83         5.21 o
   9   3  11         16.60         16.80         4.96 o
  10   3  11         26.35         34.35         5.43 o
  11   3  11         24.38         24.31         5.48 o
  12   3  11          3.58          6.71         4.87 o
  13   3  11         48.82         90.62        21.35 o
 -16   4  11          5.46         11.92         6.29 o
 -15   4  11         23.58         38.92         6.75 o
 -14   4  11         62.36         69.68        10.12 o
 -13   4  11        212.21        229.78        12.79 o
 -12   4  11          2.72          0.81         3.04 o
 -11   4  11        123.85        131.02         9.73 o
 -10   4  11         16.52         16.91         3.69 o
  -9   4  11          1.15          0.40         2.25 o
  -8   4  11         52.94         62.59         6.18 o
  -7   4  11        127.22        127.07         7.57 o
  -6   4  11          0.18          1.14         1.29 o
  -5   4  11          9.40          9.85         1.99 o
  -4   4  11        311.89        324.40        10.89 o
  -3   4  11         16.94         18.43         2.67 o
  -2   4  11         11.46          7.09         2.11 o
  -1   4  11          1.34          2.93         2.28 o
   0   4  11        101.16        106.75         5.93 o
   1   4  11         28.05         40.28         3.71 o
   2   4  11          6.79          6.90         2.37 o
   3   4  11         13.88         12.39         2.04 o
   4   4  11         15.69         13.49         1.97 o
   5   4  11          0.03          3.33         2.39 o
   6   4  11          1.56         -0.72         3.08 o
   7   4  11         14.55         14.90         4.23 o
   8   4  11         26.84         35.53         5.19 o
   9   4  11          9.75          5.43         2.94 o
  10   4  11         16.47         23.60         4.86 o
  11   4  11         23.96         17.90         5.23 o
  12   4  11          1.20          5.68         4.55 o
 -15   5  11         35.26         48.58         7.67 o
 -14   5  11         12.47          6.82         6.03 o
 -13   5  11          5.01          8.68         4.53 o
 -12   5  11         11.03          5.74         3.35 o
 -11   5  11          7.07          7.99         3.66 o
 -10   5  11        236.73        240.73        14.90 o
  -9   5  11          0.92          4.68         3.58 o
  -8   5  11         78.75         77.43         6.29 o
  -7   5  11        471.79        476.74        15.58 o
  -6   5  11         42.88         25.17         3.06 o
  -5   5  11         75.10         70.55         5.01 o
  -4   5  11        146.89        130.87         5.55 o
  -3   5  11         59.22         66.32         4.62 o
  -2   5  11         82.03         74.70         4.98 o
  -1   5  11          0.57          2.40         1.86 o
   0   5  11          7.22         10.88         2.44 o
   1   5  11          9.20          6.85         2.47 o
   2   5  11        118.30        108.66         6.81 o
   3   5  11         97.87         75.42         5.68 o
   4   5  11         19.68         28.20         3.66 o
   5   5  11         53.22         54.63         5.85 o
   6   5  11        153.47        158.28        11.66 o
   7   5  11         46.41         43.28         6.00 o
   8   5  11          6.28         13.78         3.40 o
   9   5  11         85.93         85.43         7.59 o
  10   5  11         12.71         19.49         5.07 o
  11   5  11          8.43         19.61        13.99 o
 -14   6  11          0.00         -1.57         3.46 o
 -13   6  11        122.16        146.54        11.94 o
 -12   6  11         77.43         69.79         8.51 o
 -11   6  11          8.32          1.42         3.40 o
 -10   6  11          1.99          8.92         3.98 o
  -9   6  11        105.35         89.03         8.92 o
  -8   6  11         29.64         28.74         5.43 o
  -7   6  11          3.67          0.68         2.72 o
  -6   6  11         15.28         19.14         3.61 o
  -5   6  11         41.83         37.72         5.07 o
  -4   6  11          5.85          3.23         2.37 o
  -3   6  11        246.29        226.49        11.71 o
  -2   6  11          1.39          4.33         2.27 o
  -1   6  11         32.51         34.70         4.82 o
   0   6  11         94.27         71.57         5.36 o
   1   6  11         63.60         47.98         4.57 o
   2   6  11         40.36         45.62         4.85 o
   3   6  11          0.00          1.28         1.68 o
   4   6  11          5.71          4.79         2.96 o
   5   6  11         21.72         23.92         5.70 o
   6   6  11          4.40          4.42         5.30 o
   7   6  11         10.14         18.03         5.78 o
   8   6  11         20.52         18.51         5.85 o
   9   6  11        136.62        168.51        14.68 o
 -14   7  11          7.97         -1.03         9.07 o
 -13   7  11         74.95         82.81         9.73 o
 -12   7  11          0.07          0.38         3.90 o
 -11   7  11          4.69          2.40         4.67 o
 -10   7  11         13.00         13.59         4.95 o
  -9   7  11        121.41        142.59        11.65 o
  -8   7  11        118.80        106.46        10.08 o
  -7   7  11          7.63         16.10         4.27 o
  -6   7  11          0.00          2.51         3.20 o
  -5   7  11          0.86          2.77         2.48 o
  -4   7  11        303.83        299.89        13.99 o
  -3   7  11        131.81        128.59         9.24 o
  -2   7  11         22.11         28.33         4.92 o
  -1   7  11        592.49        550.78        19.28 o
   0   7  11          1.11          4.87         3.19 o
   1   7  11        204.90        220.23        11.96 o
   2   7  11          0.60          1.00         2.66 o
   3   7  11         29.21         32.58         4.74 o
   4   7  11         18.79         23.09         4.76 o
   5   7  11          6.02          8.73         3.74 o
   6   7  11          9.87          9.12         6.30 o
   7   7  11          9.54          6.80         3.54 o
   8   7  11         27.99         26.37         6.21 o
   9   7  11         38.65          7.56         5.38 o
 -14   8  11         26.61         23.34        14.50 o
 -13   8  11         10.42         17.90        10.87 o
 -12   8  11         20.81         41.95         9.44 o
 -11   8  11         12.64         15.25         4.34 o
 -10   8  11         68.85         65.41         9.20 o
  -9   8  11        145.50        140.31        12.22 o
  -8   8  11         12.08         18.66         5.16 o
  -7   8  11          0.28          7.56         3.63 o
  -6   8  11          0.02          8.19         5.32 o
  -5   8  11          4.60          4.61         3.43 o
  -4   8  11         12.96          9.21         3.23 o
  -3   8  11        330.65        313.05        14.78 o
  -2   8  11        335.58        294.70        14.44 o
  -1   8  11         95.21         87.81         7.93 o
   0   8  11        158.71        167.79        10.87 o
   1   8  11        105.10        121.87         9.36 o
   2   8  11         27.06         28.98         4.84 o
   3   8  11         56.41         60.42         7.50 o
   4   8  11         15.24         16.47         4.22 o
   5   8  11        106.25        159.42        20.74 o
   6   8  11          0.00         -1.67         3.39 o
   7   8  11         21.86         24.82         9.46 o
   8   8  11          4.29          2.32         5.78 o
 -13   9  11         87.94        103.61        27.11 o
 -12   9  11         11.72         -0.13         7.64 o
 -11   9  11          6.11         34.18        10.77 o
 -10   9  11         10.31         15.68         5.38 o
  -9   9  11          6.32         17.72         4.90 o
  -8   9  11         25.14         32.84         6.25 o
  -7   9  11          4.84          3.57         3.64 o
  -6   9  11        186.03        208.08        14.79 o
  -5   9  11         73.50         74.52         8.72 o
  -4   9  11          2.63          5.62         3.04 o
  -3   9  11         52.71         57.35         6.85 o
  -2   9  11         10.29         12.02         4.21 o
  -1   9  11        202.33        174.55        11.55 o
   0   9  11         11.84         26.93         5.28 o
   1   9  11         30.11         37.25         5.74 o
   2   9  11          1.17          1.52         2.78 o
   3   9  11         26.82         39.82         6.98 o
   4   9  11        124.87        127.17        14.44 o
   5   9  11         19.92         36.25         9.24 o
   6   9  11        231.98        239.52        28.92 o
   7   9  11          3.51          8.24         9.76 o
   8   9  11          0.12         -8.42         8.42 o
  -9  10  11         64.43         79.46        23.49 o
  -8  10  11         82.29        113.95        16.11 o
  -7  10  11         30.38         32.37         7.40 o
  -6  10  11         90.73        109.15        11.02 o
  -5  10  11         26.65         42.27         7.14 o
  -4  10  11         11.99         13.64         4.75 o
  -3  10  11         59.03         63.32         8.45 o
  -2  10  11         14.90         20.28         4.46 o
  -1  10  11         16.71         19.25         4.68 o
   0  10  11          5.18          6.58         3.39 o
   1  10  11         70.11         80.81         9.05 o
   2  10  11          8.38          8.47         4.99 o
   3  10  11          8.43          9.89         9.60 o
   4  10  11         20.75         28.65        15.52 o
  -5  11  11          1.75         11.11         9.43 o
  -4  11  11          3.20          2.85         7.01 o
  -3  11  11          1.16          4.49         5.46 o
  -2  11  11        270.70        274.11        27.62 o
  -1  11  11         62.35         35.47        11.22 o
   0  11  11          3.52          5.44        15.50 o
   1  11  11          0.61          1.80         4.34 o
   2  11  11          9.65          5.85         4.57 o
 -17   0  12         64.26         47.39        19.64 o
 -16   0  12          0.03         -6.18        10.58 o
 -15   0  12          0.12         -3.93         8.29 o
 -14   0  12          3.99          4.55         4.97 o
 -13   0  12         51.16         41.31         7.04 o
 -12   0  12         67.23        146.83        13.37 o
 -11   0  12          2.98          4.02         3.21 o
 -10   0  12        780.18        794.18        38.04 o
  -9   0  12          0.18         63.85         8.79 o
  -8   0  12        406.25        384.35        26.68 o
  -7   0  12       1223.34       1255.12        32.44 o
  -6   0  12         35.41         36.08         5.16 o
  -5   0  12          2.20          7.98         2.99 o
  -4   0  12        105.78        106.40        10.90 o
  -3   0  12          0.00         28.94         4.94 o
  -2   0  12        835.40        837.93        25.11 o
  -1   0  12          4.36          3.96         2.81 o
   0   0  12        174.93        170.77        10.88 o
   1   0  12        165.80        164.22        11.93 o
   2   0  12          1.80          4.67         1.81 o
   3   0  12          8.77         18.72         2.79 o
   4   0  12        109.78        111.45         8.36 o
   5   0  12          0.61          6.72         2.73 o
   6   0  12         40.51         50.35         6.70 o
   7   0  12         34.46         35.98         5.99 o
   8   0  12         44.89         40.63         7.99 o
   9   0  12          1.45         -2.94         4.31 o
  10   0  12        288.80        323.61        25.03 o
  11   0  12         53.92         44.76        12.33 o
  12   0  12          7.68         -2.92         7.21 o
 -17   1  12         13.42         25.80        20.43 o
 -16   1  12         58.05         64.30        10.79 o
 -15   1  12          0.31         -0.05         4.06 o
 -14   1  12         26.08         20.07         4.31 o
 -13   1  12          7.65          8.57         3.66 o
 -12   1  12        225.07        233.04        12.67 o
 -11   1  12         67.65         61.44         6.61 o
 -10   1  12        416.96        388.15        14.03 o
  -9   1  12        956.98        915.66        23.08 o
  -8   1  12         20.27         22.10         3.93 o
  -7   1  12        168.27        170.38        10.08 o
  -6   1  12         89.65         85.70         5.88 o
  -5   1  12         92.12         83.14         6.09 o
  -4   1  12         15.17          8.31         2.22 o
  -3   1  12        626.08        612.75        15.58 o
  -2   1  12         10.68         15.07         2.60 o
  -1   1  12         82.59         88.09         5.46 o
   0   1  12          4.79          8.93         1.78 o
   1   1  12         16.10         17.53         2.24 o
   2   1  12        224.34        231.12         7.48 o
   3   1  12        774.30        821.46        15.25 o
   4   1  12         16.46          9.55         2.42 o
   5   1  12          1.51          4.90         2.05 o
   6   1  12          2.46          2.53         1.81 o
   7   1  12         27.61         34.10         4.55 o
   8   1  12          0.09          1.61         2.50 o
   9   1  12         91.56         95.29         8.67 o
  10   1  12          3.55          3.31         3.18 o
  11   1  12          0.75          3.46         4.39 o
  12   1  12          0.28          8.28         8.43 o
 -17   2  12         56.96         47.00        20.40 o
 -16   2  12         20.90          9.20         6.83 o
 -15   2  12         31.15         37.86         6.19 o
 -14   2  12          0.22         -2.30         3.00 o
 -13   2  12          6.01          9.85         5.30 o
 -12   2  12         44.57         54.36         6.81 o
 -11   2  12         14.11          7.20         4.89 o
 -10   2  12         33.33         33.03         5.45 o
  -9   2  12        454.60        412.53        18.90 o
  -8   2  12         48.87         44.97         6.21 o
  -7   2  12         53.17         51.29         5.91 o
  -6   2  12        115.49        104.75         8.05 o
  -5   2  12          5.32          4.79         1.88 o
  -4   2  12         10.68         13.98         2.40 o
  -3   2  12         96.05         86.24         4.29 o
  -2   2  12        319.59        315.53         8.33 o
  -1   2  12        247.81        231.76         6.96 o
   0   2  12         33.60         33.63         2.76 o
   1   2  12          0.29          2.81         1.24 o
   2   2  12        416.28        385.89        10.10 o
   3   2  12        915.05        922.66        16.94 o
   4   2  12         61.28         64.36         5.05 o
   5   2  12         12.83         17.35         2.80 o
   6   2  12          0.27         -0.16         2.08 o
   7   2  12          3.27          8.33         3.91 o
   8   2  12        127.34        127.33         9.71 o
   9   2  12          0.15          2.75         2.84 o
  10   2  12        135.27        176.85        14.09 o
  11   2  12          0.71         -6.91         6.91 o
 -16   3  12         57.03         55.82        13.65 o
 -15   3  12        123.21        149.63        12.63 o
 -14   3  12        136.79        139.96        11.92 o
 -13   3  12         29.49         30.25         5.35 o
 -12   3  12         17.37         22.70         5.02 o
 -11   3  12         72.00         75.28         8.24 o
 -10   3  12         36.54         35.28         5.57 o
  -9   3  12        411.33        410.23        18.49 o
  -8   3  12        169.89        176.37        10.71 o
  -7   3  12         29.10         16.05         3.85 o
  -6   3  12         87.00         91.39         6.77 o
  -5   3  12         18.69         21.26         2.94 o
  -4   3  12         24.77         25.77         3.02 o
  -3   3  12        464.63        452.27        13.59 o
  -2   3  12         41.89         41.87         4.06 o
  -1   3  12         22.45         20.99         2.82 o
   0   3  12         76.62         71.95         4.78 o
   1   3  12          6.70          5.44         1.93 o
   2   3  12          5.91         10.64         2.38 o
   3   3  12        205.89        202.87         8.97 o
   4   3  12          3.35          1.40         2.16 o
   5   3  12         44.90         45.09         5.78 o
   6   3  12          0.31          9.76         2.97 o
   7   3  12          6.18         14.21         3.69 o
   8   3  12          0.61          0.18         2.42 o
   9   3  12          2.21          5.24         3.25 o
  10   3  12          0.12          4.52         3.44 o
  11   3  12          0.00         -3.14         4.76 o
 -16   4  12          7.91         10.14         8.35 o
 -15   4  12          4.17          7.56         4.54 o
 -14   4  12         88.26        105.74        10.66 o
 -13   4  12         14.53         28.46         5.73 o
 -12   4  12         20.10         25.41         5.17 o
 -11   4  12         29.48         37.37         6.32 o
 -10   4  12         17.81         20.75         4.10 o
  -9   4  12          0.02         -0.72         2.71 o
  -8   4  12         13.81         17.84         4.01 o
  -7   4  12         45.15         46.81         5.74 o
  -6   4  12         45.46         48.39         4.75 o
  -5   4  12         12.16          5.17         3.70 o
  -4   4  12         77.44         85.70         6.61 o
  -3   4  12         10.45          7.04         3.01 o
  -2   4  12        120.37        132.66         7.95 o
  -1   4  12         15.10         12.22         3.09 o
   0   4  12         17.53         33.71         4.36 o
   1   4  12         55.93         58.77         5.54 o
   2   4  12         12.92         17.35         3.64 o
   3   4  12         22.14         19.93         3.07 o
   4   4  12          1.25          7.29         2.62 o
   5   4  12         35.68         36.14         5.44 o
   6   4  12          0.83          0.20         3.54 o
   7   4  12         94.04         99.88        10.89 o
   8   4  12          4.88         11.27         3.12 o
   9   4  12          3.13          5.32         3.42 o
  10   4  12         53.92         54.65         8.74 o
  11   4  12          1.35         16.57        10.61 o
 -15   5  12         34.28         21.24        16.59 o
 -14   5  12         12.82          9.25         4.70 o
 -13   5  12         12.27         13.04         5.84 o
 -12   5  12          4.56          3.30         3.54 o
 -11   5  12          4.38          5.72         3.61 o
 -10   5  12          6.71          8.60         3.95 o
  -9   5  12        568.59        629.31        24.73 o
  -8   5  12         50.63         46.56         6.90 o
  -7   5  12          0.43          3.66         2.64 o
  -6   5  12         12.16         14.59         3.55 o
  -5   5  12         69.62         75.81         6.57 o
  -4   5  12         40.81         46.76         4.54 o
  -3   5  12          5.72          8.96         2.62 o
  -2   5  12         90.07         77.41         6.02 o
  -1   5  12         29.31         20.56         3.24 o
   0   5  12         79.97         83.04         6.69 o
   1   5  12         15.98         17.03         3.26 o
   2   5  12         10.74         17.02         3.64 o
   3   5  12         24.93         30.60         4.58 o
   4   5  12        175.07        170.85        10.78 o
   5   5  12          0.73          3.42         2.66 o
   6   5  12          0.07          3.53         2.89 o
   7   5  12         96.28        106.39        12.30 o
   8   5  12         35.07         30.26         6.60 o
   9   5  12          5.11          4.36         6.30 o
 -14   6  12         69.16         61.68        22.18 o
 -13   6  12         12.43         13.15         3.90 o
 -12   6  12          6.88         11.53         4.28 o
 -11   6  12          3.51          5.19         5.23 o
 -10   6  12        133.76        121.81        11.11 o
  -9   6  12         70.56        101.89         9.20 o
  -8   6  12          1.22          4.89         3.64 o
  -7   6  12          2.59          9.88         3.93 o
  -6   6  12          3.93         39.34         5.41 o
  -5   6  12         67.69         71.18         6.72 o
  -4   6  12         34.60         27.42         5.04 o
  -3   6  12        101.11        100.65         8.26 o
  -2   6  12          9.78          9.37         3.69 o
  -1   6  12          0.05          0.93         2.21 o
   0   6  12         17.35         24.13         4.33 o
   1   6  12         15.77          9.71         3.06 o
   2   6  12          1.66          6.33         2.56 o
   3   6  12         18.79         26.92         4.82 o
   4   6  12          0.86          0.41         3.85 o
   5   6  12         38.67         44.06         8.12 o
   6   6  12          8.54         12.82         4.91 o
   7   6  12         60.37         76.10        10.90 o
   8   6  12         12.70          3.03         5.36 o
 -14   7  12          1.86         11.68        12.32 o
 -13   7  12         56.18         66.48        21.72 o
 -12   7  12         48.03         60.61        11.51 o
 -11   7  12          4.66         15.36         4.87 o
 -10   7  12         16.54         22.15         5.32 o
  -9   7  12         23.39         21.27         4.62 o
  -8   7  12         15.82         11.82         8.12 o
  -7   7  12         43.54         53.30         7.10 o
  -6   7  12         61.56         62.49         7.77 o
  -5   7  12          1.66          5.24         2.51 o
  -4   7  12         65.04         65.66         6.82 o
  -3   7  12         85.35         84.04         9.29 o
  -2   7  12        184.64        166.12        11.83 o
  -1   7  12          0.34          1.53         2.90 o
   0   7  12         31.93         28.29         5.92 o
   1   7  12        143.56        158.71        10.51 o
   2   7  12         16.18         23.72         4.14 o
   3   7  12        100.33        106.11         9.75 o
   4   7  12        120.38        143.26        13.09 o
   5   7  12         45.56         48.12         7.83 o
   6   7  12         75.81         95.19        12.21 o
   7   7  12          5.90          5.64        11.01 o
   8   7  12         32.40         34.36        16.23 o
 -13   8  12         23.43         23.80        14.16 o
 -12   8  12         97.70         99.19        17.89 o
 -11   8  12         55.21         35.67        12.40 o
 -10   8  12          7.94          9.27         4.31 o
  -9   8  12         70.60         78.27         9.23 o
  -8   8  12          6.17         20.22         5.76 o
  -7   8  12        181.94        182.70        13.51 o
  -6   8  12          9.46         10.24         4.04 o
  -5   8  12          1.35          3.38         3.77 o
  -4   8  12        337.96        343.93        18.55 o
  -3   8  12         46.94         27.27         4.87 o
  -2   8  12         59.47         53.56         6.48 o
  -1   8  12         67.07         76.13         7.61 o
   0   8  12          5.61         23.51         4.52 o
   1   8  12         23.94         30.50         5.11 o
   2   8  12         43.89         49.56         8.29 o
   3   8  12         36.27         56.25         8.31 o
   4   8  12         14.21         19.64         5.15 o
   5   8  12          1.25          4.81         4.39 o
   6   8  12          0.20          5.02         8.59 o
   7   8  12         26.71         45.58        18.92 o
 -10   9  12          2.32         12.08        10.80 o
  -9   9  12        102.74        123.84        21.61 o
  -8   9  12          0.77          5.20         5.12 o
  -7   9  12          4.48          0.45         5.23 o
  -6   9  12          9.40         12.25         4.02 o
  -5   9  12         18.15         33.59         6.30 o
  -4   9  12        235.62        240.53        15.77 o
  -3   9  12          6.31         23.98         5.52 o
  -2   9  12        177.52        165.64        11.56 o
  -1   9  12         70.92         56.03         6.68 o
   0   9  12        224.25        219.25        13.24 o
   1   9  12          6.41         10.61         3.26 o
   2   9  12         41.93         42.04         6.71 o
   3   9  12         15.47         40.71         9.34 o
   4   9  12          1.77          3.29         4.24 o
  -6  10  12          9.33         23.62        11.79 o
  -5  10  12         99.16        155.95        23.93 o
  -4  10  12         70.30         97.27        16.73 o
  -3  10  12          0.23          2.07         3.93 o
  -2  10  12         90.93        107.00        28.67 o
  -1  10  12         46.78         33.66        16.48 o
   0  10  12         16.03         13.09         5.52 o
   1  10  12          6.81          0.18         5.60 o
   2  10  12         23.12         -1.18         7.51 o
   3  10  12          5.44         -5.21         7.10 o
  -3  11  12         95.91        121.58        25.32 o
  -2  11  12         38.47         48.20        15.83 o
  -1  11  12          8.23         12.62         9.92 o
   0  11  12         14.70         26.68        16.47 o
 -16   1  13         28.04         47.73        13.46 o
 -15   1  13          4.93          7.18         4.54 o
 -14   1  13         24.54         27.33         6.85 o
 -13   1  13         39.13         32.88         6.01 o
 -12   1  13          1.38          2.00         2.87 o
 -11   1  13         60.70         85.54         8.26 o
 -10   1  13          0.06          4.11         2.49 o
  -9   1  13         12.42         16.52         3.20 o
  -8   1  13        413.77        425.07        15.33 o
  -7   1  13        428.98        416.88        14.87 o
  -6   1  13         29.56         33.64         4.26 o
  -5   1  13          5.01          3.79         2.31 o
  -4   1  13         28.25         34.44         3.96 o
  -3   1  13         84.38         94.58         6.10 o
  -2   1  13         40.53         40.96         4.16 o
  -1   1  13          8.86          7.31         1.61 o
   0   1  13         85.86         96.52         5.29 o
   1   1  13         10.76         14.57         2.33 o
   2   1  13        862.73        918.33        18.65 o
   3   1  13         27.89         34.35         3.44 o
   4   1  13        110.44        103.25         6.67 o
   5   1  13         35.78         41.25         4.32 o
   6   1  13         17.65         20.13         3.27 o
   7   1  13          4.09          7.15         2.79 o
   8   1  13         46.12         42.26         5.25 o
   9   1  13         59.91         54.10         7.86 o
  10   1  13          8.36          8.93         4.29 o
  11   1  13         25.55         14.04        12.89 o
 -16   2  13          0.95         -0.04         5.88 o
 -15   2  13         13.34          9.77         5.85 o
 -14   2  13         12.41         21.55         5.26 o
 -13   2  13         16.91         17.83         4.03 o
 -12   2  13         92.05         95.87         9.71 o
 -11   2  13         16.17         15.03         4.07 o
 -10   2  13          3.42          9.51         3.74 o
  -9   2  13          2.67          1.53         2.53 o
  -8   2  13          3.39          2.15         2.87 o
  -7   2  13         34.28         35.90         5.57 o
  -6   2  13         18.77         21.22         4.59 o
  -5   2  13          6.09          7.85         2.87 o
  -4   2  13         23.00         26.89         4.01 o
  -3   2  13        185.64        182.53         9.31 o
  -2   2  13         24.11         27.64         3.84 o
  -1   2  13         38.47         39.99         4.33 o
   0   2  13          2.19          4.77         2.25 o
   1   2  13         10.78          7.79         2.10 o
   2   2  13        127.52        133.32         7.75 o
   3   2  13         83.04         77.75         6.19 o
   4   2  13         42.74         57.07         6.60 o
   5   2  13         80.30         77.30         7.37 o
   6   2  13          0.29          1.38         2.38 o
   7   2  13        183.65        198.44        12.22 o
   8   2  13         27.92         27.15         4.91 o
   9   2  13         10.03         11.77         4.67 o
  10   2  13          3.31          2.04         7.32 o
 -16   3  13          0.69         -5.38         6.92 o
 -15   3  13         22.68         11.12         7.14 o
 -14   3  13        107.97        118.21        11.17 o
 -13   3  13          2.37         14.72         4.74 o
 -12   3  13         27.84         30.33         6.65 o
 -11   3  13         29.45         35.93         5.69 o
 -10   3  13        360.74        394.55        19.01 o
  -9   3  13         10.98          9.45         2.97 o
  -8   3  13          2.67         12.64         3.04 o
  -7   3  13         23.98         17.86         3.90 o
  -6   3  13         88.64         88.28         7.73 o
  -5   3  13        114.64         93.65         8.34 o
  -4   3  13         21.06         14.94         3.20 o
  -3   3  13         26.16         33.31         4.46 o
  -2   3  13        196.49        210.64        10.39 o
  -1   3  13          9.91          8.98         2.52 o
   0   3  13         15.64         20.88         3.39 o
   1   3  13         14.26         16.27         3.33 o
   2   3  13         10.53         11.53         3.02 o
   3   3  13          0.08          4.05         2.62 o
   4   3  13          9.48          9.07         3.31 o
   5   3  13          8.68          9.42         3.24 o
   6   3  13         28.72         28.13         4.52 o
   7   3  13        201.98        216.38        12.74 o
   8   3  13          5.20          0.94         2.95 o
   9   3  13          3.35          4.40         4.63 o
  10   3  13          6.34         14.70         6.69 o
 -15   4  13         34.41         30.77        10.01 o
 -14   4  13          0.67          4.88         4.25 o
 -13   4  13         30.12         27.30         5.50 o
 -12   4  13         95.77        101.27        10.35 o
 -11   4  13         42.40         41.22         9.51 o
 -10   4  13          3.93          2.83         3.31 o
  -9   4  13          0.92         -2.75         2.91 o
  -8   4  13         18.89         24.96         5.09 o
  -7   4  13          0.03          0.30         2.47 o
  -6   4  13         44.25         45.78         5.15 o
  -5   4  13        444.42        418.18        15.20 o
  -4   4  13         87.31         83.27         6.70 o
  -3   4  13        335.53        313.92        12.94 o
  -2   4  13          0.05          1.26         2.52 o
  -1   4  13          7.29         10.60         3.24 o
   0   4  13          0.43          1.84         1.99 o
   1   4  13         12.94         23.59         3.94 o
   2   4  13          2.62          3.83         2.86 o
   3   4  13         36.32         39.90         5.46 o
   4   4  13         11.52         10.17         5.21 o
   5   4  13          6.48          8.66         3.30 o
   6   4  13          2.01          5.48         5.81 o
   7   4  13          1.06          1.18         2.84 o
   8   4  13         28.86         30.73         8.91 o
   9   4  13         73.33        132.95        53.04 o
 -14   5  13        196.20        165.96        37.92 o
 -13   5  13         26.47         23.16         9.28 o
 -12   5  13          0.09         -2.45         3.38 o
 -11   5  13         47.45         43.04         6.71 o
 -10   5  13          7.63         10.38         4.62 o
  -9   5  13          4.50          5.93         3.18 o
  -8   5  13         28.39         23.30         6.12 o
  -7   5  13          2.15          6.12         2.82 o
  -6   5  13          0.67          4.41         3.61 o
  -5   5  13         50.85         52.21         5.93 o
  -4   5  13        145.76        165.59        11.36 o
  -3   5  13        107.91         97.43         8.63 o
  -2   5  13         55.94         50.21         6.18 o
  -1   5  13         40.00         39.80         6.90 o
   0   5  13         98.94         95.32         8.46 o
   1   5  13         69.80         86.45         7.89 o
   2   5  13         50.16         55.04         7.61 o
   3   5  13        179.24        181.63        15.63 o
   4   5  13          0.05          2.24         3.92 o
   5   5  13         12.90         17.04         5.26 o
   6   5  13         22.20         37.42         7.93 o
   7   5  13          1.01          6.75         3.91 o
   8   5  13         10.83         11.42         6.16 o
 -14   6  13          0.02         11.91        13.89 o
 -13   6  13         54.90         36.67        12.26 o
 -12   6  13          0.07          1.83         5.44 o
 -11   6  13          0.18          2.51         3.55 o
 -10   6  13         35.79         53.48         8.02 o
  -9   6  13        300.98        319.62        18.57 o
  -8   6  13          1.01          1.28         3.52 o
  -7   6  13         49.93         58.38         8.53 o
  -6   6  13         18.54         22.65         5.93 o
  -5   6  13        142.67        147.33        10.86 o
  -4   6  13         12.46         16.59         4.60 o
  -3   6  13          0.12          1.73         2.33 o
  -2   6  13         17.59         16.21         3.32 o
  -1   6  13         44.03         44.89         6.20 o
   0   6  13          1.68          4.32         3.20 o
   1   6  13         71.92         77.63         7.69 o
   2   6  13        105.48        103.75        10.49 o
   3   6  13         34.20         41.98         8.18 o
   4   6  13          0.01          2.86         4.11 o
   5   6  13         11.38          8.65         7.24 o
   6   6  13         31.78         35.00        10.92 o
   7   6  13         53.60         42.41        11.62 o
   8   6  13         35.19         57.89        20.55 o
 -13   7  13          2.93         21.72        13.21 o
 -12   7  13         81.37         86.12        27.89 o
 -11   7  13         16.29         29.19        10.66 o
 -10   7  13          0.30          1.06         4.51 o
  -9   7  13         17.83         26.12         6.36 o
  -8   7  13        165.13        172.19        13.70 o
  -7   7  13        152.01        141.07        12.15 o
  -6   7  13          4.92          7.75         4.16 o
  -5   7  13          0.01          5.15         4.64 o
  -4   7  13         10.09          8.31         3.24 o
  -3   7  13        100.11        121.59         9.65 o
  -2   7  13         74.02         82.75         7.77 o
  -1   7  13         66.46         72.95         7.35 o
   0   7  13          0.26          0.69         2.51 o
   1   7  13         95.35        101.71         9.91 o
   2   7  13          2.28          7.61         3.67 o
   3   7  13         47.92         33.70         7.44 o
   4   7  13         59.55         75.55        12.31 o
   5   7  13          0.13         -0.22         7.79 o
   6   7  13        104.91        142.41        33.13 o
   7   7  13         51.32         41.30        19.88 o
 -10   8  13          5.04         12.03        11.03 o
  -9   8  13         33.36         40.24         8.24 o
  -8   8  13          2.44          4.71         3.80 o
  -7   8  13          2.82          4.40         4.06 o
  -6   8  13         55.13         43.23         7.25 o
  -5   8  13          4.66          7.22         4.96 o
  -4   8  13        121.20        123.06        11.16 o
  -3   8  13          3.58          6.23         4.82 o
  -2   8  13          3.33          3.45         3.33 o
  -1   8  13         40.60         44.89         6.04 o
   0   8  13          8.76         11.10         3.57 o
   1   8  13         92.46        116.99        10.92 o
   2   8  13         21.51         35.32         7.98 o
   3   8  13          0.72          7.32         4.48 o
   4   8  13         69.42         73.16        15.66 o
  -7   9  13         17.65         19.81        11.87 o
  -6   9  13         18.43         17.30        12.55 o
  -5   9  13         15.17         23.43         9.31 o
  -4   9  13         13.06         17.40         6.54 o
  -3   9  13        125.50        128.85        15.91 o
  -2   9  13        176.40        158.44        17.15 o
  -1   9  13        141.87        105.95        13.59 o
   0   9  13          1.31         10.35         6.56 o
   1   9  13         23.65         32.39         9.79 o
   2   9  13         44.45         41.80        15.34 o
   3   9  13         22.25         35.22        13.81 o
  -4  10  13        320.13        298.12        39.48 o
  -3  10  13        187.14        157.80        27.75 o
  -2  10  13         46.20         44.43        12.01 o
  -1  10  13          0.41          5.20        10.27 o
   0  10  13         78.88         73.72        21.34 o
 -15   0  14          3.39          4.32         8.33 o
 -14   0  14         15.70         32.99        11.06 o
 -13   0  14         25.64         48.80        11.00 o
 -12   0  14         30.40         31.72         6.69 o
 -11   0  14         46.87         54.50        10.07 o
 -10   0  14        540.15        511.95        25.89 o
  -9   0  14        709.93        753.81        38.40 o
  -8   0  14        833.36        795.54        31.27 o
  -7   0  14          0.49          5.51         3.41 o
  -6   0  14          9.28          2.86         2.83 o
  -5   0  14         82.98         85.81        10.76 o
  -4   0  14         57.05         58.31         7.81 o
  -3   0  14        160.21        163.08        15.07 o
  -2   0  14         36.64         34.44         5.48 o
  -1   0  14          0.61          1.20         2.35 o
   0   0  14         46.88         49.71         6.57 o
   1   0  14         99.28        115.48         8.81 o
   2   0  14         53.09         39.15         5.21 o
   3   0  14       1259.59       1327.44        36.12 o
   4   0  14        299.59        310.97        19.95 o
   5   0  14        223.26        256.74        18.24 o
   6   0  14        196.57        240.06        26.54 o
   7   0  14         58.69         69.20        15.09 o
   8   0  14         57.55         84.24        22.46 o
 -15   1  14         74.18         91.67        18.12 o
 -14   1  14          0.02          3.45         5.70 o
 -13   1  14          3.05          9.02         4.10 o
 -12   1  14         93.76         98.35         9.24 o
 -11   1  14          0.58          3.19         2.59 o
 -10   1  14        357.93        353.91        17.13 o
  -9   1  14        395.75        396.31        17.88 o
  -8   1  14         10.25          7.46         3.49 o
  -7   1  14         84.52         91.54         8.40 o
  -6   1  14         37.17         48.64         6.19 o
  -5   1  14          5.69          4.17         2.78 o
  -4   1  14        102.66        101.25         8.48 o
  -3   1  14          2.69          4.30         2.40 o
  -2   1  14         60.46         56.23         5.68 o
  -1   1  14          4.20          8.55         2.46 o
   0   1  14        126.42        134.00         7.49 o
   1   1  14        145.93        127.97         8.09 o
   2   1  14        173.77        169.63         9.25 o
   3   1  14         13.08         12.28         3.76 o
   4   1  14         11.56         11.81         2.96 o
   5   1  14         20.84         17.22         4.72 o
   6   1  14          4.60         13.08         3.61 o
   7   1  14         92.88        117.47        12.89 o
   8   1  14         59.83         60.51         9.44 o
   9   1  14          1.06          1.68         7.56 o
 -15   2  14          5.37         12.14        10.33 o
 -14   2  14        134.18        136.11        16.52 o
 -13   2  14          0.04          0.37         3.39 o
 -12   2  14         30.07         30.71         5.62 o
 -11   2  14          2.99          5.37         3.80 o
 -10   2  14         61.11         55.14         6.71 o
  -9   2  14         32.58         31.45         5.61 o
  -8   2  14          0.47          1.72         2.72 o
  -7   2  14        206.97        227.47        13.38 o
  -6   2  14        201.39        209.36        12.63 o
  -5   2  14         86.01         86.40         8.10 o
  -4   2  14         17.24         13.73         3.16 o
  -3   2  14          7.59          3.37         2.41 o
  -2   2  14         30.51         20.93         3.39 o
  -1   2  14          8.78          6.55         2.63 o
   0   2  14        110.38        107.43         7.79 o
   1   2  14         25.48         24.01         3.78 o
   2   2  14          0.36          3.07         2.92 o
   3   2  14         49.56         54.38         6.45 o
   4   2  14         51.58         58.21         6.54 o
   5   2  14        196.38        191.09        14.88 o
   6   2  14         10.40         10.10         3.40 o
   7   2  14         73.25         85.76         9.73 o
   8   2  14         13.50         12.94         4.85 o
   9   2  14          1.56         -7.30         7.30 o
 -15   3  14          1.51          3.71         7.58 o
 -14   3  14         64.87         56.52        11.11 o
 -13   3  14         47.38         59.02         9.90 o
 -12   3  14        154.40        147.65        12.75 o
 -11   3  14         52.53         60.29         9.81 o
 -10   3  14          4.74         11.17         4.15 o
  -9   3  14         24.00         24.89         5.42 o
  -8   3  14          0.00         -1.26         3.54 o
  -7   3  14          1.83          7.15         3.66 o
  -6   3  14         10.08         10.52         3.37 o
  -5   3  14        158.52        153.37         9.48 o
  -4   3  14        142.28        142.41         9.14 o
  -3   3  14         50.54         49.21         5.41 o
  -2   3  14         52.67         52.04         5.48 o
  -1   3  14          9.14          8.63         2.70 o
   0   3  14          5.68          9.17         3.13 o
   1   3  14        148.51        140.86        10.33 o
   2   3  14         18.27         16.55         3.54 o
   3   3  14          5.59          9.43         3.79 o
   4   3  14        100.24        101.57        10.02 o
   5   3  14          2.10          6.17         2.86 o
   6   3  14          6.01          9.50         3.08 o
   7   3  14         57.68         66.58        11.26 o
   8   3  14         66.30         83.47        13.33 o
 -14   4  14         26.60         18.25         8.42 o
 -13   4  14          7.51         14.28         8.71 o
 -12   4  14          4.77          6.55         3.87 o
 -11   4  14          0.06          7.42         3.50 o
 -10   4  14         14.95         15.03         6.71 o
  -9   4  14         30.77         23.03         6.30 o
  -8   4  14         31.57         31.24         6.05 o
  -7   4  14          7.74         14.64         4.29 o
  -6   4  14         34.04         27.11         4.98 o
  -5   4  14          6.60          1.94         3.42 o
  -4   4  14          1.93          3.36         2.50 o
  -3   4  14         22.92         20.57         4.62 o
  -2   4  14        126.21        130.59         9.68 o
  -1   4  14         63.30         84.28         8.22 o
   0   4  14          3.31          4.63         3.47 o
   1   4  14        154.95        160.83        12.80 o
   2   4  14         10.21         11.42         4.30 o
   3   4  14          0.78         -1.93         4.92 o
   4   4  14          4.59         11.37         5.05 o
   5   4  14         25.96         26.11         6.72 o
   6   4  14          0.07         -1.95         4.67 o
   7   4  14         12.66          5.15         4.92 o
   8   4  14          1.82         13.57        10.17 o
 -14   5  14          3.16         20.22        15.32 o
 -13   5  14        179.20        222.47        27.18 o
 -12   5  14         68.79         94.53        17.80 o
 -11   5  14         13.62          7.92         5.35 o
 -10   5  14          7.39          5.35         3.84 o
  -9   5  14          2.43          3.79         4.45 o
  -8   5  14         88.60         86.61        10.12 o
  -7   5  14         43.97         56.15         7.84 o
  -6   5  14          4.31          6.55         3.93 o
  -5   5  14          0.65          2.55         3.12 o
  -4   5  14          0.60         -1.28         3.29 o
  -3   5  14         27.95         29.74         5.00 o
  -2   5  14         56.29         74.44         7.91 o
  -1   5  14         50.66         63.46         7.07 o
   0   5  14         23.36         19.50         4.90 o
   1   5  14         27.60         34.84         6.59 o
   2   5  14         16.93          5.43         4.38 o
   3   5  14        124.14        123.76        14.33 o
   4   5  14         14.75         11.03         4.00 o
   5   5  14          7.66          1.11         3.80 o
   6   5  14         67.68         69.69        15.54 o
   7   5  14          5.92          6.68         8.68 o
 -12   6  14         23.55         25.25        15.11 o
 -11   6  14         15.55         12.38         7.52 o
 -10   6  14         81.07         91.41        14.05 o
  -9   6  14         21.73         45.20         7.79 o
  -8   6  14         13.99         12.30         6.00 o
  -7   6  14          2.40         12.39         4.68 o
  -6   6  14          0.53          1.62         2.98 o
  -5   6  14         65.31         84.10        10.69 o
  -4   6  14          1.92          2.03         3.45 o
  -3   6  14          4.26          3.95         3.47 o
  -2   6  14          9.78         10.26         4.13 o
  -1   6  14          2.34         12.13         3.71 o
   0   6  14         11.57          8.08         4.67 o
   1   6  14         63.54         64.10         8.82 o
   2   6  14          3.37          0.48         3.27 o
   3   6  14         39.28         37.73         8.20 o
   4   6  14          2.51          7.01         5.13 o
   5   6  14        127.46        164.36        34.76 o
   6   6  14         20.71          4.73         8.65 o
  -9   7  14         55.00         72.86        14.41 o
  -8   7  14         94.27         89.55        12.32 o
  -7   7  14          3.22         23.98         6.24 o
  -6   7  14         44.89         40.58         7.20 o
  -5   7  14         27.10         23.17         5.95 o
  -4   7  14         31.83         26.35         5.63 o
  -3   7  14          0.95         -2.31         4.66 o
  -2   7  14          4.27          6.05         3.58 o
  -1   7  14         21.77         21.45         4.97 o
   0   7  14        157.19        176.74        14.62 o
   1   7  14         22.10         46.52        12.04 o
   2   7  14         22.93         33.86         9.32 o
   3   7  14         51.11         41.29        11.80 o
  -7   8  14         10.47         39.64        15.55 o
  -6   8  14         32.41         45.94        10.54 o
  -5   8  14          9.55          9.79         6.71 o
  -4   8  14         27.65         56.77        10.83 o
  -3   8  14         47.86         56.45        10.60 o
  -2   8  14          3.20          5.15         4.23 o
  -1   8  14         80.32         80.16        12.31 o
   0   8  14         14.81         23.38         7.08 o
   1   8  14          1.17          2.05         6.31 o
   2   8  14          2.65          9.99         8.99 o
  -5   9  14         82.97         84.10        21.34 o
  -4   9  14         11.61         42.14        15.37 o
  -3   9  14         16.24          9.20         6.06 o
  -2   9  14          3.02         18.29        15.11 o
  -1   9  14          0.87         31.78        16.63 o
 -14   1  15          0.44         -0.91         8.09 o
 -13   1  15         15.04          6.30        19.42 o
 -12   1  15          9.58          8.06         4.58 o
 -11   1  15         78.77         58.15         7.57 o
 -10   1  15         53.67         37.98         9.08 o
  -9   1  15          2.56          1.67         3.95 o
  -8   1  15         26.85         28.58         5.70 o
  -7   1  15         77.58         75.62         7.90 o
  -6   1  15          5.92          6.96         2.92 o
  -5   1  15          4.03          1.67         2.57 o
  -4   1  15          6.46          4.37         2.80 o
  -3   1  15         60.27         59.65         5.64 o
  -2   1  15        175.74        180.79        10.77 o
  -1   1  15         82.58         91.79        10.23 o
   0   1  15          0.76          4.18         3.17 o
   1   1  15        192.29        211.82        11.68 o
   2   1  15        305.06        335.01        17.63 o
   3   1  15         78.51         99.01         9.71 o
   4   1  15          1.71          1.22         3.47 o
   5   1  15          0.65          0.40         5.45 o
   6   1  15          8.66          3.88         4.60 o
   7   1  15          0.58          0.21        11.55 o
 -14   2  15         16.50         47.34        20.19 o
 -13   2  15         11.28         15.26         7.77 o
 -12   2  15          1.10          0.00         7.08 o
 -11   2  15         31.29         35.55         6.83 o
 -10   2  15         17.47         17.08         5.75 o
  -9   2  15         66.92         58.07         7.65 o
  -8   2  15        147.23        150.42        12.02 o
  -7   2  15          4.77          6.47         3.96 o
  -6   2  15          0.21          1.38         3.27 o
  -5   2  15          0.08         -1.10         2.26 o
  -4   2  15        162.48        162.47         9.62 o
  -3   2  15         82.40         77.62         6.40 o
  -2   2  15         55.84         53.58         5.82 o
  -1   2  15          5.59          3.36         2.74 o
   0   2  15          0.33          1.46         2.78 o
   1   2  15         10.40         11.64         3.73 o
   2   2  15          0.91         -0.10         2.98 o
   3   2  15         28.52         44.78         5.82 o
   4   2  15          6.38          6.34         5.20 o
   5   2  15         27.59         27.92         6.85 o
   6   2  15          0.74          4.70         6.30 o
   7   2  15         15.60         37.45        11.73 o
 -14   3  15        252.47        248.65        44.78 o
 -13   3  15         19.93         17.94         7.40 o
 -12   3  15         19.25          8.03         4.69 o
 -11   3  15         13.06         14.48         5.29 o
 -10   3  15         63.04         67.95         8.77 o
  -9   3  15          2.71          3.49         3.46 o
  -8   3  15         11.26          9.90         3.95 o
  -7   3  15         18.89          7.69         4.79 o
  -6   3  15          0.20          5.64         3.39 o
  -5   3  15         83.18        113.94         9.26 o
  -4   3  15          0.23          3.65         4.34 o
  -3   3  15         66.90         60.88         6.08 o
  -2   3  15          2.91         10.91         3.01 o
  -1   3  15         28.06         28.12         4.68 o
   0   3  15         67.77         89.03         8.55 o
   1   3  15         34.00         37.10         5.71 o
   2   3  15         80.58         77.43         9.96 o
   3   3  15          0.28         13.93         5.42 o
   4   3  15         29.10         34.13         6.53 o
   5   3  15          0.06         10.78         5.74 o
   6   3  15         49.32         56.64        11.21 o
 -13   4  15         52.15         41.79        12.49 o
 -12   4  15         18.85         40.30        11.36 o
 -11   4  15          8.35          2.67         3.90 o
 -10   4  15         42.28         44.74         8.64 o
  -9   4  15        318.53        346.02        19.59 o
  -8   4  15         17.30         24.78         6.24 o
  -7   4  15          0.22          5.19         4.02 o
  -6   4  15         24.19         29.41         5.80 o
  -5   4  15          3.64          4.11         2.36 o
  -4   4  15         64.55         64.98         6.98 o
  -3   4  15          1.89          5.11         2.70 o
  -2   4  15        188.99        169.44        11.83 o
  -1   4  15         13.93         14.10         4.58 o
   0   4  15         55.71         61.39         8.35 o
   1   4  15         55.98         63.31         9.63 o
   2   4  15         97.77         86.01        11.24 o
   3   4  15          1.03          0.24         2.95 o
   4   4  15          0.58          0.67         4.43 o
   5   4  15          0.78          2.85         5.75 o
   6   4  15         21.52          7.29        21.79 o
 -12   5  15          2.30         -3.66         7.13 o
 -11   5  15        124.25        109.48        23.86 o
 -10   5  15         13.90         19.61         7.21 o
  -9   5  15         44.74         35.16         8.89 o
  -8   5  15          2.88         -0.63         3.38 o
  -7   5  15         11.14          8.28         6.44 o
  -6   5  15         13.19         12.43         4.03 o
  -5   5  15          0.19          4.32         3.33 o
  -4   5  15         18.41         17.25         4.28 o
  -3   5  15         11.60         13.62         4.13 o
  -2   5  15        120.02        141.49        12.80 o
  -1   5  15         45.33         53.35         8.17 o
   0   5  15          2.91         -4.29         4.29 o
   1   5  15         69.06         77.76        10.69 o
   2   5  15          0.07          0.59         4.88 o
   3   5  15         75.56         76.28        16.70 o
   4   5  15          5.26          0.17         5.04 o
   5   5  15         42.21         41.67        15.92 o
 -10   6  15          2.75          3.54        10.46 o
  -9   6  15         47.17         35.45        20.89 o
  -8   6  15          6.57          8.26         5.61 o
  -7   6  15         30.36         28.53         7.76 o
  -6   6  15          2.42          7.33         6.19 o
  -5   6  15          3.30          4.90         3.89 o
  -4   6  15          2.86          6.49         4.35 o
  -3   6  15          0.13          0.94         3.45 o
  -2   6  15          0.00         -0.34         4.42 o
  -1   6  15          3.90          4.17         4.13 o
   0   6  15          2.77          0.45         4.49 o
   1   6  15        136.81        130.33        19.17 o
   2   6  15          7.11          0.91        10.99 o
   3   6  15          6.93         21.92        14.23 o
  -7   7  15          7.74         16.39         7.08 o
  -6   7  15          6.42         16.98         7.93 o
  -5   7  15          4.48          3.38         6.03 o
  -4   7  15          0.04          1.82         4.40 o
  -3   7  15         25.46         40.71         9.21 o
  -2   7  15         19.62         12.23         6.54 o
  -1   7  15          1.78          7.38         4.55 o
   0   7  15          2.88          1.01         7.40 o
   1   7  15          4.55          0.46         5.70 o
   2   7  15         85.23         93.45        23.14 o
  -6   8  15         14.64         11.27         7.88 o
  -5   8  15         62.97         79.82        19.73 o
  -4   8  15        145.30        216.48        32.16 o
  -3   8  15         10.93         12.28        14.18 o
  -2   8  15         64.39         66.55        21.87 o
 -12   0  16          0.03         -4.10         9.31 o
 -11   0  16          3.58         21.70         9.20 o
 -10   0  16          2.21         10.48         8.54 o
  -9   0  16         37.57         36.75         9.76 o
  -8   0  16         22.86         46.47        11.36 o
  -7   0  16         34.13         46.35        11.09 o
  -6   0  16         61.06         59.98        12.34 o
  -5   0  16          0.35         -0.84         5.26 o
  -4   0  16         16.05          5.95         8.46 o
  -3   0  16          3.74          4.50         6.23 o
  -2   0  16        200.80        203.36        20.31 o
  -1   0  16         17.29         17.79         6.71 o
   0   0  16         51.08         75.56        10.83 o
   1   0  16        185.31        166.46        18.29 o
   2   0  16        401.88        441.99        41.13 o
   3   0  16          0.80          1.66         6.51 o
   4   0  16        110.45        122.77        25.81 o
   5   0  16          1.14         -9.83         9.83 o
 -12   1  16         61.08         38.41        17.63 o
 -11   1  16         77.81         99.55        15.85 o
 -10   1  16         22.98         39.29         9.10 o
  -9   1  16          1.79          5.37         4.23 o
  -8   1  16         20.80         13.39         4.65 o
  -7   1  16         24.04         20.37         6.75 o
  -6   1  16         41.47         38.35         6.64 o
  -5   1  16         68.52         75.87         9.00 o
  -4   1  16         40.30         48.16         6.62 o
  -3   1  16          9.16         10.85         3.61 o
  -2   1  16         11.36         10.81         5.68 o
  -1   1  16        112.18        133.91        10.72 o
   0   1  16        188.33        200.58        12.88 o
   1   1  16        208.71        197.39        14.03 o
   2   1  16         31.85         48.28        10.16 o
   3   1  16         38.46         35.18        10.15 o
   4   1  16          1.52         17.58         7.58 o
   5   1  16         28.00         55.32        17.65 o
 -11   2  16          0.81         -8.31         9.80 o
 -10   2  16        120.75         97.69        19.47 o
  -9   2  16        284.68        303.02        31.24 o
  -8   2  16        118.05        101.45        11.59 o
  -7   2  16          2.45          7.51         3.94 o
  -6   2  16         23.72         29.29         5.74 o
  -5   2  16         27.77         36.23         6.49 o
  -4   2  16         37.40         36.59         6.64 o
  -3   2  16         59.71         53.11         7.27 o
  -2   2  16         25.01         29.19         6.44 o
  -1   2  16        105.52        110.37        10.17 o
   0   2  16          0.35          7.16         4.81 o
   1   2  16         33.00         53.90         9.34 o
   2   2  16          0.01         11.70         7.80 o
   3   2  16        109.47         85.27        22.79 o
 -10   3  16         60.21         44.76        17.04 o
  -9   3  16         68.15         51.41        26.72 o
  -8   3  16         31.91         21.88         7.32 o
  -7   3  16         11.63         10.91        10.02 o
  -6   3  16          0.10          3.07         3.48 o
  -5   3  16          4.03          7.40         3.59 o
  -4   3  16         16.43         16.62         3.70 o
  -3   3  16         15.57         15.62         4.14 o
  -2   3  16          2.90          1.81         3.12 o
  -1   3  16          2.80          2.45         4.85 o
   0   3  16          5.54          0.82         4.13 o
   1   3  16         23.75         31.18        12.71 o
   2   3  16          2.36         21.07         9.29 o
 -11   4  16          3.59         19.02        12.63 o
 -10   4  16        155.27        172.26        28.74 o
  -9   4  16          0.88         -6.41         6.41 o
  -8   4  16          4.16          0.80         4.25 o
  -7   4  16          0.00          3.44         5.78 o
  -6   4  16         11.41          9.62         4.69 o
  -5   4  16         42.28         31.56         5.70 o
  -4   4  16         17.29         11.89         3.12 o
  -3   4  16         27.34         28.06         6.28 o
  -2   4  16          3.43          5.29         4.92 o
  -1   4  16          4.93         10.90         4.69 o
   0   4  16          2.20          0.88         4.94 o
   1   4  16         30.70         29.49         9.40 o
   2   4  16         18.41          4.54        13.44 o
 -10   5  16          7.96         -4.62         5.88 o
  -9   5  16         53.80         35.94        14.89 o
  -8   5  16          0.37         -1.54         7.50 o
  -7   5  16         13.45         20.00         7.73 o
  -6   5  16          2.83          2.60         4.11 o
  -5   5  16        358.79        403.14        27.44 o
  -4   5  16         12.54          8.92        13.30 o
  -3   5  16          6.14          3.20         4.43 o
  -2   5  16         75.07         80.38        12.20 o
  -1   5  16          0.91         11.36         5.84 o
   0   5  16         58.20         57.78        12.37 o
   1   5  16          2.50          6.04         5.12 o
   2   5  16         63.12         59.23        19.58 o
  -8   6  16          1.26          1.31         5.46 o
  -7   6  16          2.98         -6.83         6.83 o
  -6   6  16          3.08          3.97         4.20 o
  -5   6  16         36.73         19.33        12.22 o
  -4   6  16         25.24         54.41        13.66 o
  -3   6  16          9.22         -1.17         6.56 o
  -2   6  16          0.54         -6.59         6.59 o
  -1   6  16         44.71         58.33        18.39 o
   0   6  16          0.06         -6.92         6.92 o
 -10   1  17          0.93          7.22        11.66 o
  -9   1  17         20.59        -12.02        12.02 o
  -8   1  17          2.06          7.64         6.81 o
  -7   1  17          0.07          4.48        10.15 o
  -6   1  17          1.62         -0.30         3.76 o
  -5   1  17         10.61          9.06         5.27 o
  -4   1  17          0.81          1.40         4.00 o
  -3   1  17          1.30          0.32         5.99 o
  -2   1  17        116.89        133.46        17.34 o
  -1   1  17          1.25          3.30         7.70 o
   0   1  17          0.02          7.29         8.40 o
   1   1  17          7.49          7.92         8.47 o
   2   1  17         25.44         43.52        17.73 o
  -8   2  17         23.37         20.88         9.29 o
  -7   2  17         52.81         48.06        13.63 o
  -6   2  17          0.06         -2.75         5.05 o
  -5   2  17         11.29          3.24         6.65 o
  -4   2  17          0.55          1.33         5.09 o
  -3   2  17          0.17          6.60         4.96 o
  -2   2  17          7.39          3.87         4.10 o
  -1   2  17          2.52          8.47         4.71 o
   0   2  17          4.98         -4.95        15.42 o
  -8   3  17          0.23          9.75         8.43 o
  -7   3  17         46.99         77.07        22.29 o
  -6   3  17          4.84         -8.72         8.72 o
  -5   3  17         11.30         25.32        11.22 o
  -4   3  17          2.64          6.60         8.02 o
  -3   3  17          0.17          8.15         4.98 o
  -2   3  17         51.14         55.86        11.14 o
  -1   3  17          7.25         34.72        13.73 o
  -7   4  17          2.21          0.05         5.21 o
  -6   4  17         11.97         12.33         8.72 o
  -4   4  17          4.37         -3.52         7.64 o
  -3   4  17          9.39         27.31        14.69 o
  -2   4  17          4.35          3.18         5.63 o
  -1   4  17         83.39        105.43        23.61 o
  -4   1  18        143.82        153.86        33.91 o
                                                
