# Supplementary material for: Crystal structure of 2-hydroxy-N-(2-hydroxyethyl)-N-{2-hydroxy-3-[(E)-N-hydroxyethanimidoyl]-5-methylbenzyl}ethanaminium acetate monohydrate
Source: Acta Crystallogr E Crystallogr Commun. 2015 Feb 18;71(Pt 3):o186–7. doi: 10.1107/S2056989015002418 (PMC4350734; doi:10.1107/S2056989015002418)
Supplement: Supplementary file 4 [file e-71-0o186-Isup4.cml]

<?xml version="1.0" encoding="UTF-8"?>
<cml convention="cmlDict:cmllite" xmlns="http://www.xml-cml.org/schema" xmlns:cmlDict="http://www.xml-cml.org/dictionary/cml/" xmlns:nameDict="http://www.xml-cml.org/dictionary/cml/name/">
  <molecule id="m1">
    <name dictRef="nameDict:unknown">2-Hydroxy-3-[(1E)-N-hydroxyethanimidoyl]-N,N-bis(2-hydroxyethyl)-5-methylanilinium acetate monohydrate</name>
    <atomArray>
      <atom id="a1" elementType="O">
        <label value="O" dictRef="cmlDict:locant"/>
      </atom>
      <atom id="a28" elementType="H"/>
      <atom id="a2" elementType="O">
        <label value="O" dictRef="cmlDict:locant"/>
      </atom>
      <atom id="a29" elementType="H"/>
      <atom id="a3" elementType="C" hydrogenCount="0">
        <label value="1" dictRef="cmlDict:locant"/>
      </atom>
      <atom id="a4" elementType="C">
        <label value="2" dictRef="cmlDict:locant"/>
      </atom>
      <atom id="a17" elementType="N" hydrogenCount="0">
        <label value="N" dictRef="cmlDict:locant"/>
      </atom>
      <atom id="a30" elementType="H"/>
      <atom id="a31" elementType="H"/>
      <atom id="a32" elementType="H"/>
      <atom id="a5" elementType="O">
        <label value="O" dictRef="cmlDict:locant"/>
      </atom>
      <atom id="a33" elementType="H"/>
      <atom id="a6" elementType="C">
        <label value="1" dictRef="cmlDict:locant"/>
      </atom>
      <atom id="a7" elementType="C">
        <label value="2" dictRef="cmlDict:locant"/>
      </atom>
      <atom id="a34" elementType="H"/>
      <atom id="a35" elementType="H"/>
      <atom id="a36" elementType="H"/>
      <atom id="a37" elementType="H"/>
      <atom id="a8" elementType="C">
        <label value="1" dictRef="cmlDict:locant"/>
        <label value="C" dictRef="cmlDict:locant"/>
      </atom>
      <atom id="a38" elementType="H"/>
      <atom id="a39" elementType="H"/>
      <atom id="a40" elementType="H"/>
      <atom id="a9" elementType="C" hydrogenCount="0">
        <label value="1" dictRef="cmlDict:locant"/>
      </atom>
      <atom id="a10" elementType="C" hydrogenCount="0">
        <label value="2" dictRef="cmlDict:locant"/>
      </atom>
      <atom id="a11" elementType="C" hydrogenCount="0">
        <label value="3" dictRef="cmlDict:locant"/>
      </atom>
      <atom id="a12" elementType="C">
        <label value="4" dictRef="cmlDict:locant"/>
      </atom>
      <atom id="a13" elementType="C" hydrogenCount="0">
        <label value="5" dictRef="cmlDict:locant"/>
      </atom>
      <atom id="a14" elementType="C">
        <label value="6" dictRef="cmlDict:locant"/>
      </atom>
      <atom id="a15" elementType="N" formalCharge="1">
        <label value="N" dictRef="cmlDict:locant"/>
      </atom>
      <atom id="a41" elementType="H"/>
      <atom id="a42" elementType="H"/>
      <atom id="a43" elementType="H"/>
      <atom id="a19" elementType="C" hydrogenCount="0">
        <label value="1" dictRef="cmlDict:locant"/>
      </atom>
      <atom id="a20" elementType="C">
        <label value="2" dictRef="cmlDict:locant"/>
      </atom>
      <atom id="a22" elementType="O" hydrogenCount="0">
        <label value="O'" dictRef="cmlDict:locant"/>
      </atom>
      <atom id="a23" elementType="O" formalCharge="-1" hydrogenCount="0">
        <label value="O" dictRef="cmlDict:locant"/>
      </atom>
      <atom id="a44" elementType="H"/>
      <atom id="a45" elementType="H"/>
      <atom id="a46" elementType="H"/>
      <atom id="a24" elementType="O">
        <label value="O" dictRef="cmlDict:locant"/>
      </atom>
      <atom id="a47" elementType="H"/>
      <atom id="a48" elementType="H"/>
      <atom id="a25" elementType="O">
        <label value="O'" dictRef="cmlDict:locant"/>
      </atom>
      <atom id="a49" elementType="H"/>
      <atom id="a26" elementType="C">
        <label value="1'" dictRef="cmlDict:locant"/>
      </atom>
      <atom id="a27" elementType="C">
        <label value="2'" dictRef="cmlDict:locant"/>
      </atom>
      <atom id="a50" elementType="H"/>
      <atom id="a51" elementType="H"/>
      <atom id="a52" elementType="H"/>
      <atom id="a53" elementType="H"/>
    </atomArray>
    <bondArray>
      <bond id="a1_a28" atomRefs2="a1 a28" order="S"/>
      <bond id="a2_a29" atomRefs2="a2 a29" order="S"/>
      <bond id="a3_a4" atomRefs2="a3 a4" order="S"/>
      <bond id="a3_a17" atomRefs2="a3 a17" order="D">
        <bondStereo atomRefs4="a11 a3 a17 a2">T</bondStereo>
      </bond>
      <bond id="a4_a30" atomRefs2="a4 a30" order="S"/>
      <bond id="a4_a31" atomRefs2="a4 a31" order="S"/>
      <bond id="a4_a32" atomRefs2="a4 a32" order="S"/>
      <bond id="a2_a17" atomRefs2="a2 a17" order="S"/>
      <bond id="a5_a33" atomRefs2="a5 a33" order="S"/>
      <bond id="a6_a7" atomRefs2="a6 a7" order="S"/>
      <bond id="a6_a34" atomRefs2="a6 a34" order="S"/>
      <bond id="a6_a35" atomRefs2="a6 a35" order="S"/>
      <bond id="a7_a36" atomRefs2="a7 a36" order="S"/>
      <bond id="a7_a37" atomRefs2="a7 a37" order="S"/>
      <bond id="a5_a7" atomRefs2="a5 a7" order="S"/>
      <bond id="a8_a38" atomRefs2="a8 a38" order="S"/>
      <bond id="a8_a39" atomRefs2="a8 a39" order="S"/>
      <bond id="a8_a40" atomRefs2="a8 a40" order="S"/>
      <bond id="a9_a10" atomRefs2="a9 a10" order="D"/>
      <bond id="a10_a11" atomRefs2="a10 a11" order="S"/>
      <bond id="a11_a12" atomRefs2="a11 a12" order="D"/>
      <bond id="a12_a13" atomRefs2="a12 a13" order="S"/>
      <bond id="a13_a14" atomRefs2="a13 a14" order="D"/>
      <bond id="a14_a9" atomRefs2="a14 a9" order="S"/>
      <bond id="a15_a9" atomRefs2="a15 a9" order="S"/>
      <bond id="a12_a41" atomRefs2="a12 a41" order="S"/>
      <bond id="a14_a42" atomRefs2="a14 a42" order="S"/>
      <bond id="a15_a43" atomRefs2="a15 a43" order="S"/>
      <bond id="a8_a13" atomRefs2="a8 a13" order="S"/>
      <bond id="a6_a15" atomRefs2="a6 a15" order="S"/>
      <bond id="a3_a11" atomRefs2="a3 a11" order="S"/>
      <bond id="a1_a10" atomRefs2="a1 a10" order="S"/>
      <bond id="a19_a20" atomRefs2="a19 a20" order="S"/>
      <bond id="a19_a22" atomRefs2="a19 a22" order="D"/>
      <bond id="a19_a23" atomRefs2="a19 a23" order="S"/>
      <bond id="a20_a44" atomRefs2="a20 a44" order="S"/>
      <bond id="a20_a45" atomRefs2="a20 a45" order="S"/>
      <bond id="a20_a46" atomRefs2="a20 a46" order="S"/>
      <bond id="a24_a47" atomRefs2="a24 a47" order="S"/>
      <bond id="a24_a48" atomRefs2="a24 a48" order="S"/>
      <bond id="a25_a49" atomRefs2="a25 a49" order="S"/>
      <bond id="a26_a27" atomRefs2="a26 a27" order="S"/>
      <bond id="a26_a50" atomRefs2="a26 a50" order="S"/>
      <bond id="a26_a51" atomRefs2="a26 a51" order="S"/>
      <bond id="a27_a52" atomRefs2="a27 a52" order="S"/>
      <bond id="a27_a53" atomRefs2="a27 a53" order="S"/>
      <bond id="a25_a27" atomRefs2="a25 a27" order="S"/>
      <bond id="a26_a15" atomRefs2="a26 a15" order="S"/>
    </bondArray>
  </molecule>
</cml>
